# Supplementary material for: Impact of Anthropogenic Activities on Microbial Community Structure in Riverbed Sediments of East Kazakhstan
Source: Microorganisms. 2024 Jan 24;12(2):246. doi: 10.3390/microorganisms12020246 (PMC10893015; doi:10.3390/microorganisms12020246)
Supplement: Supplementary file 1 [file microorganisms-12-00246-s001.zip › Table S1.xlsx]

## Sheet: samples_ref
product	OM_KZ_6	OM_KZ_7	OM_KZ_4	OM_KZ_8	OM_KZ_2	OM_KZ_10	OM_KZ_1	OM_KZ_3	OM_KZ_9	OM_KZ_5	ID
(+)-neomenthol dehydrogenase OS=Arabidopsis thaliana OX=3702 GN=SDR1 PE=1 SV=1	0.0	0.0	0.0	0.0	0.0	0.0	4.0509239965654125	8.553568107933552	0.0	0.0	Q9M2E2
(+)-pulegone reductase OS=Mentha piperita OX=34256 PE=1 SV=1	0.0	0.0	1.8480933578094945	0.0	0.0	0.0	0.0	0.0	0.0	0.0	Q6WAU0
(-)-trans-carveol dehydrogenase OS=Rhodococcus erythropolis OX=1833 GN=limC PE=1 SV=1	0.0	0.0	6.2354003101129685	0.0	0.0	0.0	0.0	0.0	0.0	0.0	Q9RA05
(2E%2C6E)-farnesyl diphosphate synthase OS=Mycobacterium tuberculosis (strain ATCC / H37Rv) OX=83332 GN=Rv3398c PE=1 SV=1	0.0	0.0	0.0	0.0	0.0	0.0	0.0	8.420457826138621	0.0	0.0
(2E%2C6E)-farnesyl diphosphate synthase OS=Mycobacterium tuberculosis (strain ATCC / H37Rv) OX=83332 GN=idsA2 PE=1 SV=1	0.0	6.764992776032784	4.555442719999856	0.0	0.0	0.0	13.538681329387483	7.583832188720156	7.211118495010639	0.0
(2E%2C6E)-farnesyl diphosphate synthase	0.0	3.4908062752325537	0.0	0.0	14.19850387284003	0.0	0.0	0.0	0.0	0.0
(2R)-3-sulfolactate dehydrogenase (NADP(+)) OS=Chromohalobacter salexigens (strain ATCC BAA-138 / DSM 3043 / CIP / NCIMB 13768 / 1H11) OX=290398 GN=comC PE=1 SV=1	0.0	5.011617097346736	1.858838086633968	0.0	7.748250714189756	0.0	0.0	2.4846078789711745	13.781699535279575	0.0
(2R)-sulfolactate sulfo-lyase subunit alpha OS=Chromohalobacter salexigens (strain ATCC BAA-138 / DSM 3043 / CIP / NCIMB 13768 / 1H11) OX=290398 GN=suyA PE=1 SV=1	0.0	3.8451478696599715	13.60511280429968	0.0	15.340803718992719	0.0	0.0	6.660863675539745	0.0	0.0
(2R)-sulfolactate sulfo-lyase subunit beta OS=Chromohalobacter salexigens (strain ATCC BAA-138 / DSM 3043 / CIP / NCIMB 13768 / 1H11) OX=290398 GN=suyB PE=1 SV=1	0.0	3.688203058653442	0.0	0.0	18.487635251093792	0.0	0.0	5.886609436331706	0.0	0.0
(2R)-sulfolactate sulfo-lyase subunit beta OS=Paracoccus pantotrophus OX=82367 GN=suyB PE=1 SV=1	0.0	6.867037919948096	0.0	0.0	0.0	0.0	0.0	1.7687039138438871	0.0	0.0	Q58Y43
(2S)-methylsuccinyl-CoA dehydrogenase OS=Rhodobacter sphaeroides OX=1063 GN=mcd PE=1 SV=1	0.0	5.624509664446499	8.489648191743031	0.0	22.376413700461804	23.90754713947343	9.413258230702072	0.0	16.047024784979516	47.65283975501222	D3JV03
(2Z%2C6E)-farnesyl diphosphate synthase OS=Thermobifida fusca (strain YX) OX=269800 GN=Tfu_0456 PE=1 SV=1	0.0	0.0	6.473523865262952	0.0	0.0	0.0	9.863273387962858	0.0	0.0	0.0
(3S)-malyl-CoA thioesterase OS=Rhodobacter sphaeroides (strain ATCC / 2.4.1 / NCIB 8253 / DSM 158) OX=272943 GN=mcl2 PE=1 SV=1	0.0	0.0	3.2770803423553367	0.0	0.0	0.0	0.0	0.0	0.0	0.0
(3S)-malyl-CoA thioesterase OS=Rhodobacter sphaeroides (strain ATCC / ATH 2.4.3) OX=349102 GN=mcl2 PE=3 SV=1	0.0	0.0	3.1024057769373385	0.0	55.068024223646354	0.0	0.0	1.2205091335296998	15.445436235934947	0.0
(3S)-malyl-CoA thioesterase OS=Rhodobacter sphaeroides (strain ATCC / ATH 2.4.9) OX=349101 GN=mcl2 PE=3 SV=1	0.0	2.6524748024562426	3.321767801569272	0.0	0.0	0.0	1.2238746656290014	1.850239909872152	16.173994548950752	21.609356072649827
(3S)-malyl-CoA thioesterase OS=Rhodobacter sphaeroides (strain KD131 / KCTC) OX=557760 GN=mcl2 PE=3 SV=1	0.0	0.0	10.402689200643989	164.11265167714183	20.530675621214662	0.0	0.0	7.0060674467102375	9.087155947997065	0.0
(4-alkanoyl-5-oxo-2%2C5-dihydrofuran-3-yl)methyl phosphate reductase OS=Streptomyces griseus subsp. griseus(strain JCM 4626 / NBRC) OX=455632 GN=bprA PE=1 SV=1	69.77278634499979	0.0	0.0	0.0	0.0	0.0	0.0	0.0	0.0	0.0
(4-{4-[2-(gamma-L-glutamylamino)ethyl]phenoxymethyl}furan-2-yl)methanamine synthase OS=Methanocaldococcus jannaschii (strain ATCC / DSM 2661 / JAL-1 / JCM 10045 / NBRC 100440) OX=243232 GN=mfnF PE=1 SV=1	0.0	0.0	2.457810256766502	0.0	0.0	76.84568723402175	0.0	2.046147665035085	0.0	0.0
(4E)-oxalomesaconate Delta-isomerase OS=Novosphingobium sp. (strain KA1) OX=164608 GN=ligU PE=1 SV=1	0.0	0.0	0.0	0.0	0.0	0.0	4.3281395459992495	0.0	0.0	0.0	Q0KJL4
(4S)-4-hydroxy-5-phosphonooxypentane-2%2C3-dione isomerase OS=Enterobacter sp. (strain 638) OX=399742 GN=lsrG PE=3 SV=1	0.0	2.922726952140464	0.0	0.0	0.0	0.0	0.0	0.0	0.0	0.0
(4S)-4-hydroxy-5-phosphonooxypentane-2%2C3-dione isomerase OS=Klebsiella pneumoniae subsp. pneumoniae(strain ATCC / MGH 78578) OX=272620 GN=lsrG PE=3 SV=1	0.0	0.0	0.7943357786361304	0.0	0.0	0.0	0.0	5.065705384310162	0.0	0.0
(4S)-4-hydroxy-5-phosphonooxypentane-2%2C3-dione isomerase OS=Yersinia pseudotuberculosis serotype O:3(strain YPIII) OX=502800 GN=lsrG PE=3 SV=1	0.0	0.0	0.0	0.0	0.0	0.0	0.0	1.0758095970803023	0.0	0.0
(4S)-4-hydroxy-5-phosphonooxypentane-2%2C3-dione isomerase	0.0	0.0	4.7086914712966506	0.0	5.6001380566420025	0.0	2.7118218732194466	0.0	0.0	0.0
(5-formylfuran-3-yl)methyl phosphate synthase OS=Archaeoglobus fulgidus (strain ATCC / VC-16 /DSM 4304 / JCM 9628 / NBRC 100126) OX=224325 GN=mfnB PE=3 SV=1	0.0	0.0	1.041999405435228	0.0	0.0	0.0	0.0	6.495033044613444	17.858785647799785	0.0
(5-formylfuran-3-yl)methyl phosphate synthase OS=Methanopyrus kandleri (strain AV19 / DSM 6324 / JCM 9639 / NBRC) OX=190192 GN=mfnB PE=3 SV=1	0.0	0.0	1.7634867672423742	0.0	0.0	0.0	0.0	0.0	0.0	0.0
(5-formylfuran-3-yl)methyl phosphate transaminase OS=Methanocaldococcus jannaschii (strain ATCC/ DSM 2661 / JAL-1 / JCM 10045 / NBRC 100440) OX=243232 GN=mfnC PE=1 SV=2	52.625827862612226	0.0	0.0	0.0	0.0	0.0	6.128763670848043	4.295423790763725	14.431341937615988	0.0
(6-4) photolyase OS=Agrobacterium fabrum (strain C58 / ATCC) OX=176299 GN=phrB PE=1 SV=1	0.0	4.54765588149562	2.8771217178946453	0.0	17.031915939984042	68.77513560670438	47.38659605956069	2.951412995626365	32.49598643364353	37.81018771493414
(E)-2-((N-methylformamido)methylene)succinate hydrolase OS=Acinetobacter baylyi (strain ATCC /BD413 / ADP1) OX=62977 GN=tgnD PE=1 SV=1	0.0	2.159632209249544	0.0	0.0	29.49618169606327	0.0	4.309975890830188	3.2274287912409068	0.0	0.0
(E)-2-((N-methylformamido)methylene)succinate hydrolase	0.0	0.0	0.0	0.0	0.0	0.0	0.0	6.38899168878302	0.0	0.0
(R%2CR)-butanediol dehydrogenase OS=Bacillus subtilis (strain 168) OX=224308 GN=bdhA PE=1 SV=1	0.0	0.0	3.335764014216334	0.0	72.71454046067595	0.0	2.792944749768747	5.306111741531661	15.667237539584146	0.0
(R)-3-hydroxydecanoyl-ACP:CoA transacylase OS=Pseudomonas putida (strain ATCC / DSM 6125 / NCIMB 11950 / KT2440) OX=160488 GN=phaG PE=4 SV=1	0.0	0.0	0.0	0.0	0.0	0.0	9.23091908821874	0.0	0.0	0.0
(R)-benzylsuccinyl-CoA dehydrogenase OS=Thauera aromatica OX=59405 GN=bbsG PE=1 SV=1	0.0	0.0	0.0	0.0	0.0	0.0	0.0	0.0	7.32668129140504	0.0	Q9KJE8
(R)-citramalate synthase CimA OS=Leptospira interrogans serogroup Icterohaemorrhagiae serovar Lai (strain) OX=189518 GN=cimA PE=1 SV=1	0.0	2.846014958645963	0.0	0.0	38.03794559929771	0.0	0.0	0.0	0.0	0.0
(R)-citramalate synthase OS=Aquifex aeolicus (strain VF5) OX=224324 GN=cimA PE=3 SV=1	0.0	3.1746557973219502	4.052433916886728	0.0	0.0	0.0	3.2759351952174773	0.0	0.0	0.0	O66682
(R)-citramalate synthase OS=Geobacter sulfurreducens (strain ATCC / DSM 12127 / PCA) OX=243231 GN=cimA PE=1 SV=1	0.0	2.2449931661368776	5.0749230301752775	0.0	0.0	0.0	0.0	10.055885706526974	7.25690337434404	0.0
(R)-citramalate synthase OS=Streptomyces coelicolor (strain ATCC BAA-471 / A3(2) / M145) OX=100226 GN=cimA PE=3 SV=1	0.0	0.0	3.383282020116851	0.0	0.0	0.0	3.734566122547924	0.0	9.254755315458997	0.0	O86511
(R)-citramalate synthase OS=Synechocystis sp. (strain PCC 6803 / Kazusa) OX=1111708 GN=cimA PE=3 SV=1	61.3967991730476	0.0	0.0	0.0	0.0	0.0	0.0	5.87907216432616	0.0	30.981722441339212	P74269
(R)-citramalyl-CoA lyase OS=Chloroflexus aurantiacus (strain ATCC / DSM 635 / J-10-fl) OX=324602 GN=ccl PE=1 SV=1	22.203773947513103	3.0373436953616584	2.6867239571516173	0.0	18.727734410198906	0.0	5.066271871673541	0.0	4.8430605146575685	0.0
(R)-phenoxypropionate/alpha-ketoglutarate-dioxygenase OS=Sphingobium herbicidovorans (strain ATCC/ DSM 11019 / NBRC 16415 / MH) OX=1219045 GN=rdpA PE=1 SV=2	0.0	6.296932051359535	1.9715528318666544	107.74937212573	11.289958039457991	0.0	3.80372475444696	6.790127011708895	4.043498637237687	29.26051563904259
(R)-phenyllactate dehydratase activator OS=Clostridium sporogenes OX=1509 GN=fldI PE=1 SV=1	0.0	0.0	0.0	0.0	0.0	0.0	3.280868832559672	2.4650440374044726	0.0	0.0	Q93AM0
(R)-phenyllactyl-CoA dehydratase alpha subunit OS=Clostridium sporogenes OX=1509 GN=fldB PE=1 SV=1	122.58722255055555	0.0	0.0	0.0	0.0	0.0	0.0	0.0	0.0	0.0	Q93AL9
(R)-specific enoyl-CoA hydratase OS=Aeromonas caviae OX=648 GN=phaJ PE=1 SV=1	0.0	0.0	3.4471175299303773	0.0	0.0	0.0	3.0683054997459482	0.0	0.0	0.0	O32472
(R)-specific enoyl-CoA hydratase OS=Rhodospirillum rubrum (strain ATCC / ATH 1.1.1 / DSM 467 /LMG 4362 / NCIB 8255 / S1) OX=269796 GN=phaJ PE=1 SV=1	67.53647909035236	1.7211614273716065	4.07286816434449	0.0	0.0	30.530583847030268	0.7725166329147597	0.0	8.658805162569593	0.0
(R)-specific enoyl-CoA hydratase	0.0	0.0	0.0	0.0	4.149742588734721	0.0	0.0	0.0	0.0	0.0
(R)-stereoselective amidase OS=Pseudomonas sp. OX=306 GN=ramA PE=1 SV=1	0.0	0.0	0.0	0.0	0.0	0.0	11.131006083019967	0.0	0.0	0.0	Q75SP7
(S)-1-Phenylethanol dehydrogenase OS=Aromatoleum aromaticum (strain EbN1) OX=76114 GN=ped PE=1 SV=1	0.0	3.6736251809512543	5.906160423048815	0.0	0.0	0.0	0.0	1.6763619424383829	15.811731166431427	0.0	Q5P5I4
(S)-2-haloacid dehalogenase 1 OS=Pseudomonas sp. (strain CBS-3) OX=72586 PE=3 SV=2	0.0	0.0	8.892343008625708	0.0	0.0	0.0	2.9842423353693457	0.0	10.02598492508058	0.0	P24069
(S)-2-haloacid dehalogenase 4A OS=Burkholderia cepacia OX=292 GN=hdl IVa PE=1 SV=3	0.0	3.597509540817702	2.6643345908420204	0.0	0.0	0.0	24.35872066570464	5.448176312924745	0.0	0.0	Q51645
(S)-2-haloacid dehalogenase H-109 OS=Pseudomonas putida OX=303 GN=dehH109 PE=3 SV=1	0.0	0.0	7.058756578334704	0.0	0.0	0.0	0.0	0.0	0.0	0.0	Q59728
(S)-2-haloacid dehalogenase OS=Pseudomonas fluorescens OX=294 GN=dhl VII PE=3 SV=2	0.0	0.0	0.0	0.0	0.0	0.0	8.02604122828282	0.0	0.0	0.0	Q59666
(S)-2-haloacid dehalogenase OS=Pseudomonas sp. (strain YL) OX=66693 PE=1 SV=1	80.5403974245196	1.994478907254651	5.2846305934056605	0.0	0.0	0.0	8.343179635479405	0.0	33.616537689976056	0.0	Q53464
(S)-2-haloacid dehalogenase OS=Xanthobacter autotrophicus OX=280 GN=dhlB PE=1 SV=2	0.0	0.0	0.0	0.0	0.0	0.0	9.95884299346113	0.0	0.0	0.0	Q60099
(S)-2-haloacid dehalogenase	0.0	0.0	2.7326508624020724	0.0	0.0	0.0	0.0	0.0	0.0	0.0
(S)-2-hydroxy-acid oxidase GLO2 OS=Arabidopsis thaliana OX=3702 GN=GLO2 PE=1 SV=1	0.0	0.0	3.3391138475304696	0.0	0.0	0.0	0.0	0.0	0.0	0.0	Q9LRS0
(S)-8-amino-7-oxononanoate synthase BioU OS=Synechocystis sp. (strain PCC 6803 / Kazusa) OX=1111708 GN=bioU PE=1 SV=1	0.0	0.0	0.0	0.0	0.0	0.0	0.0	3.270338575739837	0.0	0.0	Q55650
(S)-8-oxocitronellyl enol synthase CYC2 OS=Camptotheca acuminata OX=16922 GN=CYC2 PE=1 SV=1	0.0	2.553371348298537	0.0	0.0	0.0	0.0	5.186897392427673	0.0	0.0	0.0	A0A1C9
(S)-8-oxocitronellyl enol synthase ISY1 OS=Nepeta cataria OX=39347 GN=ISY1 PE=1 SV=1	0.0	0.0	0.0	0.0	36.45595490524674	0.0	0.0	0.0	10.696171083174203	0.0	A0A221
(S)-8-oxocitronellyl enol synthase ISY1 OS=Nepeta racemosa OX=54731 GN=ISY1 PE=1 SV=1	0.0	0.0	4.436932706381813	0.0	0.0	0.0	6.760852463233311	0.0	0.0	0.0	A0A221
(S)-8-oxocitronellyl enol synthase ISY2 OS=Nepeta racemosa OX=54731 GN=ISY2 PE=1 SV=1	0.0	0.0	0.0	0.0	0.0	0.0	0.0	0.0	8.682724513847411	0.0	A0A221
(S)-8-oxocitronellyl enol synthase OS=Catharanthus roseus OX=4058 PE=1 SV=1	0.0	0.0	0.0	0.0	0.0	0.0	4.319965533636645	2.5383291304083895	5.057355227695514	0.0	K7WDL7
(S)-coclaurine N-methyltransferase OS=Papaver somniferum OX=3469 GN=CNMT PE=1 SV=1	0.0	0.0	0.0	0.0	0.0	0.0	0.0	0.8282026263237249	7.7227181179674735	0.0	Q7XB08
(S)-coclaurine N-methyltransferase OS=Thalictrum flavum subsp. glaucum OX=150095 PE=1 SV=1	0.0	6.325636015126416	5.060127336209751	0.0	30.48875161980381	25.70265306803457	35.78959200775093	0.0	25.25883494937429	0.0	Q5C9L6
(S)-mandelate dehydrogenase OS=Pseudomonas putida OX=303 GN=mdlB PE=1 SV=1	0.0	3.5052373716706344	2.251550358458046	0.0	0.0	0.0	0.0	2.151619194160605	1.387090147401925	0.0	P20932
(S)-phenoxypropionate/alpha-ketoglutarate-dioxygenase OS=Delftia acidovorans OX=80866 GN=sdpA PE=1 SV=2	0.0	0.0	0.0	143.4046189018807	0.0	0.0	0.0	0.0	0.0	0.0	P83309
(S)-phenoxypropionate/alpha-ketoglutarate-dioxygenase OS=Sphingobium herbicidovorans (strain ATCC/ DSM 11019 / NBRC 16415 / MH) OX=1219045 GN=sdpA PE=1 SV=1	0.0	2.144007314372935	0.0	0.0	0.0	0.0	0.0	3.1202052433591496	0.0	0.0
(S)-sulfolactate dehydrogenase OS=Chromohalobacter salexigens (strain ATCC BAA-138 / DSM 3043 / CIP / NCIMB 13768 / 1H11) OX=290398 GN=slcC PE=1 SV=1	0.0	4.845988484832678	4.448796162815991	0.0	7.589660787291135	0.0	1.9714904116014684	4.362044700701805	19.283105975538426	0.0
(S)-sulfolactate dehydrogenase	0.0	2.5736993306491307	0.0	0.0	0.0	0.0	0.0	0.0	0.0	0.0
(S)-ureidoglycine aminohydrolase OS=Arabidopsis thaliana OX=3702 GN=UGLYAH PE=1 SV=1	0.0	0.0	0.0	0.0	0.0	0.0	7.994484054383935	0.0	0.0	0.0	Q8GXV5
(S)-ureidoglycine aminohydrolase OS=Escherichia coli (strain K12) OX=83333 GN=allE PE=1 SV=1	0.0	1.0870493225504885	2.9467295013920967	0.0	0.0	0.0	0.0	0.0	0.0	0.0	P75713
(S)-ureidoglycine--glyoxylate transaminase OS=Bacillus subtilis (strain 168) OX=224308 GN=pucG PE=1 SV=1	0.0	0.0	5.338555395379188	0.0	0.0	0.0	0.0	5.196026435690754	0.0	0.0	O32148
(Z)-2-((N-methylformamido)methylene)-5-hydroxybutyrolactone dehydrogenase OS=Acinetobacter baylyi (strain ATCC / BD413 / ADP1) OX=62977 GN=tgnC PE=1 SV=1	0.0	6.306545688079169	6.184142183772582	0.0	41.78960164104385	0.0	6.3943735060495	0.0	12.097887051735336	0.0
A-adding tRNA nucleotidyltransferase OS=Deinococcus radiodurans (strain ATCC / DSM 20539 / JCM 16871 / LMG 4051 / NBRC 15346 / NCIMB 9279 / R1 / VKM B-1422)OX=243230 GN=DR_1191 PE=1 SV=1	0.0	0.0	0.0	0.0	0.0	0.0	10.688886682526183	4.1653720323928525	6.664503098887383	0.0
A-adding tRNA nucleotidyltransferase OS=Geobacter sulfurreducens (strain ATCC / DSM 12127 / PCA)OX=243231 GN=GSU1581 PE=1 SV=1	62.07608290857919	0.0	0.0	0.0	0.0	0.0	0.0	8.971570531307679	13.785729271985796	0.0
A-adding tRNA nucleotidyltransferase OS=Synechocystis sp. (strain PCC 6803 / Kazusa) OX=1111708 GN=sll1253 PE=1 SV=1	0.0	0.0	0.0	0.0	0.0	0.0	2.3285596369805943	6.1924073291281605	0.0	28.38182147570798	P74081
A-adding tRNA nucleotidyltransferase	0.0	0.0	3.838177081645168	0.0	0.0	0.0	0.0	0.0	0.0	0.0
A-factor type gamma-butyrolactone 1'-reductase (1S-forming) OS=Streptomyces virginiae OX=1961 GN=barS1 PE=1 SV=1	0.0	0.0	1.4442468702475098	0.0	7.210177747926577	0.0	3.497586773792972	6.1384429951052555	0.0	0.0	Q9LBV3
A-type flagellar hook-associated protein 2 OS=Pseudomonas aeruginosa OX=287 GN=fliD PE=3 SV=1	0.0	0.0	4.262935345347232	0.0	0.0	0.0	4.0761896347976325	1.863455909228381	21.793772315959053	0.0	O33421
A-type flagellin OS=Pseudomonas aeruginosa OX=287 GN=fliC PE=1 SV=3	0.0	0.0	0.0	0.0	0.0	0.0	0.0	4.9043434895619	45.79814019784195	0.0	P21184
AAA+ ATPase ClpV1 OS=Pseudomonas aeruginosa (strain ATCC / DSM 22644 / CIP 104116 / JCM 14847/ LMG 12228 / 1C / PRS 101 / PAO1) OX=208964 GN=clpV1 PE=1 SV=1	46.31072851909878	3.1015367211813154	4.951418266166587	0.0	42.213778099592474	38.952813873797226	8.050436490374864	3.5676420826252766	9.217437753703118	9.98712210434388
AB hydrolase superfamily protein YdjP OS=Bacillus subtilis (strain 168) OX=224308 GN=ydjP PE=2 SV=1	0.0	2.940062224691712	0.0	0.0	0.0	0.0	5.823026317914086	0.0	0.0	0.0	O34592
AB hydrolase superfamily protein YfhM OS=Bacillus subtilis (strain 168) OX=224308 GN=yfhM PE=3 SV=1	0.0	9.704420813903736	3.7033222112089854	0.0	16.248287882651447	0.0	3.476324848116419	2.244161955199771	13.42405364129917	121.2642174973745	O31581
AB hydrolase superfamily protein YisY OS=Bacillus subtilis (strain 168) OX=224308 GN=yisY PE=3 SV=1	0.0	4.382292933160178	0.7249890043107539	239.2796068139078	9.776512200578411	39.936470789802215	25.91780883547461	5.217676545839467	11.028583417588642	0.0	O06734
AB hydrolase superfamily protein YvaM OS=Bacillus subtilis (strain 168) OX=224308 GN=yvaM PE=2 SV=1	0.0	0.0	0.0	0.0	0.0	0.0	2.866443295815293	0.0	0.0	0.0	O32234
ABC transporter 1 OS=Ajellomyces capsulatus OX=5037 GN=ABC1 PE=2 SV=1	0.0	0.0	0.0	0.0	0.0	0.0	9.077070436748427	0.0	0.0	0.0	B2KWH4
ABC transporter A family member 7 OS=Dictyostelium discoideum OX=44689 GN=abcA7 PE=3 SV=1	0.0	0.0	0.0	0.0	0.0	0.0	0.0	0.0	0.0	0.0	Q8T6J0
ABC transporter ATP-binding protein ModF OS=Escherichia coli (strain K12) OX=83333 GN=modF PE=2 SV=2	0.0	0.0	0.0	0.0	0.0	22.368942620596428	4.593216365583541	5.404764549475144	0.0	0.0	P31060
ABC transporter ATP-binding protein NatA OS=Bacillus subtilis (strain 168) OX=224308 GN=natA PE=1 SV=1	21.611673308912764	6.0136965534670574	4.762250047273484	0.0	0.0	106.06869505541029	5.249390132095475	6.421755748725497	23.43965616273722	0.0	P46903
ABC transporter ATP-binding protein YtrB OS=Bacillus subtilis (strain 168) OX=224308 GN=ytrB PE=2 SV=1	0.0	0.0	0.0	0.0	17.241729397215725	0.0	23.367959878688	0.0	0.0	0.0	O34641
ABC transporter ATP-binding protein YtrB	0.0	2.2226919095196243	0.0	0.0	0.0	0.0	1.8078812488129647	0.0	0.0	0.0
ABC transporter ATP-binding protein YtrE OS=Bacillus subtilis (strain 168) OX=224308 GN=ytrE PE=2 SV=1	0.0	2.056254802612096	1.9353520030329447	0.0	0.0	0.0	1.4024658185534051	3.5076817114887167	0.0	0.0	O34392
ABC transporter ATP-binding protein YxdL OS=Bacillus subtilis (strain 168) OX=224308 GN=yxdL PE=2 SV=2	0.0	0.0	0.0	0.0	0.0	0.0	2.562937535081909	0.0	0.0	0.0	P42423
ABC transporter ATP-binding/permease protein OS=Mycobacterium tuberculosis (strain ATCC 25618/ H37Rv) OX=83332 GN=Rv1747 PE=1 SV=1	0.0	0.0	0.0	0.0	0.0	0.0	2.038700311996973	4.199024343894654	0.0	122.71801542260671
ABC transporter ATP-binding/permease protein YojI OS=Escherichia coli (strain K12) OX=83333 GN=yojI PE=1 SV=2	0.0	0.0	0.0	0.0	0.0	0.0	1.556069217728302	0.0	0.0	0.0	P33941
ABC transporter ATP-binding/permease protein	0.0	0.0	0.0	0.0	0.0	0.0	0.0	2.006798671476718	0.0	0.0
ABC transporter B family member 1 OS=Arabidopsis thaliana OX=3702 GN=ABCB1 PE=1 SV=1	0.0	0.6296932051359536	0.0	0.0	0.0	0.0	0.0	0.0	0.0	0.0	Q9ZR72
ABC transporter B family member 1 OS=Dictyostelium discoideum OX=44689 GN=abcB1 PE=3 SV=1	0.0	3.650948482303407	3.01978891051752	0.0	0.0	50.627746883590795	7.056592964116717	0.0	0.0	0.0	Q54BU4
ABC transporter B family member 2 OS=Arabidopsis thaliana OX=3702 GN=ABCB2 PE=1 SV=3	0.0	0.0	0.0	0.0	21.10295926222413	0.0	0.0	0.0	0.0	0.0	Q8LPK2
ABC transporter B family member 24%2C mitochondrial OS=Arabidopsis thaliana OX=3702 GN=ABCB24 PE=1 SV=1	63.74229487179324	0.0	0.0	0.0	0.0	0.0	0.0	0.0	0.0	0.0
ABC transporter B family member 25 OS=Oryza sativa subsp. japonica OX=39947 GN=ABCB25 PE=2 SV=1	0.0	2.7447092529513992	4.604564310305373	0.0	28.477172617861275	0.0	5.723169834695621	4.040624934488476	19.332282813459834	0.0	Q9FNU2
ABC transporter B family member 25%2C mitochondrial OS=Arabidopsis thaliana OX=3702 GN=ABCB25 PE=1 SV=1	0.0	8.17551678001513	4.507332954431988	0.0	41.56643491044147	50.73433161387203	0.0	3.1325637798660964	0.0	0.0
ABC transporter B family member 27 OS=Arabidopsis thaliana OX=3702 GN=ABCB27 PE=1 SV=1	0.0	0.0	0.0	0.0	12.500617767303044	0.0	0.0	0.0	0.0	0.0	Q0WML0
ABC transporter B family member 3 OS=Dictyostelium discoideum OX=44689 GN=abcB3 PE=3 SV=1	0.0	0.0	0.0	0.0	0.0	0.0	0.0	0.0	0.0	3.1951137766770645	Q8T9W4
ABC transporter B family member 4 OS=Arabidopsis thaliana OX=3702 GN=ABCB4 PE=1 SV=1	0.0	0.0	0.0	0.0	8.482562056384209	0.0	0.0	0.0	0.0	0.0	O80725
ABC transporter B family member 4 OS=Dictyostelium discoideum OX=44689 GN=abcB4 PE=3 SV=1	0.0	0.0	0.0	0.0	2.288945316802088	0.0	0.0	2.9730350688543967	0.0	0.0	Q54W24
ABC transporter B family member 5 OS=Dictyostelium discoideum OX=44689 GN=abcB5 PE=3 SV=1	0.0	3.0846789217828787	2.626637478876661	0.0	0.0	0.0	0.0	3.7332609016227885	0.0	0.0	Q8T9W2
ABC transporter B family member 6 OS=Dictyostelium discoideum OX=44689 GN=abcB6 PE=3 SV=1	0.0	0.0	5.861943179239893	0.0	18.673841649306247	0.0	0.0	0.0	0.0	0.0	Q54RU1
ABC transporter F family member 2 OS=Arabidopsis thaliana OX=3702 GN=ABCF2 PE=3 SV=2	0.0	0.0	0.0	0.0	0.0	0.0	0.0	0.0	0.0	27.11950229960045	Q9FIB4
ABC transporter F family member 5 OS=Arabidopsis thaliana OX=3702 GN=ABCF5 PE=2 SV=1	0.0	0.0	3.02256445179557	0.0	0.0	0.0	6.478801203924527	0.0	12.304617862598894	104.30208583545448	Q9LV93
ABC transporter G family member 20 OS=Dictyostelium discoideum OX=44689 GN=abcG20 PE=3 SV=1	38.40937199451319	0.0	0.0	0.0	0.0	0.0	4.101772414932343	3.7604876006050216	0.0	0.0	Q8T674
ABC transporter G family member 31 OS=Arabidopsis thaliana OX=3702 GN=ABCG31 PE=1 SV=1	0.0	0.0	0.0	0.0	7.368064851895772	0.0	0.0	0.0	0.0	0.0	Q7PC88
ABC transporter G family member 38 OS=Oryza sativa subsp. japonica OX=39947 GN=ABCG38 PE=3 SV=1	0.0	0.0	0.0	0.0	4.61451375867301	0.0	0.0	0.0	0.0	0.0	Q7FMW4
ABC transporter I family member 10 OS=Arabidopsis thaliana OX=3702 GN=ABCI10 PE=1 SV=1	0.0	0.0	0.0	0.0	0.0	0.0	0.0	1.429500423517662	0.0	196.21757546181504	Q8H1R4
ABC transporter I family member 11%2C chloroplastic OS=Arabidopsis thaliana OX=3702 GN=ABCI11 PE=2 SV=1	0.0	0.0	0.0	0.0	0.0	0.0	0.0	2.7582431079327585	0.0	126.92917742963681
ABC transporter aclQ OS=Aspergillus oryzae (strain ATCC / RIB 40) OX=510516 GN=aclQ PE=3 SV=1	0.0	0.0	2.4294844293392286	0.0	19.15619180260936	0.0	4.608358837118432	3.2781213900562096	2.9157201057632296	0.0
ABC transporter arginine-binding protein 1 OS=Escherichia coli (strain K12) OX=83333 GN=artJ PE=1 SV=2	0.0	0.0	0.0	0.0	0.0	0.0	6.249786202351376	0.0	2.198004387421512	0.0	P30860
ABC transporter arginine-binding protein	0.0	0.0	0.0	0.0	0.0	0.0	0.0	0.0	1.9706246232054927	0.0
ABC transporter fmpD OS=Neosartorya fumigata (strain ATCC MYA-4609 / Af293 / CBS / FGSC A1100)OX=330879 GN=fmpD PE=2 SV=1	0.0	0.0	0.0	0.0	0.0	0.0	0.0	3.0692214975526277	0.0	0.0
ABC transporter gloK OS=Glarea lozoyensis (strain ATCC / MF5171) OX=1116229 GN=gloK PE=3 SV=1	0.0	0.0	0.0	0.0	0.0	0.0	1.2377823322838764	0.0	0.0	0.0
ABC transporter glutamine-binding protein GlnH OS=Bacillus subtilis (strain 168) OX=224308 GN=glnH PE=2 SV=1	0.0	0.0	4.0989762936031084	0.0	5.262903465639838	0.0	7.675911912955046	3.13060592750368	6.645129543367362	0.0	O34563
ABC transporter glutamine-binding protein GlnH	59.37272887063944	0.0	3.2052145453738587	0.0	0.0	0.0	9.732116756926148	0.0	0.0	100.49861717563476
ABC transporter guanosine-binding protein NupN OS=Bacillus subtilis (strain 168) OX=224308 GN=nupN PE=1 SV=2	0.0	6.969119889970921	2.631441571201996	0.0	44.03821139452162	0.0	47.654619792929246	0.714750211758831	13.725529580841755	0.0	O05252
ABC transporter nucleoside-binding protein BmpA OS=Lactococcus lactis subsp. cremoris (strain)OX=416870 GN=bmpA PE=1 SV=1	0.0	7.191482287067993	6.183598522921263	0.0	0.0	0.0	0.0	0.0	0.0	0.0
ABC transporter periplasmic-binding protein YphF OS=Escherichia coli (strain K12) OX=83333 GN=yphF PE=1 SV=1	0.0	0.0	0.0	0.0	0.0	0.0	0.0	0.0	0.0	0.0	P77269
ABC transporter permease YtrF OS=Bacillus subtilis (strain 168) OX=224308 GN=ytrF PE=2 SV=1	0.0	0.0	0.0	0.0	0.0	0.0	4.091073999661263	0.0	0.0	0.0	O35005
ABC transporter permease YtrF	0.0	0.0	0.0	0.0	0.0	0.0	0.0	2.3627214547197597	0.0	0.0
ABC transporter permease protein NatB OS=Bacillus subtilis (strain 168) OX=224308 GN=natB PE=1 SV=2	58.940927206125686	8.014568478600609	2.3362817018709716	0.0	0.0	0.0	0.0	8.82991415449756	12.455358195388568	0.0	P46904
ABC transporter permease protein YxdM OS=Bacillus subtilis (strain 168) OX=224308 GN=yxdM PE=2 SV=3	0.0	0.0	0.0	0.0	0.0	0.0	4.897396142617756	0.0	0.0	0.0	P42424
ABC transporter permease protein YxdM	0.0	0.0	0.0	0.0	0.0	0.0	39.348448878919015	0.0	0.0	0.0
ABC transporter protein AbcA OS=Aeromonas salmonicida OX=645 GN=abcA PE=3 SV=1	0.0	1.1915732958726506	0.0	0.0	0.0	24.391505583592323	5.585889499537494	1.1994658726067742	0.0	0.0	Q07698
ABC-type transporter ATP-binding protein EcsA OS=Bacillus subtilis (strain 168) OX=224308 GN=ecsA PE=1 SV=1	0.0	6.454355352643522	0.0	0.0	15.241026133828536	0.0	36.45647881534878	6.186968236173282	0.0	0.0	P55339
ADP compounds hydrolase NudE OS=Escherichia coli (strain K12) OX=83333 GN=nudE PE=1 SV=1	0.0	6.2074674429795635	2.2499658754471668	0.0	0.0	0.0	9.221150919871418	9.074220079720813	0.0	0.0	P45799
ADP%2CATP carrier protein 1 OS=Chlamydia pneumoniae OX=83558 GN=tlcA PE=3 SV=1	0.0	3.8945988502569193	0.0	0.0	0.0	0.0	0.0	0.0	0.0	0.0
ADP-L-glycero-D-manno-heptose-6-epimerase OS=Alkalilimnicola ehrlichii (strain ATCC BAA-1101 / DSM/ MLHE-1) OX=187272 GN=hldD PE=3 SV=1	15.736655322023852	0.0	0.0	0.0	0.0	0.0	0.0	0.0	0.0	0.0
ADP-L-glycero-D-manno-heptose-6-epimerase OS=Aromatoleum aromaticum (strain EbN1) OX=76114 GN=hldD PE=3 SV=1	0.0	0.0	4.635601335025775	0.0	0.0	0.0	0.0	0.0	0.0	0.0	Q5P2S1
ADP-L-glycero-D-manno-heptose-6-epimerase OS=Brachyspira hyodysenteriae (strain ATCC / WA1) OX=565034 GN=hldD PE=3 SV=1	0.0	0.0	0.0	0.0	0.0	0.0	0.0	0.0	45.17222252090534	0.0
ADP-L-glycero-D-manno-heptose-6-epimerase OS=Cupriavidus pinatubonensis (strain JMP 134 / LMG 1197)OX=264198 GN=hldD PE=3 SV=1	0.0	1.9178655904997897	0.0	0.0	0.0	0.0	0.0	0.0	0.0	0.0
ADP-L-glycero-D-manno-heptose-6-epimerase OS=Cupriavidus taiwanensis (strain DSM / BCRC 17206/ CIP 107171 / LMG 19424 / R1) OX=977880 GN=hldD PE=3 SV=1	0.0	0.0	0.0	0.0	0.0	0.0	9.81304912080911	0.0	0.0	0.0
ADP-L-glycero-D-manno-heptose-6-epimerase OS=Dechloromonas aromatica (strain RCB) OX=159087 GN=hldD PE=3 SV=1	95.34561753932098	3.923620275163236	0.0	0.0	0.0	0.0	0.0	0.0	0.0	0.0	Q47GJ3
ADP-L-glycero-D-manno-heptose-6-epimerase OS=Desulfovibrio vulgaris (strain Hildenborough / ATCC/ DSM 644 / NCIMB 8303) OX=882 GN=hldD PE=3 SV=1	0.0	2.6344307561810303	0.0	0.0	0.0	0.0	0.0	0.0	0.0	0.0
ADP-L-glycero-D-manno-heptose-6-epimerase OS=Desulfovibrio vulgaris subsp. vulgaris (strain DP4) OX=391774 GN=hldD PE=3 SV=1	0.0	2.8164459720626285	7.704100021711866	0.0	0.0	0.0	0.0	0.0	0.0	0.0	A1VGB0
ADP-L-glycero-D-manno-heptose-6-epimerase OS=Erwinia tasmaniensis (strain DSM / CIP 109463 / Et1/99)OX=465817 GN=hldD PE=3 SV=1	0.0	0.0	0.0	0.0	75.31105540860996	0.0	4.692147179611495	0.0	0.0	0.0
ADP-L-glycero-D-manno-heptose-6-epimerase OS=Fusobacterium nucleatum subsp. nucleatum (strain ATCC/ DSM 15643 / BCRC 10681 / CIP 101130 / JCM 8532 / KCTC 2640 / LMG 13131 / VPI 4355) OX=190304 GN=hldD PE=3 SV=1	0.0	2.9044599086895846	0.0	0.0	0.0	0.0	0.0	0.0	0.0	0.0
ADP-L-glycero-D-manno-heptose-6-epimerase OS=Marinobacter hydrocarbonoclasticus (strain ATCC/ DSM 11845 / VT8) OX=351348 GN=hldD PE=3 SV=1	0.0	1.1547728426454866	0.0	0.0	0.0	0.0	0.0	5.016996678691795	0.0	0.0
ADP-L-glycero-D-manno-heptose-6-epimerase OS=Paraburkholderia phymatum (strain DSM / CIP 108236/ LMG 21445 / STM815) OX=391038 GN=hldD PE=3 SV=1	0.0	0.0	0.0	0.0	0.0	0.0	0.0	0.0	25.819931057059932	0.0
ADP-L-glycero-D-manno-heptose-6-epimerase OS=Polaromonas sp. (strain JS666 / ATCC BAA-500) OX=296591 GN=hldD PE=3 SV=1	0.0	5.6523348650369325	3.5877099367402265	0.0	0.0	0.0	0.0	4.723822387179764	0.0	0.0	Q12CM2
ADP-L-glycero-D-manno-heptose-6-epimerase OS=Pseudomonas aeruginosa (strain UCBPP-PA14) OX=208963 GN=hldD PE=3 SV=2	0.0	0.0	0.0	0.0	0.0	0.0	6.407343837704773	0.0	0.0	0.0	Q02QH1
ADP-L-glycero-D-manno-heptose-6-epimerase OS=Rhodoferax ferrireducens (strain ATCC BAA-621 / DSM/ T118) OX=338969 GN=hldD PE=3 SV=1	0.0	0.0	0.0	0.0	0.0	0.0	0.0	9.401219001512553	24.88431393567297	0.0
ADP-L-glycero-D-manno-heptose-6-epimerase OS=Shewanella frigidimarina (strain NCIMB 400) OX=318167 GN=hldD PE=3 SV=1	0.0	0.0	0.0	0.0	0.0	0.0	0.0	0.0	14.69522933304668	0.0	Q07W60
ADP-L-glycero-D-manno-heptose-6-epimerase OS=Thiobacillus denitrificans (strain ATCC) OX=292415 GN=hldD PE=3 SV=1	0.0	0.0	0.0	0.0	17.37392228416043	0.0	0.0	2.2002250494503777	0.0	0.0
ADP-L-glycero-D-manno-heptose-6-epimerase	0.0	0.0	3.0534355836152085	0.0	0.0	0.0	0.0	0.0	9.382526191082873	0.0
ADP-dependent (S)-NAD(P)H-hydrate dehydratase OS=Bordetella pertussis (strain Tohama I / ATCC BAA-589/ NCTC) OX=257313 GN=nnrD PE=3 SV=1	0.0	0.0	0.0	0.0	5.493468760325012	23.351557671113586	0.0	5.132140864760132	0.0	0.0
ADP-dependent (S)-NAD(P)H-hydrate dehydratase OS=Neisseria meningitidis serogroup B (strain MC58) OX=122586 GN=nnrD1 PE=3 SV=1	0.0	0.0	2.1161841206908494	0.0	0.0	47.899573244104005	0.0	5.138620840599477	0.0	0.0	Q9JRZ9
ADP-dependent (S)-NAD(P)H-hydrate dehydratase OS=Xanthomonas campestris pv. campestris (strain ATCC / DSM 3586 / NCPPB 528 / LMG 568 / P 25) OX=190485 GN=nnrD PE=3 SV=1	0.0	0.0	0.0	0.0	22.461612921889653	0.0	0.0	0.0	0.0	0.0
ADP-glucose phosphorylase OS=Arabidopsis thaliana OX=3702 GN=At5g18200 PE=1 SV=1	135.07295818070472	0.0	2.9362054674585534	0.0	10.930881716973238	0.0	4.862716305400944	6.853067701998106	0.0	0.0	Q9FK51
ADP-heptose--LPS heptosyltransferase 2 OS=Escherichia coli (strain K12) OX=83333 GN=rfaF PE=1 SV=1	60.35174727222979	4.523898615750143	9.362600382539432	0.0	19.648172938388733	0.0	6.846704558004527	3.5737510587941554	0.0	0.0	P37692
ADP-heptose--LPS heptosyltransferase 2 OS=Haemophilus influenzae (strain ATCC / DSM 11121 / KW20/ Rd) OX=71421 GN=rfaF PE=3 SV=1	0.0	2.503507530722336	3.186579577086801	0.0	19.857538715601066	0.0	0.0	1.5301104239998438	0.0	0.0
ADP-heptose--LPS heptosyltransferase 2 OS=Salmonella typhimurium (strain LT2 / / ATCC 700720)OX=99287 GN=rfaF PE=3 SV=1	0.0	1.9456607439852935	0.7366823753480242	0.0	4.100575022517487	60.85557453684146	0.0	5.013983467473362	0.0	0.0
ADP-heptose--LPS heptosyltransferase 2	0.0	0.8017832736203134	0.0	0.0	0.0	0.0	0.0	3.087382571502644	0.0	0.0
ADP-ribose glycohydrolase ARH3 OS=Bos taurus OX=9913 GN=ADPRS PE=2 SV=1	0.0	8.323649525813506	0.0	0.0	0.0	0.0	0.0	0.0	0.0	0.0	Q3SYV9
ADP-ribose pyrophosphatase OS=Bacillus subtilis (strain 168) OX=224308 GN=nudF PE=1 SV=1	40.72551502935821	4.186608877390394	2.660639258538495	0.0	9.30345515861494	0.0	45.030382948785494	0.0	14.65336258281008	146.62412232311453	P54570
ADP-ribose pyrophosphatase OS=Haemophilus influenzae (strain ATCC / DSM 11121 / KW20 / Rd) OX=71421 GN=nudF PE=1 SV=1	0.0	3.258509498421973	0.0	0.0	0.0	0.0	0.0	0.0	0.0	0.0
ADP-ribose pyrophosphatase OS=Methanocaldococcus jannaschii (strain ATCC / DSM 2661 / JAL-1 /JCM 10045 / NBRC 100440) OX=243232 GN=nudF PE=1 SV=1	114.95570908996146	7.483310553789593	8.668116708474562	0.0	3.923906257375009	0.0	32.3539144280142	2.408158405772062	0.0	21.945386729281946
ADP-ribose pyrophosphatase OS=Mycobacterium tuberculosis (strain ATCC / H37Rv) OX=83332 GN=Rv1700 PE=1 SV=1	0.0	22.008293661472997	5.010683498147742	0.0	0.0	0.0	6.6197419759712295	1.0594267098151202	5.984095714446001	0.0
ADP-ribose pyrophosphatase OS=Shigella flexneri OX=623 GN=nudF PE=3 SV=1	0.0	1.8072194987401864	0.0	0.0	45.977945059241954	0.0	14.207588509693188	0.0	13.938564408038854	0.0	P83844
ADP-ribosyl-[dinitrogen reductase] glycohydrolase OS=Rhodospirillum rubrum OX=1085 GN=draG PE=1 SV=1	80.29104634890187	0.0	0.0	0.0	0.0	0.0	0.0	5.288185688350811	0.0	0.0	P14300
ADP-ribosylarginine hydrolase Tri1 OS=Pseudomonas putida (strain GB-1) OX=76869 GN=tri1 PE=1 SV=1	0.0	0.0	0.0	0.0	0.0	0.0	16.85741652538993	0.0	0.0	0.0	B0KTG8
ADP-ribosylarginine hydrolase Tri1 OS=Serratia proteamaculans (strain 568) OX=399741 GN=tri1 PE=1 SV=1	0.0	5.324843165930909	0.0	0.0	0.0	0.0	9.224905460148237	0.0	0.0	0.0	A8GG79
ADP-ribosylarginine hydrolase Tri1	0.0	0.0	0.0	0.0	0.0	0.0	0.0	0.0	0.0	12.989481241631054
AFG1-like ATPase OS=Homo sapiens OX=9606 GN=AFG1L PE=1 SV=2	0.0	0.0	4.603776329761128	0.0	0.0	0.0	0.0	2.573100762331792	0.0	0.0	Q8WV93
AFG1-like ATPase OS=Mus musculus OX=10090 GN=Afg1l PE=1 SV=1	0.0	3.5895880036092325	5.647898211001518	0.0	0.0	0.0	0.0	0.0	10.02598492508058	10.810134944424071	Q3V384
AFG1-like ATPase OS=Rattus norvegicus OX=10116 GN=Afg1l PE=2 SV=1	0.0	2.946901699469996	3.011492787136978	0.0	0.0	49.928468611717996	7.370854189239322	0.0	0.0	0.0	Q32PX9
AFG3-like protein 2 OS=Homo sapiens OX=9606 GN=AFG3L2 PE=1 SV=2	0.0	0.0	0.0	0.0	11.793599290288824	0.0	0.0	0.0	0.0	0.0	Q9Y4W6
AI-2 transport protein TqsA OS=Shigella flexneri OX=623 GN=tqsA PE=3 SV=1	0.0	10.822454429685099	5.807002391496407	0.0	27.74549411860355	35.57894810520062	0.0	2.862565685996715	0.0	0.0	P0AFS6
AI-2 transport protein TqsA	0.0	1.8802603828429312	0.0	0.0	6.7701199511047685	0.0	0.0	0.0	0.0	0.0
AIG2-like protein A OS=Arabidopsis thaliana OX=3702 GN=AIG2LA PE=1 SV=1	0.0	3.249745352379956	0.0	0.0	0.0	0.0	0.0	0.0	0.0	0.0	Q9FIX2
AMP nucleosidase OS=Escherichia coli (strain K12) OX=83333 GN=amn PE=1 SV=1	0.0	8.257393892450825	6.089907636210332	0.0	25.487139946159072	54.89477794211667	9.597885953611042	7.2854621173939185	18.737086581298136	0.0	P0AE12
AMP nucleosidase	0.0	0.0	0.0	0.0	0.0	0.0	0.0	0.0	19.26340923807617	0.0
AP-4 complex subunit mu OS=Arabidopsis thaliana OX=3702 GN=AP4M PE=2 SV=1	0.0	0.0	0.0	0.0	5.275739815556033	0.0	0.0	0.0	0.0	0.0	Q9SB50
AP-4-A phosphorylase OS=Mycobacterium tuberculosis (strain ATCC / H37Rv) OX=83332 GN=Rv2613c PE=1 SV=1	31.57549671756734	3.2089450340826566	0.0	0.0	56.274558032597675	53.79198106381522	0.0	5.7974183842660745	25.665320691448787	0.0
ATM1-type heavy metal exporter OS=Novosphingobium aromaticivorans (strain ATCC / DSM 12444 /CIP 105152 / NBRC 16084 / F199) OX=279238 GN=atm1 PE=1 SV=1	0.0	13.503190803556846	5.44461940985692	0.0	21.310870190915995	0.0	16.757668498612475	0.0	22.484503897557765	35.637807509090344
ATP phosphoribosyltransferase 2 OS=Geobacter sulfurreducens (strain ATCC / DSM 12127 / PCA) OX=243231 GN=hisG2 PE=3 SV=1	0.0	10.374123671828858	0.0	0.0	0.0	0.0	0.0	1.0435353091678934	0.0	0.0
ATP phosphoribosyltransferase OS=Acaryochloris marina (strain MBIC) OX=329726 GN=hisG PE=3 SV=1	0.0	0.0	0.0	0.0	0.0	0.0	0.0	0.0	0.0	39.15139416491614
ATP phosphoribosyltransferase OS=Acinetobacter baylyi (strain ATCC / BD413 / ADP1) OX=62977 GN=hisG PE=3 SV=1	0.0	0.0	0.0	0.0	37.294022834103	0.0	16.432627514803187	0.0	0.0	0.0
ATP phosphoribosyltransferase OS=Anaeromyxobacter sp. (strain Fw109-5) OX=404589 GN=hisG PE=3 SV=1	0.0	0.0	0.0	0.0	0.0	0.0	0.0	7.5550067632064675	0.0	0.0	A7HI48
ATP phosphoribosyltransferase OS=Arthrobacter sp. (strain FB24) OX=290399 GN=hisG PE=3 SV=1	0.0	0.0	0.0	0.0	0.0	0.0	13.179518641257506	0.0	0.0	0.0	A0JVK4
ATP phosphoribosyltransferase OS=Azobacteroides pseudotrichonymphae genomovar. CFP2 OX=511995 GN=hisG PE=3 SV=1	0.0	3.0692039439144025	0.0	0.0	0.0	0.0	0.0	0.0	0.0	0.0	B6YQ21
ATP phosphoribosyltransferase OS=Bacteroides fragilis (strain YCH46) OX=295405 GN=hisG PE=3 SV=1	0.0	6.512502698162835	0.0	0.0	0.0	0.0	0.0	0.0	0.0	0.0	Q64RE6
ATP phosphoribosyltransferase OS=Bacteroides vulgatus (strain ATCC 8482 / DSM 1447 / JCM 5826 / NBRC / NCTC 11154) OX=435590 GN=hisG PE=3 SV=1	0.0	0.0	0.0	0.0	0.0	0.0	0.0	0.0	0.0	0.0
ATP phosphoribosyltransferase OS=Brucella melitensis biotype 2 (strain ATCC) OX=546272 GN=hisG PE=3 SV=1	0.0	0.0	0.0	0.0	0.0	0.0	0.0	0.8995994044550805	0.0	0.0
ATP phosphoribosyltransferase OS=Burkholderia lata (strain ATCC / DSM 23089 / LMG 22485 / NCIMB 9086 / R18194 / 383) OX=482957 GN=hisG PE=3 SV=1	0.0	3.6024308944987107	0.0	0.0	0.0	0.0	0.0	0.0	0.0	0.0
ATP phosphoribosyltransferase OS=Caldanaerobacter subterraneus subsp. tengcongensis (strain DSM/ JCM 11007 / NBRC 100824 / MB4) OX=273068 GN=hisG PE=3 SV=1	0.0	3.0225273846525766	0.0	0.0	0.0	0.0	0.0	0.0	0.0	0.0
ATP phosphoribosyltransferase OS=Cyanothece sp. (strain PCC 7425 / ATCC) OX=395961 GN=hisG PE=3 SV=1	0.0	0.0	0.0	0.0	0.0	0.0	3.425309598772992	0.0	0.0	0.0
ATP phosphoribosyltransferase OS=Cytophaga hutchinsonii (strain ATCC / DSM 1761 / CIP 103989 /NBRC 15051 / NCIMB 9469 / D465) OX=269798 GN=hisG PE=3 SV=1	0.0	0.0	2.8447665428664184	0.0	22.185162301312552	0.0	0.0	0.0	0.0	0.0
ATP phosphoribosyltransferase OS=Dechloromonas aromatica (strain RCB) OX=159087 GN=hisG PE=3 SV=1	98.46439942144829	0.0	0.0	0.0	0.0	0.0	0.0	0.0	0.0	0.0	Q47AL4
ATP phosphoribosyltransferase OS=Desulfovibrio vulgaris (strain Miyazaki F / DSM) OX=883 GN=hisG PE=3 SV=1	0.0	0.0	0.0	0.0	0.0	0.0	0.0	2.392058015284569	0.0	0.0
ATP phosphoribosyltransferase OS=Gemmatimonas aurantiaca (strain T-27 / DSM / JCM 11422 / NBRC 100505) OX=379066 GN=hisG PE=3 SV=1	0.0	1.3639392443322162	0.0	0.0	0.0	0.0	0.0	2.86882559221414	9.277291245610275	0.0
ATP phosphoribosyltransferase OS=Geobacter metallireducens (strain ATCC / DSM 7210 / GS-15) OX=269799 GN=hisG PE=3 SV=1	30.438976491426416	0.0	7.774350173885533	0.0	0.0	0.0	0.0	2.4496134018025666	0.0	0.0
ATP phosphoribosyltransferase OS=Listeria welshimeri serovar 6b (strain ATCC / DSM 20650 / CIP 8149 / NCTC 11857 / SLCC 5334 / V8) OX=386043 GN=hisG PE=3 SV=1	0.0	0.0	0.0	0.0	8.524348076366397	0.0	78.3400364787352	0.0	0.0	0.0
ATP phosphoribosyltransferase OS=Magnetospirillum magneticum (strain AMB-1 / ATCC) OX=342108 GN=hisG PE=3 SV=1	0.0	3.816488382432692	0.0	0.0	0.0	0.0	0.0	0.0	0.0	0.0
ATP phosphoribosyltransferase OS=Maricaulis maris (strain MCS10) OX=394221 GN=hisG PE=3 SV=1	0.0	0.0	0.0	0.0	0.0	0.0	0.0	1.7508981697447876	0.0	0.0	Q0AP80
ATP phosphoribosyltransferase OS=Mesorhizobium japonicum (strain LMG / CECT 9101 / MAFF 303099)OX=266835 GN=hisG PE=3 SV=1	0.0	0.0	1.9945112345667029	0.0	0.0	0.0	0.0	0.0	0.0	0.0
ATP phosphoribosyltransferase OS=Methylacidiphilum infernorum (isolate V4) OX=481448 GN=hisG PE=3 SV=1	38.59227376591564	0.0	0.0	0.0	0.0	0.0	0.0	2.144250635276493	0.0	0.0	B3E177
ATP phosphoribosyltransferase OS=Methylibium petroleiphilum (strain ATCC BAA-1232 / LMG / PM1)OX=420662 GN=hisG PE=3 SV=1	0.0	2.2948819031621417	2.0761048759807954	0.0	0.0	0.0	2.0455369998306314	5.666255072404853	16.02283572139046	0.0
ATP phosphoribosyltransferase OS=Methylobacillus flagellatus (strain KT / ATCC / DSM 6875) OX=265072 GN=hisG PE=3 SV=1	0.0	0.0	0.0	0.0	0.0	51.0567955859941	0.0	0.0	0.0	0.0
ATP phosphoribosyltransferase OS=Methylococcus capsulatus (strain ATCC / NCIMB 11132 / Bath) OX=243233 GN=hisG PE=3 SV=1	0.0	0.0	1.3112241321983968	0.0	0.0	0.0	0.0	0.0	0.0	0.0
ATP phosphoribosyltransferase OS=Microcystis aeruginosa (strain NIES-843) OX=449447 GN=hisG PE=3 SV=1	0.0	0.0	0.0	0.0	0.0	0.0	0.0	0.0	0.0	100.37982448393775	B0JK88
ATP phosphoribosyltransferase OS=Nitrosococcus oceani (strain ATCC / BCRC 17464 / NCIMB 11848/ C-107) OX=323261 GN=hisG PE=3 SV=1	0.0	0.0	0.0	0.0	0.0	0.0	0.0	1.436057764909945	0.0	0.0
ATP phosphoribosyltransferase OS=Nitrosospira multiformis (strain ATCC / NCIMB 11849 / C 71) OX=323848 GN=hisG PE=3 SV=1	0.0	0.0	0.0	0.0	25.1363994881844	0.0	0.0	3.3662429327996564	0.0	0.0
ATP phosphoribosyltransferase OS=Novosphingobium aromaticivorans (strain ATCC / DSM 12444 / CIP 105152 / NBRC 16084 / F199) OX=279238 GN=hisG PE=3 SV=1	0.0	0.0	6.25675442076404	0.0	14.552652335264652	96.1388597736272	1.5341527498729737	6.701602902913075	6.531213036909636	0.0
ATP phosphoribosyltransferase OS=Pectobacterium carotovorum subsp. carotovorum (strain PC1) OX=561230 GN=hisG PE=3 SV=1	0.0	0.0	0.0	0.0	0.0	0.0	5.8093250795189935	0.0	0.0	0.0	C6DF77
ATP phosphoribosyltransferase OS=Pelobacter carbinolicus (strain DSM 2380 / NBRC / GraBd1) OX=338963 GN=hisG PE=3 SV=1	0.0	0.0	0.7774350173885531	0.0	0.0	0.0	0.0	4.7006095007562765	0.0	0.0
ATP phosphoribosyltransferase OS=Pelotomaculum thermopropionicum (strain DSM / JCM 10971 / SI)OX=370438 GN=hisG PE=3 SV=1	0.0	0.0	0.0	0.0	0.0	0.0	0.0	1.429500423517662	0.0	0.0
ATP phosphoribosyltransferase OS=Pseudarthrobacter chlorophenolicus (strain ATCC / DSM 12829/ CIP 107037 / JCM 12360 / KCTC 9906 / NCIMB 13794 / A6) OX=452863 GN=hisG PE=3 SV=1	0.0	0.0	3.2393125724523046	0.0	0.0	0.0	0.0	0.0	0.0	0.0
ATP phosphoribosyltransferase OS=Pseudomonas fluorescens (strain ATCC BAA-477 / NRRL B-23932 / Pf-5)OX=220664 GN=hisG PE=3 SV=1	0.0	0.0	0.0	0.0	0.0	0.0	7.193150157423282	0.0	0.0	0.0
ATP phosphoribosyltransferase OS=Pseudomonas fluorescens (strain SBW25) OX=216595 GN=hisG PE=3 SV=1	0.0	0.0	0.0	0.0	0.0	0.0	7.193150157423282	0.0	0.0	0.0	C3K8X5
ATP phosphoribosyltransferase OS=Pseudomonas putida (strain ATCC / DSM 6125 / NCIMB 11950 / KT2440)OX=160488 GN=hisG PE=3 SV=1	0.0	0.0	0.0	0.0	0.0	0.0	0.0	0.0	11.961233178061251	0.0
ATP phosphoribosyltransferase OS=Pseudomonas putida (strain ATCC / DSM 6899 / BCRC 17059 / F1)OX=351746 GN=hisG PE=3 SV=1	0.0	0.0	0.0	0.0	0.0	0.0	7.706946597239231	0.0	0.0	0.0
ATP phosphoribosyltransferase OS=Rhodobacter sphaeroides (strain ATCC / 2.4.1 / NCIB 8253 / DSM 158) OX=272943 GN=hisG PE=3 SV=1	0.0	0.0	3.838177081645168	0.0	0.0	39.291533994438936	0.0	0.0	0.0	0.0
ATP phosphoribosyltransferase OS=Rhodoferax ferrireducens (strain ATCC BAA-621 / DSM / T118) OX=338969 GN=hisG PE=3 SV=1	0.0	0.0	5.190262189951988	0.0	0.0	0.0	0.0	0.0	11.850991397618287	0.0
ATP phosphoribosyltransferase OS=Solibacter usitatus (strain) OX=234267 GN=hisG PE=3 SV=1	0.0	0.0	1.8642574396562241	0.0	0.0	0.0	0.0	0.0	0.0	0.0
ATP phosphoribosyltransferase OS=Sphingomonas wittichii (strain RW1 / DSM 6014 / JCM) OX=392499 GN=hisG PE=3 SV=1	0.0	0.0	0.3870704006065889	0.0	0.0	0.0	0.0	0.0	0.0	0.0
ATP phosphoribosyltransferase OS=Sphingopyxis alaskensis (strain DSM / LMG 18877 / RB2256) OX=317655 GN=hisG PE=3 SV=1	0.0	0.0	4.171169613842694	0.0	0.0	0.0	0.0	0.0	9.853123116027467	0.0
ATP phosphoribosyltransferase OS=Staphylococcus aureus (strain MRSA252) OX=282458 GN=hisG PE=3 SV=1	0.0	0.0	0.0	0.0	0.0	0.0	0.0	0.0	0.0	0.0	Q6GDC5
ATP phosphoribosyltransferase OS=Streptomyces avermitilis (strain ATCC / DSM 46492 / JCM 5070/ NBRC 14893 / NCIMB 12804 / NRRL 8165 / MA-4680) OX=227882 GN=hisG PE=3 SV=1	0.0	0.0	0.0	0.0	0.0	0.0	0.0	2.1590385706921933	0.0	0.0
ATP phosphoribosyltransferase OS=Streptomyces coelicolor (strain ATCC BAA-471 / A3(2) / M145) OX=100226 GN=hisG PE=3 SV=1	0.0	0.0	0.0	0.0	0.0	0.0	0.0	6.522095682299334	0.0	0.0	Q8CK28
ATP phosphoribosyltransferase OS=Sulfurovum sp. (strain NBC37-1) OX=387093 GN=hisG PE=3 SV=1	0.0	0.0	0.0	0.0	9.752897436808896	0.0	0.0	0.0	0.0	0.0	A6Q7C5
ATP phosphoribosyltransferase OS=Thermoanaerobacter sp. (strain X514) OX=399726 GN=hisG PE=3 SV=1	0.0	0.0	0.0	0.0	0.0	0.0	6.688367690235682	0.0	0.0	0.0	B0K623
ATP phosphoribosyltransferase OS=Tolumonas auensis (strain DSM 9187 / TA4) OX=595494 GN=hisG PE=3 SV=1	0.0	7.930265962292384	0.0	0.0	0.0	0.0	0.0	0.0	0.0	0.0	C4LFH8
ATP phosphoribosyltransferase OS=Xanthomonas campestris pv. vesicatoria (strain 85-10) OX=316273 GN=hisG PE=3 SV=1	0.0	0.0	0.0	0.0	0.0	0.0	4.3569938096392455	0.0	0.0	0.0	Q3BUF8
ATP phosphoribosyltransferase OS=Xanthomonas oryzae pv. oryzae (strain / KXO85) OX=291331 GN=hisG PE=3 SV=1	0.0	2.3701239327740162	0.0	0.0	0.0	0.0	0.0	0.0	0.0	0.0
ATP phosphoribosyltransferase regulatory subunit OS=Acidovorax sp. (strain JS42) OX=232721 GN=hisZ PE=3 SV=1	0.0	0.0	1.8480933578094945	0.0	0.0	0.0	0.0	0.0	9.905673105979613	0.0	A1W587
ATP phosphoribosyltransferase regulatory subunit OS=Acinetobacter baumannii (strain AYE) OX=509173 GN=hisZ PE=3 SV=1	0.0	0.0	0.0	0.0	54.864077464942596	0.0	10.08044840276432	0.0	0.0	0.0	B0VAI1
ATP phosphoribosyltransferase regulatory subunit OS=Acinetobacter baylyi (strain ATCC / BD413/ ADP1) OX=62977 GN=hisZ PE=3 SV=1	0.0	0.0	0.0	0.0	0.0	0.0	33.32148222024873	0.0	0.0	0.0
ATP phosphoribosyltransferase regulatory subunit OS=Agrobacterium radiobacter (strain K84 / ATCC BAA-868)OX=311403 GN=hisZ PE=3 SV=1	0.0	0.0	0.0	0.0	0.0	45.26756876408494	0.0	0.0	0.0	0.0
ATP phosphoribosyltransferase regulatory subunit OS=Anaeromyxobacter sp. (strain Fw109-5) OX=404589 GN=hisZ PE=3 SV=1	0.0	0.0	0.0	0.0	0.0	0.0	0.0	7.520975201210043	0.0	0.0	A7HDB0
ATP phosphoribosyltransferase regulatory subunit OS=Clostridium botulinum (strain Kyoto / Type A2) OX=536232 GN=hisZ PE=3 SV=1	0.0	0.0	0.0	0.0	0.0	0.0	5.634043719361093	0.0	0.0	0.0	C1FN35
ATP phosphoribosyltransferase regulatory subunit OS=Delftia acidovorans (strain DSM / SPH-1) OX=398578 GN=hisZ PE=3 SV=1	0.0	0.0	0.0	0.0	0.0	0.0	1.9651389605331648	5.916952783941662	19.26340923807617	0.0
ATP phosphoribosyltransferase regulatory subunit OS=Geobacillus kaustophilus (strain HTA426) OX=235909 GN=hisZ PE=3 SV=1	0.0	0.0	0.0	0.0	12.412457895164742	0.0	0.0	0.0	0.0	0.0	Q5KVC4
ATP phosphoribosyltransferase regulatory subunit OS=Geobacter daltonii (strain DSM / JCM 15807/ FRC-32) OX=316067 GN=hisZ PE=3 SV=1	0.0	1.8877254364720844	0.0	0.0	0.0	40.34398579786141	2.1082228111157635	7.854566843199197	0.0	0.0
ATP phosphoribosyltransferase regulatory subunit OS=Geobacter sulfurreducens (strain ATCC / DSM 12127 / PCA) OX=243231 GN=hisZ PE=3 SV=1	0.0	0.0	0.0	0.0	7.232780186007853	0.0	0.0	0.0	0.0	0.0
ATP phosphoribosyltransferase regulatory subunit OS=Janthinobacterium sp. (strain Marseille) OX=375286 GN=hisZ PE=3 SV=1	0.0	0.0	0.0	0.0	39.933292142362596	0.0	0.0	0.0	0.0	0.0	A6SZW1
ATP phosphoribosyltransferase regulatory subunit OS=Lactococcus lactis subsp. cremoris (strain SK11)OX=272622 GN=hisZ PE=3 SV=1	0.0	7.193708752172348	0.0	0.0	0.0	0.0	86.66283307494119	0.0	0.0	0.0
ATP phosphoribosyltransferase regulatory subunit OS=Magnetospirillum magneticum (strain AMB-1 / ATCC) OX=342108 GN=hisZ PE=3 SV=2	0.0	5.288744008635124	3.3922562429818828	0.0	10.79598807176172	0.0	0.0	0.0	8.426665613975235	21.801952829090556
ATP phosphoribosyltransferase regulatory subunit OS=Mesorhizobium japonicum (strain LMG / CECT 9101 / MAFF 303099) OX=266835 GN=hisZ PE=3 SV=1	0.0	0.0	1.8148731366189728	0.0	0.0	0.0	0.0	1.312623030399866	0.0	0.0
ATP phosphoribosyltransferase regulatory subunit OS=Moorella thermoacetica (strain ATCC / JCM 9320) OX=264732 GN=hisZ PE=3 SV=1	0.0	0.9821845101848841	0.0	0.0	0.0	0.0	0.0	0.0	0.0	0.0
ATP phosphoribosyltransferase regulatory subunit OS=Nitrosospira multiformis (strain ATCC / NCIMB 11849 / C 71) OX=323848 GN=hisZ PE=3 SV=1	0.0	0.0	0.0	0.0	22.47328129223869	0.0	0.0	0.0	0.0	0.0
ATP phosphoribosyltransferase regulatory subunit OS=Oceanobacillus iheyensis (strain DSM / CIP 107618 / JCM 11309 / KCTC 3954 / HTE831) OX=221109 GN=hisZ PE=3 SV=1	0.0	0.0	0.0	0.0	0.0	0.0	4.481085405483403	0.0	0.0	0.0
ATP phosphoribosyltransferase regulatory subunit OS=Ochrobactrum anthropi (strain ATCC / DSM 6882/ JCM 21032 / NBRC 15819 / NCTC 12168) OX=439375 GN=hisZ PE=3 SV=1	0.0	0.0	3.4471175299303773	0.0	0.0	0.0	0.0	0.0	0.0	0.0
ATP phosphoribosyltransferase regulatory subunit OS=Pseudomonas aeruginosa (strain PA7) OX=381754 GN=hisZ PE=3 SV=1	0.0	0.0	0.6433001024165844	0.0	0.0	0.0	0.0	0.0	0.0	0.0	A6VD52
ATP phosphoribosyltransferase regulatory subunit OS=Pseudomonas entomophila (strain L48) OX=384676 GN=hisZ PE=3 SV=1	0.0	0.0	0.0	0.0	0.0	0.0	0.0	11.594836768532147	0.0	0.0	Q1I453
ATP phosphoribosyltransferase regulatory subunit OS=Pseudomonas fluorescens (strain Pf0-1) OX=205922 GN=hisZ PE=3 SV=1	0.0	0.0	0.0	0.0	0.0	0.0	0.0	0.0	0.0	0.0	Q3KIY5
ATP phosphoribosyltransferase regulatory subunit OS=Pseudomonas putida (strain ATCC / DSM 6125/ NCIMB 11950 / KT2440) OX=160488 GN=hisZ PE=3 SV=1	0.0	0.0	0.0	0.0	0.0	0.0	7.701756734210787	0.0	0.0	0.0
ATP phosphoribosyltransferase regulatory subunit OS=Ralstonia solanacearum (strain) OX=267608 GN=hisZ PE=3 SV=1	0.0	0.0	0.0	0.0	0.0	0.0	0.0	0.0	0.0	0.0
ATP phosphoribosyltransferase regulatory subunit OS=Rhodoferax ferrireducens (strain ATCC BAA-621 /DSM / T118) OX=338969 GN=hisZ PE=3 SV=1	0.0	1.8583233920207567	3.766953177037319	0.0	0.0	0.0	8.725246001215542	10.273145530668383	16.201784917591556	0.0
ATP phosphoribosyltransferase regulatory subunit OS=Rhodospirillum rubrum (strain ATCC / ATH 1.1.1/ DSM 467 / LMG 4362 / NCIB 8255 / S1) OX=269796 GN=hisZ PE=3 SV=1	0.0	0.0	3.243146078455206	0.0	0.0	0.0	10.512853696180484	0.0	0.0	0.0
ATP phosphoribosyltransferase regulatory subunit OS=Staphylococcus aureus (strain MW2) OX=196620 GN=hisZ PE=3 SV=1	0.0	0.0	0.0	0.0	12.201839265721901	0.0	0.0	0.0	0.0	0.0	P64381
ATP phosphoribosyltransferase regulatory subunit OS=Staphylococcus aureus (strain bovine RF122 / ET3-1)OX=273036 GN=hisZ PE=3 SV=1	0.0	0.0	0.0	0.0	0.0	0.0	7.959892536840927	0.0	0.0	0.0
ATP phosphoribosyltransferase regulatory subunit OS=Thioalkalivibrio sulfidiphilus (strain HL-EbGR7)OX=396588 GN=hisZ PE=3 SV=1	0.0	0.0	5.3056013497287	0.0	0.0	0.0	0.0	0.0	26.765572413917646	0.0
ATP phosphoribosyltransferase regulatory subunit OS=Trichormus variabilis (strain ATCC / PCC 7937)OX=240292 GN=hisZ PE=3 SV=1	0.0	0.0	0.0	0.0	0.0	0.0	3.538162026389178	0.0	0.0	161.85880169951406
ATP phosphoribosyltransferase regulatory subunit OS=Verminephrobacter eiseniae (strain EF01-2) OX=391735 GN=hisZ PE=3 SV=1	0.0	0.0	0.0	0.0	0.0	0.0	0.0	1.6968053807608023	0.0	0.0	A1WMN6
ATP phosphoribosyltransferase regulatory subunit OS=Wolinella succinogenes (strain ATCC / DSM 1740 / LMG 7466 / NCTC 11488 / FDC 602W) OX=273121 GN=hisZ PE=3 SV=1	0.0	0.0	0.0	0.0	28.63616694211975	0.0	0.0	0.0	0.0	0.0
ATP phosphoribosyltransferase regulatory subunit	0.0	2.162263099713073	0.0	0.0	0.0	0.0	0.0	0.0	14.418102174370468	0.0
ATP phosphoribosyltransferase%2C chloroplastic OS=Oryza sativa subsp. japonica OX=39947 GN=Os03g0134300 PE=3 SV=1	0.0	0.0	0.0	0.0	0.0	0.0	0.0	3.1057598487139684	0.0	0.0
ATP phosphoribosyltransferase	0.0	0.0	0.0	0.0	0.0	0.0	6.6565183202821805	3.5054157672306494	6.969282204019429	0.0
ATP synthase epsilon chain 1 OS=Paraburkholderia xenovorans (strain LB400) OX=266265 GN=atpC1 PE=3 SV=1	0.0	0.7429473787215566	0.0	0.0	2.9132031304753845	0.0	0.0	0.0	0.0	0.0	Q13SQ3
ATP synthase epsilon chain 1 OS=Ralstonia solanacearum (strain) OX=267608 GN=atpC1 PE=3 SV=1	0.0	2.2780077715212435	24.649626146565627	0.0	0.0	0.0	0.0	0.0	0.0	0.0
ATP synthase epsilon chain 2 OS=Pelobacter carbinolicus (strain DSM 2380 / NBRC / GraBd1) OX=338963 GN=atpC2 PE=3 SV=1	0.0	0.0	0.0	0.0	0.0	0.0	6.1801330633180775	0.0	0.0	0.0
ATP synthase epsilon chain OS=Acaryochloris marina (strain MBIC) OX=329726 GN=atpC PE=3 SV=1	0.0	0.0	0.0	0.0	0.0	0.0	0.0	0.0	0.0	23.997832970150036
ATP synthase epsilon chain OS=Acinetobacter baylyi (strain ATCC / BD413 / ADP1) OX=62977 GN=atpC PE=3 SV=1	0.0	0.0	3.8328090018106975	0.0	28.840710991706313	0.0	28.787280527973586	0.0	17.983672260721463	0.0
ATP synthase epsilon chain OS=Alkalihalobacillus pseudofirmus (strain ATCC BAA-2126 / JCM / OF4)OX=398511 GN=atpC PE=3 SV=2	0.0	0.0	0.0	0.0	0.0	0.0	0.0	0.0	5.994557420240487	0.0
ATP synthase epsilon chain OS=Alkalilimnicola ehrlichii (strain ATCC BAA-1101 / DSM / MLHE-1)OX=187272 GN=atpC PE=3 SV=1	0.0	0.0	0.0	0.0	0.0	0.0	0.0	0.0	3.616969245124008	0.0
ATP synthase epsilon chain OS=Alkaliphilus oremlandii (strain OhILAs) OX=350688 GN=atpC PE=3 SV=1	0.0	0.0	0.0	0.0	0.0	0.0	3.756029146240728	0.0	0.0	0.0	A8MJV8
ATP synthase epsilon chain OS=Anaeromyxobacter sp. (strain Fw109-5) OX=404589 GN=atpC PE=3 SV=1	60.480429036136435	0.0	0.0	0.0	0.0	0.0	0.0	8.630743158531448	0.0	0.0	A7HIX6
ATP synthase epsilon chain OS=Aromatoleum aromaticum (strain EbN1) OX=76114 GN=atpC PE=3 SV=1	0.0	5.126863826213295	0.0	0.0	0.0	0.0	0.0	0.0	0.0	0.0	Q5P4E1
ATP synthase epsilon chain OS=Azoarcus sp. (strain BH72) OX=418699 GN=atpC PE=3 SV=1	34.486712726988436	0.0	0.0	0.0	0.0	0.0	0.0	0.0	0.0	0.0	A1K1S3
ATP synthase epsilon chain OS=Brevibacillus brevis (strain 47 / JCM 6285 / NBRC) OX=358681 GN=atpC PE=3 SV=1	0.0	0.0	0.0	0.0	0.0	0.0	0.0	3.726911818456762	0.0	0.0
ATP synthase epsilon chain OS=Campylobacter curvus (strain 525.92) OX=360105 GN=atpC PE=3 SV=1	0.0	1.2593864102719072	0.0	0.0	0.0	0.0	0.0	0.0	0.0	0.0	A7H016
ATP synthase epsilon chain OS=Chlorobium limicola OX=1092 GN=atpC PE=3 SV=1	0.0	0.0	0.0	0.0	55.22689338837378	0.0	0.0	0.0	0.0	0.0	P35111
ATP synthase epsilon chain OS=Cyanothece sp. (strain PCC 7425 / ATCC) OX=395961 GN=atpC PE=3 SV=1	0.0	0.0	0.0	0.0	0.0	0.0	0.0	3.753724133697458	0.0	0.0
ATP synthase epsilon chain OS=Dechloromonas aromatica (strain RCB) OX=159087 GN=atpC PE=3 SV=1	87.14384398755143	0.0	0.0	0.0	0.0	0.0	0.0	0.0	0.0	0.0	Q477Z0
ATP synthase epsilon chain OS=Delftia acidovorans (strain DSM / SPH-1) OX=398578 GN=atpC PE=3 SV=1	0.0	5.5721053404116745	5.914658495599964	0.0	0.0	0.0	0.0	0.0	0.0	0.0
ATP synthase epsilon chain OS=Desulfotalea psychrophila (strain LSv54 / DSM) OX=177439 GN=atpC PE=3 SV=1	62.34136531417141	0.0	0.0	0.0	0.0	0.0	0.0	0.0	0.0	0.0
ATP synthase epsilon chain OS=Desulfotomaculum reducens (strain MI-1) OX=349161 GN=atpC PE=3 SV=1	0.0	0.0	0.0	0.0	0.0	0.0	0.0	1.5692260288238995	0.0	0.0	A4J998
ATP synthase epsilon chain OS=Desulfovibrio alaskensis (strain G20) OX=207559 GN=atpC PE=3 SV=1	0.0	0.0	0.0	0.0	0.0	0.0	0.0	0.7561850066434009	0.0	0.0	Q313W1
ATP synthase epsilon chain OS=Enterococcus hirae (strain ATCC 9790 / DSM / JCM 8729 / LMG 6399/ NBRC 3181 / NCIMB 6459 / NCDO 1258) OX=768486 GN=atpC PE=3 SV=1	0.0	0.0	0.0	0.0	8.124143941325721	0.0	0.0	0.0	0.0	0.0
ATP synthase epsilon chain OS=Exiguobacterium sp. (strain ATCC BAA-1283 / AT1b) OX=360911 GN=atpC PE=3 SV=1	0.0	0.0	0.0	0.0	0.0	0.0	1.5786209455214657	0.0	0.0	0.0	C4KYS2
ATP synthase epsilon chain OS=Geobacter daltonii (strain DSM / JCM 15807 / FRC-32) OX=316067 GN=atpC PE=3 SV=1	23.321949613934628	0.0	0.0	0.0	0.0	0.0	0.0	0.0	0.0	0.0
ATP synthase epsilon chain OS=Herminiimonas arsenicoxydans OX=204773 GN=atpC PE=3 SV=1	0.0	0.0	0.0	0.0	40.908809917313924	0.0	0.0	0.0	0.0	0.0	A4GAG8
ATP synthase epsilon chain OS=Herpetosiphon aurantiacus (strain ATCC / DSM 785 / 114-95) OX=316274 GN=atpC PE=3 SV=1	0.0	0.0	0.0	0.0	0.0	0.0	0.0	3.726911818456762	0.0	0.0
ATP synthase epsilon chain OS=Janthinobacterium sp. (strain Marseille) OX=375286 GN=atpC PE=3 SV=1	0.0	0.0	0.0	0.0	0.0	0.0	0.0	0.0	0.0	0.0	A6T469
ATP synthase epsilon chain OS=Koribacter versatilis (strain Ellin345) OX=204669 GN=atpC PE=3 SV=1	0.0	0.0	0.0	0.0	0.0	0.0	1.361560565512264	0.0	17.858785647799785	0.0	Q1IIG9
ATP synthase epsilon chain OS=Leptospira borgpetersenii serovar Hardjo-bovis (strain L550) OX=355276 GN=atpC PE=3 SV=1	0.0	0.6221065400138336	0.0	0.0	0.0	0.0	0.0	6.211519697427938	0.0	0.0	Q04ZU6
ATP synthase epsilon chain OS=Leptospira interrogans serogroup Icterohaemorrhagiae serovar Lai (strain) OX=189518 GN=atpC PE=3 SV=1	0.0	2.2208534546730405	0.0	0.0	0.0	0.0	0.0	0.0	0.0	0.0
ATP synthase epsilon chain OS=Methylibium petroleiphilum (strain ATCC BAA-1232 / LMG / PM1) OX=420662 GN=atpC PE=3 SV=1	0.0	0.0	2.628737109155539	0.0	0.0	0.0	6.269055841207546	0.0	0.0	0.0
ATP synthase epsilon chain OS=Methylobacillus flagellatus (strain KT / ATCC / DSM 6875) OX=265072 GN=atpC PE=3 SV=1	22.82923236856981	0.0	0.0	0.0	0.0	53.034347527705144	0.0	0.0	0.0	0.0
ATP synthase epsilon chain OS=Methylocella silvestris (strain DSM / CIP 108128 / LMG 27833 / NCIMB 13906 / BL2) OX=395965 GN=atpC PE=3 SV=1	0.0	0.0	0.0	0.0	0.0	0.0	0.0	0.0	7.792924646312633	0.0
ATP synthase epsilon chain OS=Micrococcus luteus (strain ATCC 4698 / DSM / JCM 1464 / NBRC 3333/ NCIMB 9278 / NCTC 2665 / VKM Ac-2230) OX=465515 GN=atpC PE=1 SV=2	0.0	0.0	0.0	0.0	0.0	0.0	14.905505138239524	0.0	0.0	0.0
ATP synthase epsilon chain OS=Nitrosomonas eutropha (strain DSM / C91 / Nm57) OX=335283 GN=atpC PE=3 SV=1	0.0	0.0	0.0	0.0	27.28175364080327	0.0	0.0	0.0	0.0	0.0
ATP synthase epsilon chain OS=Nostoc sp. (strain PCC 7120 / SAG 25.82 / UTEX 2576) OX=103690 GN=atpC PE=3 SV=2	0.0	0.0	0.0	0.0	0.0	0.0	0.0	2.3189673537064297	0.0	0.0	P06542
ATP synthase epsilon chain OS=Novosphingobium aromaticivorans (strain ATCC / DSM 12444 / CIP 105152 / NBRC 16084 / F199) OX=279238 GN=atpC PE=3 SV=1	0.0	0.0	0.0	0.0	20.121426273283475	70.05467301334075	0.0	1.1994658726067742	22.72936355174518	0.0
ATP synthase epsilon chain OS=Parvibaculum lavamentivorans (strain DS-1 / DSM / NCIMB 13966) OX=402881 GN=atpC PE=3 SV=1	0.0	0.0	0.0	0.0	0.0	0.0	0.0	0.0	0.0	0.0
ATP synthase epsilon chain OS=Prochloron didemni OX=1216 GN=atpC PE=3 SV=1	0.0	0.0	0.0	0.0	0.0	0.0	4.805507878278579	0.0	0.0	45.299613100443715	P50010
ATP synthase epsilon chain OS=Pseudomonas putida (strain GB-1) OX=76869 GN=atpC PE=3 SV=1	0.0	0.0	0.0	0.0	0.0	0.0	13.406134798889985	0.0	0.0	0.0	B0KRA7
ATP synthase epsilon chain OS=Rhodobacter blasticus OX=1075 GN=atpC PE=3 SV=1	0.0	0.0	0.0	0.0	11.007904958666533	0.0	0.0	3.4784510305596448	0.0	0.0	P05441
ATP synthase epsilon chain OS=Rhodoferax ferrireducens (strain ATCC BAA-621 / DSM / T118) OX=338969 GN=atpC PE=3 SV=1	0.0	1.844101529326721	14.9008378332806	0.0	4.149742588734721	0.0	0.0	5.963058909530821	22.323482059749733	0.0
ATP synthase epsilon chain OS=Salmonella typhimurium (strain LT2 / / ATCC 700720) OX=99287 GN=atpC PE=2 SV=2	0.0	0.0	0.0	0.0	0.0	0.0	6.224276870913208	0.0	0.0	0.0
ATP synthase epsilon chain OS=Stenotrophomonas maltophilia (strain K279a) OX=522373 GN=atpC PE=3 SV=1	0.0	0.0	0.0	0.0	0.0	0.0	4.602458249618921	0.0	0.0	0.0	B2FHY7
ATP synthase epsilon chain OS=Streptomyces avermitilis (strain ATCC / DSM 46492 / JCM 5070 / NBRC 14893 / NCIMB 12804 / NRRL 8165 / MA-4680) OX=227882 GN=atpC PE=3 SV=1	0.0	0.0	0.0	0.0	0.0	0.0	0.0	1.5811141047998385	0.0	0.0
ATP synthase epsilon chain OS=Streptomyces lividans OX=1916 GN=atpC PE=1 SV=2	0.0	5.106742696597074	0.0	0.0	0.0	0.0	0.0	0.0	0.0	0.0	P0A2Z7
ATP synthase epsilon chain OS=Sulfurimonas denitrificans (strain ATCC / DSM 1251) OX=326298 GN=atpC PE=3 SV=1	0.0	0.0	0.0	0.0	10.924511739282694	0.0	0.0	0.0	0.0	0.0
ATP synthase epsilon chain OS=Sulfurovum sp. (strain NBC37-1) OX=387093 GN=atpC PE=3 SV=1	0.0	0.0	0.0	0.0	4.471428060729661	0.0	0.0	0.0	0.0	0.0	A6QB58
ATP synthase epsilon chain OS=Syntrophobacter fumaroxidans (strain DSM / MPOB) OX=335543 GN=atpC PE=3 SV=1	0.0	0.0	0.0	0.0	0.0	0.0	0.0	15.542015242926073	2.0265288678354363	0.0
ATP synthase epsilon chain OS=Thioalkalivibrio sulfidiphilus (strain HL-EbGR7) OX=396588 GN=atpC PE=3 SV=1	0.0	2.212921835192065	0.0	0.0	0.0	0.0	0.0	0.0	0.0	0.0	B8GRB7
ATP synthase epsilon chain OS=Trichormus variabilis (strain ATCC / PCC 7937) OX=240292 GN=atpC PE=3 SV=1	21.187915008738	0.0	0.0	0.0	0.0	0.0	0.0	0.0	0.0	0.0
ATP synthase epsilon chain%2C chloroplastic OS=Phaeodactylum tricornutum (strain CCAP 1055/1) OX=556484 GN=atpE PE=3 SV=1	145.15302968672742	0.0	0.0	0.0	10.76145932526355	0.0	0.0	0.0	0.0	0.0
ATP synthase epsilon chain%2C chloroplastic OS=Tupiella akineta OX=160070 GN=atpE PE=3 SV=1	0.0	0.0	0.0	0.0	0.0	0.0	0.0	0.0	0.0	68.42459041745344
ATP synthase epsilon chain	0.0	2.6382766404966227	0.0	0.0	0.0	0.0	0.0	2.285113815696117	0.0	0.0
ATP synthase gamma chain OS=Acidovorax citrulli (strain AAC00-1) OX=397945 GN=atpG PE=3 SV=1	0.0	1.6080054857797013	0.0	0.0	0.0	0.0	0.0	0.0	16.578804423896045	0.0	A1TJ40
ATP synthase gamma chain OS=Acinetobacter baumannii (strain AYE) OX=509173 GN=atpG PE=3 SV=1	0.0	0.0	0.0	0.0	32.81874009401063	0.0	130.33421137455326	0.0	126.11997588515158	0.0	B0VBP4
ATP synthase gamma chain OS=Acinetobacter baylyi (strain ATCC / BD413 / ADP1) OX=62977 GN=atpG PE=3 SV=1	0.0	0.0	5.3549187835642575	0.0	0.0	0.0	0.0	0.0	0.0	0.0
ATP synthase gamma chain OS=Alkaliphilus metalliredigens (strain QYMF) OX=293826 GN=atpG PE=3 SV=1	0.0	0.0	0.0	0.0	0.0	0.0	11.670519132962262	0.0	0.0	0.0	A6TK64
ATP synthase gamma chain OS=Anaeromyxobacter sp. (strain Fw109-5) OX=404589 GN=atpG PE=3 SV=1	66.84022672859615	0.0	3.4294701705621327	0.0	0.0	190.782226172998	0.0	0.0	0.0	0.0	A7HIX8
ATP synthase gamma chain OS=Anaeromyxobacter sp. (strain K) OX=447217 GN=atpG PE=3 SV=1	0.0	0.0	0.0	0.0	0.0	0.0	0.0	0.0	0.0	0.0	B4UKF1
ATP synthase gamma chain OS=Arthrobacter sp. (strain FB24) OX=290399 GN=atpG PE=3 SV=1	0.0	0.0	0.0	0.0	0.0	0.0	21.565657279254648	0.0	0.0	0.0	A0JY65
ATP synthase gamma chain OS=Azoarcus sp. (strain BH72) OX=418699 GN=atpG PE=3 SV=1	180.90128327772962	0.0	0.0	0.0	0.0	0.0	7.675911912955046	0.0	0.0	0.0	A1K1S1
ATP synthase gamma chain OS=Brucella canis (strain ATCC / NCTC 10854) OX=483179 GN=atpG PE=3 SV=1	0.0	0.0	0.0	0.0	0.0	0.0	0.0	0.0	17.49432063457938	0.0
ATP synthase gamma chain OS=Brucella suis biovar 1 (strain 1330) OX=204722 GN=atpG PE=3 SV=1	0.0	0.0	8.119876848280445	0.0	0.0	0.0	0.0	0.0	0.0	0.0	Q8FYR4
ATP synthase gamma chain OS=Burkholderia cenocepacia (strain ATCC BAA-245 / DSM / LMG 16656 /NCTC 13227 / J2315 / CF5610) OX=216591 GN=atpG PE=3 SV=1	120.06485171618195	0.0	0.0	0.0	0.0	0.0	0.0	0.0	0.0	0.0
ATP synthase gamma chain OS=Carboxydothermus hydrogenoformans (strain ATCC BAA-161 / DSM 6008 / Z-2901)OX=246194 GN=atpG PE=3 SV=1	0.0	0.0	0.0	0.0	0.0	0.0	5.204600113903535	9.616195681751918	0.0	0.0
ATP synthase gamma chain OS=Chloroflexus aurantiacus (strain ATCC / DSM 637 / Y-400-fl) OX=480224 GN=atpG PE=3 SV=1	0.0	0.0	0.0	0.0	0.0	0.0	0.0	4.759985620765829	0.0	0.0
ATP synthase gamma chain OS=Clostridium botulinum (strain Alaska E43 / Type E3) OX=508767 GN=atpG PE=3 SV=1	0.0	0.0	0.0	0.0	0.0	0.0	2.9046625397594967	0.0	0.0	0.0	B2UZJ9
ATP synthase gamma chain OS=Cupriavidus metallidurans (strain ATCC / DSM 2839 / NBRC 102507 /CH34) OX=266264 GN=atpG PE=3 SV=1	0.0	0.0	0.0	0.0	0.0	0.0	8.009179797130965	0.0	0.0	0.0
ATP synthase gamma chain OS=Cyanothece sp. (strain PCC 7425 / ATCC) OX=395961 GN=atpG PE=3 SV=1	0.0	0.0	0.0	0.0	0.0	0.0	3.436114991829058	0.0	0.0	135.04143337513977
ATP synthase gamma chain OS=Cytophaga hutchinsonii (strain ATCC / DSM 1761 / CIP 103989 / NBRC 15051 / NCIMB 9469 / D465) OX=269798 GN=atpG PE=3 SV=1	0.0	18.9036034735051	0.0	0.0	0.0	0.0	0.0	0.0	0.0	0.0
ATP synthase gamma chain OS=Dechloromonas aromatica (strain RCB) OX=159087 GN=atpG PE=3 SV=1	90.04863878713645	0.0	0.0	0.0	0.0	52.47998152567338	0.0	0.0	0.0	0.0	Q477Z2
ATP synthase gamma chain OS=Desulfotalea psychrophila (strain LSv54 / DSM) OX=177439 GN=atpG PE=3 SV=1	23.045623196707915	0.0	0.0	0.0	0.0	0.0	0.0	0.0	0.0	0.0
ATP synthase gamma chain OS=Desulfotomaculum reducens (strain MI-1) OX=349161 GN=atpG PE=3 SV=1	0.0	0.0	0.0	0.0	0.0	0.0	4.767754168797153	0.0	0.0	0.0	A4J9A0
ATP synthase gamma chain OS=Desulfovibrio vulgaris (strain Hildenborough / ATCC / DSM 644 / NCIMB 8303) OX=882 GN=atpG PE=1 SV=1	0.0	0.0	0.0	0.0	9.758135297945744	0.0	0.0	0.0	0.0	0.0
ATP synthase gamma chain OS=Dinoroseobacter shibae (strain DSM / NCIMB 14021 / DFL 12) OX=398580 GN=atpG PE=3 SV=1	0.0	0.0	4.094937893313843	0.0	0.0	0.0	0.0	0.0	0.0	0.0
ATP synthase gamma chain OS=Erwinia tasmaniensis (strain DSM / CIP 109463 / Et1/99) OX=465817 GN=atpG PE=3 SV=1	0.0	0.0	0.0	0.0	0.0	0.0	3.015220629508128	0.0	0.0	0.0
ATP synthase gamma chain OS=Erythrobacter litoralis (strain) OX=314225 GN=atpG PE=3 SV=1	0.0	0.0	0.0	0.0	20.6005078512188	0.0	0.0	0.0	0.0	0.0
ATP synthase gamma chain OS=Exiguobacterium sibiricum (strain DSM / CIP 109462 / JCM 13490 / 255-15)OX=262543 GN=atpG PE=3 SV=1	0.0	0.0	0.0	0.0	0.0	0.0	57.147189932768256	0.0	0.0	0.0
ATP synthase gamma chain OS=Exiguobacterium sp. (strain ATCC BAA-1283 / AT1b) OX=360911 GN=atpG PE=3 SV=1	0.0	0.0	0.0	0.0	0.0	0.0	9.140546453788623	0.0	0.0	0.0	C4KYS4
ATP synthase gamma chain OS=Flavobacterium johnsoniae (strain ATCC / DSM 2064 / JCM 8514 / NBRC 14942 / NCIMB 11054 / UW101) OX=376686 GN=atpG PE=3 SV=1	0.0	5.757195018385861	0.0	0.0	0.0	0.0	0.0	0.0	0.0	0.0
ATP synthase gamma chain OS=Flavobacterium psychrophilum (strain ATCC / DSM 21280 / CIP 103535/ JIP02/86) OX=402612 GN=atpG PE=3 SV=1	0.0	3.1244013172032337	0.0	0.0	0.0	0.0	0.0	0.0	6.07958660350631	0.0
ATP synthase gamma chain OS=Frankia sp. (strain EAN1pec) OX=298653 GN=atpG PE=3 SV=1	0.0	0.0	0.0	0.0	0.0	0.0	0.0	0.0	3.4846411020097143	0.0	A8L3W4
ATP synthase gamma chain OS=Gemmatimonas aurantiaca (strain T-27 / DSM / JCM 11422 / NBRC 100505)OX=379066 GN=atpG PE=3 SV=1	0.0	6.095780055274439	0.0	0.0	0.0	0.0	0.0	6.1839129432171465	17.449805823804375	0.0
ATP synthase gamma chain OS=Geobacter daltonii (strain DSM / JCM 15807 / FRC-32) OX=316067 GN=atpG PE=3 SV=1	97.2525298901074	0.0	0.0	0.0	0.0	0.0	0.0	0.0	0.0	0.0
ATP synthase gamma chain OS=Janthinobacterium sp. (strain Marseille) OX=375286 GN=atpG PE=3 SV=1	0.0	0.0	0.0	0.0	42.47091002203327	0.0	0.0	0.0	0.0	0.0	A6T471
ATP synthase gamma chain OS=Kineococcus radiotolerans (strain ATCC BAA-149 / DSM / SRS30216) OX=266940 GN=atpG PE=3 SV=1	0.0	0.0	0.0	0.0	0.0	96.54970960171964	0.0	0.0	0.0	0.0
ATP synthase gamma chain OS=Leifsonia xyli subsp. xyli (strain CTCB07) OX=281090 GN=atpG PE=3 SV=1	0.0	3.4538356402105808	0.0	0.0	0.0	0.0	0.0	0.0	0.0	0.0	Q6AG59
ATP synthase gamma chain OS=Leptothrix cholodnii (strain ATCC / LMG 8142 / SP-6) OX=395495 GN=atpG PE=3 SV=1	0.0	0.0	0.0	0.0	0.0	0.0	0.0	0.0	19.191530845396787	74.26810267161574
ATP synthase gamma chain OS=Lysinibacillus sphaericus (strain C3-41) OX=444177 GN=atpG PE=3 SV=1	0.0	0.0	0.0	0.0	0.0	0.0	2.2771744649682466	0.0	0.0	0.0	B1HM55
ATP synthase gamma chain OS=Methylacidiphilum infernorum (isolate V4) OX=481448 GN=atpG PE=3 SV=1	0.0	0.0	0.0	0.0	0.0	0.0	2.834475526716981	0.0	0.0	0.0	B3E0Z9
ATP synthase gamma chain OS=Methylibium petroleiphilum (strain ATCC BAA-1232 / LMG / PM1) OX=420662 GN=atpG PE=3 SV=1	0.0	0.0	0.0	0.0	0.0	0.0	0.0	6.4995278771702685	19.372242058630274	0.0
ATP synthase gamma chain OS=Methylobacillus flagellatus (strain KT / ATCC / DSM 6875) OX=265072 GN=atpG PE=3 SV=1	0.0	0.0	0.0	0.0	0.0	10.423359652503986	0.0	0.0	0.0	0.0
ATP synthase gamma chain OS=Methylobacterium nodulans (strain LMG / CNCM I-2342 / ORS 2060) OX=460265 GN=atpG PE=3 SV=1	0.0	0.0	0.0	0.0	0.0	0.0	0.0	0.0	24.84700611867796	0.0
ATP synthase gamma chain OS=Methylorubrum populi (strain ATCC BAA-705 / NCIMB / BJ001) OX=441620 GN=atpG PE=3 SV=1	0.0	0.0	0.0	0.0	4.12010157024376	0.0	0.0	0.0	0.0	0.0
ATP synthase gamma chain OS=Mycoplasma gallisepticum (strain R(low / passage 15 / clone 2)) OX=710127 GN=atpG PE=3 SV=2	0.0	0.7196493772982325	0.0	0.0	0.0	0.0	0.0	0.0	0.0	0.0	P33257
ATP synthase gamma chain OS=Myxococcus xanthus (strain DK 1622) OX=246197 GN=atpG PE=3 SV=1	0.0	0.0	0.0	0.0	0.0	33.720346338511035	0.0	0.0	0.0	0.0	Q1CX34
ATP synthase gamma chain OS=Nitrosospira multiformis (strain ATCC / NCIMB 11849 / C 71) OX=323848 GN=atpG PE=3 SV=1	0.0	0.0	0.0	0.0	0.0	0.0	14.30326250639146	0.0	0.0	0.0
ATP synthase gamma chain OS=Nocardioides sp. (strain ATCC BAA-499 / JS614) OX=196162 GN=atpG PE=3 SV=1	0.0	0.0	4.2207280647002285	0.0	0.0	0.0	0.0	0.0	14.940683417767145	0.0	A1SHJ0
ATP synthase gamma chain OS=Novosphingobium aromaticivorans (strain ATCC / DSM 12444 / CIP 105152/ NBRC 16084 / F199) OX=279238 GN=atpG PE=3 SV=1	0.0	0.0	0.0	0.0	0.0	133.8822639810512	0.0	0.0	0.0	0.0
ATP synthase gamma chain OS=Ochrobactrum anthropi (strain ATCC / DSM 6882 / JCM 21032 / NBRC 15819/ NCTC 12168) OX=439375 GN=atpG PE=3 SV=1	0.0	0.0	4.094937893313843	0.0	0.0	0.0	0.0	0.0	0.0	0.0
ATP synthase gamma chain OS=Parvibaculum lavamentivorans (strain DS-1 / DSM / NCIMB 13966) OX=402881 GN=atpG PE=3 SV=1	0.0	0.0	4.988320248090375	0.0	0.0	0.0	15.700878593294576	0.0	0.0	0.0
ATP synthase gamma chain OS=Polaromonas naphthalenivorans (strain CJ2) OX=365044 GN=atpG PE=3 SV=1	0.0	0.0	1.9715528318666544	0.0	0.0	0.0	0.0	0.0	0.0	0.0	A1VIV1
ATP synthase gamma chain OS=Polaromonas sp. (strain JS666 / ATCC BAA-500) OX=296591 GN=atpG PE=3 SV=1	0.0	0.0	12.076596498925571	0.0	0.0	0.0	0.0	0.0	0.0	0.0	Q12GQ1
ATP synthase gamma chain OS=Pseudomonas aeruginosa (strain ATCC / DSM 22644 / CIP 104116 / JCM 14847 / LMG 12228 / 1C / PRS 101 / PAO1) OX=208964 GN=atpG PE=3 SV=1	0.0	6.454355352643522	4.741277571444031	0.0	0.0	0.0	0.0	0.0	0.0	0.0
ATP synthase gamma chain OS=Pseudomonas fluorescens (strain Pf0-1) OX=205922 GN=atpG PE=3 SV=1	0.0	0.0	0.0	0.0	0.0	0.0	12.150978751981954	0.0	0.0	0.0	Q3K440
ATP synthase gamma chain OS=Rhizobium meliloti (strain 1021) OX=266834 GN=atpG PE=3 SV=1	0.0	0.0	0.0	0.0	0.0	0.0	0.0	0.0	0.0	0.0	Q92LK7
ATP synthase gamma chain OS=Rhodobacter blasticus OX=1075 GN=atpG PE=3 SV=1	0.0	0.0	0.0	0.0	0.0	0.0	0.0	0.0	26.274994976073245	0.0	P05436
ATP synthase gamma chain OS=Rhodoferax ferrireducens (strain ATCC BAA-621 / DSM / T118) OX=338969 GN=atpG PE=3 SV=1	0.0	0.0	0.0	0.0	4.8390454684070985	0.0	0.0	0.0	0.0	0.0
ATP synthase gamma chain OS=Rhodospirillum centenum (strain ATCC / SW) OX=414684 GN=atpG PE=3 SV=1	0.0	2.314665367844574	0.0	0.0	0.0	0.0	0.0	0.0	0.0	0.0
ATP synthase gamma chain OS=Rippkaea orientalis (strain PCC 8801) OX=41431 GN=atpG PE=3 SV=1	0.0	0.0	0.0	0.0	0.0	0.0	0.0	0.0	0.0	17.537848490277895	B7K5I9
ATP synthase gamma chain OS=Solibacter usitatus (strain) OX=234267 GN=atpG PE=3 SV=1	6.356374502621398	2.484150513732215	0.0	0.0	0.0	0.0	0.0	3.057978927964523	0.0	0.0
ATP synthase gamma chain OS=Sphingomonas wittichii (strain RW1 / DSM 6014 / JCM) OX=392499 GN=atpG PE=3 SV=1	0.0	0.0	4.011932395476402	0.0	0.0	0.0	14.119887346053105	0.0	0.0	0.0
ATP synthase gamma chain OS=Streptomyces griseus subsp. griseus (strain JCM 4626 / NBRC) OX=455632 GN=atpG PE=3 SV=1	0.0	0.0	0.0	0.0	18.18783576053552	0.0	0.0	2.341265116722838	0.0	0.0
ATP synthase gamma chain OS=Sulfurimonas denitrificans (strain ATCC / DSM 1251) OX=326298 GN=atpG PE=3 SV=1	0.0	0.0	0.0	0.0	46.76872052709133	0.0	0.0	0.0	0.0	0.0
ATP synthase gamma chain OS=Sulfurovum sp. (strain NBC37-1) OX=387093 GN=atpG PE=3 SV=1	0.0	0.0	0.0	0.0	10.717831787458428	0.0	0.0	0.0	0.0	0.0	A6QB60
ATP synthase gamma chain OS=Symbiobacterium thermophilum (strain T / IAM) OX=292459 GN=atpG PE=3 SV=1	0.0	0.0	0.0	127.00892173274454	0.0	0.0	0.0	0.0	0.0	0.0
ATP synthase gamma chain OS=Thiobacillus denitrificans (strain ATCC) OX=292415 GN=atpG PE=3 SV=1	0.0	0.0	2.8349570030634306	0.0	39.17983380005385	0.0	0.0	0.0	0.0	0.0
ATP synthase gamma chain OS=Xanthomonas campestris pv. campestris (strain ATCC / DSM 3586 / NCPPB 528 / LMG 568 / P 25) OX=190485 GN=atpG PE=3 SV=1	0.0	0.0	0.0	0.0	0.0	0.0	5.673169022967768	0.0	0.0	0.0
ATP synthase gamma chain	0.0	3.2726308830305184	0.0	0.0	15.695625029500036	0.0	4.371565695290212	8.083724225948469	0.0	0.0
ATP synthase mitochondrial F1 complex assembly factor 2 OS=Bos taurus OX=9913 GN=ATPAF2 PE=2 SV=1	0.0	0.0	2.865838887628392	0.0	10.952168731027713	0.0	0.0	0.0	5.391331516316916	0.0	Q1LZ96
ATP synthase mitochondrial F1 complex assembly factor 2 OS=Homo sapiens OX=9606 GN=ATPAF2 PE=1 SV=1	0.0	0.0	4.9896302061387185	0.0	7.165394035206537	0.0	3.1849369953503253	5.492291100883649	0.0	0.0	Q8N5M1
ATP synthase mitochondrial F1 complex assembly factor 2 OS=Mus musculus OX=10090 GN=Atpaf2 PE=1 SV=1	0.0	3.500667309908352	5.2084736362325215	0.0	0.0	0.0	0.0	0.0	0.0	0.0	Q91YY4
ATP synthase protein I OS=Bacillus megaterium (strain ATCC / QMB1551) OX=545693 GN=atpI PE=3 SV=1	0.0	0.0	0.0	0.0	0.0	0.0	2.614196285783547	0.0	0.0	0.0
ATP synthase protein I OS=Nostoc sp. (strain PCC 7120 / SAG 25.82 / UTEX 2576) OX=103690 GN=atpI PE=3 SV=2	0.0	0.0	0.0	0.0	0.0	0.0	0.0	3.091956471608573	0.0	0.0	P12403
ATP synthase protein I OS=Pseudomonas aeruginosa (strain ATCC / DSM 22644 / CIP 104116 / JCM 14847/ LMG 12228 / 1C / PRS 101 / PAO1) OX=208964 GN=atpI PE=3 SV=1	0.0	0.0	0.0	0.0	69.39118434094752	0.0	39.311222342609724	0.0	0.0	0.0
ATP synthase protein I OS=Pseudomonas putida OX=303 GN=atpI PE=3 SV=1	0.0	2.8237804667815416	0.0	0.0	0.0	0.0	8.009179797130965	0.0	0.0	0.0	P0A104
ATP synthase protein I OS=Rhodobacter capsulatus OX=1061 GN=atpI PE=1 SV=1	0.0	0.0	5.813093652746228	0.0	0.0	150.61754697868258	0.0	0.0	0.0	0.0	O05329
ATP synthase protein I OS=Rhodospirillum rubrum OX=1085 GN=atpI PE=3 SV=1	0.0	0.0	2.42518445689792	0.0	0.0	0.0	0.0	0.0	0.0	0.0	P15011
ATP synthase protein I OS=Shigella flexneri OX=623 GN=atpI PE=3 SV=2	0.0	0.0	0.0	0.0	0.0	0.0	3.4307037871175154	0.0	0.0	0.0	P0ABC2
ATP synthase protein I OS=Synechococcus sp. (strain PCC 6716) OX=32048 GN=atpI PE=3 SV=2	0.0	0.0	0.0	0.0	0.0	0.0	6.5730510059212754	0.0	0.0	0.0	Q05376
ATP synthase subunit 9%2C mitochondrial OS=Schizosaccharomyces pombe (strain 972 / ATCC) OX=284812 GN=atp9 PE=3 SV=3	0.0	0.0	0.0	0.0	0.0	0.0	0.0	0.0	0.0	36.57564454880325
ATP synthase subunit a 1 OS=Chlorobaculum parvum (strain NCIB 8327) OX=517417 GN=atpB1 PE=3 SV=1	0.0	0.0	0.0	0.0	0.0	0.0	0.0	0.0	0.0	0.0	B3QNH3
ATP synthase subunit a 1 OS=Ochrobactrum anthropi (strain ATCC / DSM 6882 / JCM 21032 / NBRC 15819 / NCTC 12168) OX=439375 GN=atpB1 PE=3 SV=1	0.0	1.4457755989921497	0.0	0.0	0.0	0.0	0.8713987619278489	6.26121185500736	0.0	0.0
ATP synthase subunit a 1 OS=Pelobacter carbinolicus (strain DSM 2380 / NBRC / GraBd1) OX=338963 GN=atpB1 PE=3 SV=1	0.0	0.0	0.0	0.0	0.0	0.0	0.0	0.0	0.0	0.0
ATP synthase subunit a 2 OS=Chlorobaculum tepidum (strain ATCC / DSM 12025 / NBRC 103806 / TLS)OX=194439 GN=atpB2 PE=3 SV=2	0.0	5.364658994405007	0.9466177672865802	0.0	0.0	0.0	0.0	0.0	0.0	0.0
ATP synthase subunit a 2 OS=Pelobacter propionicus (strain DSM 2379 / NBRC / OttBd1) OX=338966 GN=atpB2 PE=3 SV=1	0.0	2.0204938495231897	0.0	0.0	10.075357551687798	0.0	2.689502351629164	9.981642087692896	0.0	0.0
ATP synthase subunit a 3 OS=Pelobacter propionicus (strain DSM 2379 / NBRC / OttBd1) OX=338966 GN=atpB3 PE=3 SV=1	0.0	0.0	2.238936630959681	0.0	0.0	0.0	0.0	0.0	0.0	0.0
ATP synthase subunit a OS=Acidiphilium cryptum (strain JF-5) OX=349163 GN=atpB PE=3 SV=1	0.0	0.0	0.0	0.0	0.0	0.0	0.0	0.0	7.681198128085929	0.0	A5FVJ0
ATP synthase subunit a OS=Acidothermus cellulolyticus (strain ATCC / 11B) OX=351607 GN=atpB PE=3 SV=1	0.0	0.0	0.0	0.0	0.0	0.0	0.0	1.9940165143335544	0.0	0.0
ATP synthase subunit a OS=Acidovorax citrulli (strain AAC00-1) OX=397945 GN=atpB PE=3 SV=1	0.0	0.0	8.593772099878693	0.0	8.538368385702526	0.0	12.144930479830649	4.363213836242063	19.116446608912447	58.52103127808518	A1TJ35
ATP synthase subunit a OS=Acidovorax sp. (strain JS42) OX=232721 GN=atpB PE=3 SV=1	0.0	0.0	0.0	0.0	0.0	0.0	0.0	0.0	0.0	0.0	A1W2T1
ATP synthase subunit a OS=Acinetobacter baumannii (strain AYE) OX=509173 GN=atpB PE=3 SV=1	0.0	0.0	0.0	0.0	72.10177747926579	0.0	45.136665322461354	0.0	0.0	0.0	B0VBM6
ATP synthase subunit a OS=Agrobacterium vitis (strain S4 / ATCC BAA-846) OX=311402 GN=atpB PE=3 SV=1	0.0	0.0	2.3084487429678155	0.0	0.0	0.0	0.0	0.0	0.0	0.0	B9JSF9
ATP synthase subunit a OS=Anaeromyxobacter dehalogenans (strain 2CP-1 / ATCC BAA-258) OX=455488 GN=atpB PE=3 SV=1	0.0	13.504497353223375	0.0	0.0	0.0	66.77625235508096	0.0	3.9782871023995936	0.0	0.0	B8JCU2
ATP synthase subunit a OS=Anaeromyxobacter dehalogenans (strain 2CP-C) OX=290397 GN=atpB PE=3 SV=1	0.0	0.0	0.0	0.0	0.0	0.0	0.0	1.3044191364598667	0.0	0.0	Q2IHP4
ATP synthase subunit a OS=Anaeromyxobacter sp. (strain Fw109-5) OX=404589 GN=atpB PE=3 SV=1	51.77243605943473	0.0	0.0	0.0	0.0	0.0	0.0	0.0	0.0	0.0	A7HIW9
ATP synthase subunit a OS=Arthrobacter sp. (strain FB24) OX=290399 GN=atpB PE=3 SV=1	0.0	0.0	3.1141573139711936	0.0	0.0	0.0	0.0	0.0	0.0	0.0	A0JY70
ATP synthase subunit a OS=Azoarcus sp. (strain BH72) OX=418699 GN=atpB PE=3 SV=1	0.0	5.23570084550104	1.6026072726869296	99.02390507976692	0.0	0.0	0.0	0.0	0.0	0.0	A1K1R6
ATP synthase subunit a OS=Bacillus megaterium (strain ATCC / QMB1551) OX=545693 GN=atpB PE=3 SV=1	0.0	0.0	0.0	0.0	10.466387053441807	0.0	41.72524313666616	0.0	0.0	0.0
ATP synthase subunit a OS=Bordetella pertussis (strain Tohama I / ATCC BAA-589 / NCTC) OX=257313 GN=atpB PE=3 SV=1	0.0	0.0	0.0	0.0	0.0	0.0	0.0	0.0	9.042423112810015	0.0
ATP synthase subunit a OS=Campylobacter jejuni subsp. jejuni serotype O:2 (strain ATCC / NCTC 11168) OX=192222 GN=atpB PE=3 SV=1	0.0	0.0	4.090236472081567	0.0	0.0	0.0	0.0	0.0	0.0	0.0
ATP synthase subunit a OS=Chlorobium phaeobacteroides (strain DSM 266) OX=290317 GN=atpB PE=3 SV=1	0.0	2.7265923601926434	0.0	0.0	0.0	0.0	0.0	0.0	0.0	0.0	A1BJW6
ATP synthase subunit a OS=Chloroherpeton thalassium (strain ATCC / GB-78) OX=517418 GN=atpB PE=3 SV=1	0.0	1.797415414660222	2.7133251844501483	0.0	0.0	0.0	0.0	0.0	1.5280244404534566	0.0
ATP synthase subunit a OS=Coxiella burnetii (strain Dugway 5J108-111) OX=434922 GN=atpB PE=3 SV=1	0.0	0.0	0.0	0.0	0.0	9.780360193420949	0.0	0.0	0.0	0.0	A9KBG3
ATP synthase subunit a OS=Desulfotalea psychrophila (strain LSv54 / DSM) OX=177439 GN=atpB PE=3 SV=1	20.17687342118411	0.0	0.0	0.0	0.0	0.0	0.0	0.0	0.0	0.0
ATP synthase subunit a OS=Enterococcus faecalis (strain ATCC / V583) OX=226185 GN=atpB PE=3 SV=1	0.0	0.0	0.0	0.0	4.826897237105659	0.0	0.0	0.0	0.0	0.0
ATP synthase subunit a OS=Erwinia tasmaniensis (strain DSM / CIP 109463 / Et1/99) OX=465817 GN=atpB PE=3 SV=1	0.0	0.0	0.0	0.0	0.0	0.0	4.388913178208031	0.0	0.0	0.0
ATP synthase subunit a OS=Erythrobacter litoralis (strain) OX=314225 GN=atpB PE=3 SV=1	0.0	0.0	2.2462774067988933	0.0	0.0	0.0	0.0	0.0	0.0	0.0
ATP synthase subunit a OS=Frankia alni (strain ACN14a) OX=326424 GN=atpB PE=3 SV=1	0.0	0.0	2.5174815031578146	0.0	0.0	0.0	0.0	6.114464702155623	0.0	0.0	Q0RDA8
ATP synthase subunit a OS=Frankia casuarinae (strain DSM / CECT 9043 / CcI3) OX=106370 GN=atpB PE=3 SV=1	0.0	0.0	0.0	0.0	0.0	0.0	0.0	0.0	6.723307537995213	0.0
ATP synthase subunit a OS=Geobacter metallireducens (strain ATCC / DSM 7210 / GS-15) OX=269799 GN=atpB PE=3 SV=1	0.0	0.0	0.0	0.0	0.0	0.0	0.0	2.252234480218476	0.0	0.0
ATP synthase subunit a OS=Idiomarina loihiensis (strain ATCC BAA-735 / DSM / L2-TR) OX=283942 GN=atpB PE=3 SV=1	0.0	8.201924491445922	0.0	0.0	0.0	0.0	0.0	0.0	0.0	0.0
ATP synthase subunit a OS=Janthinobacterium sp. (strain Marseille) OX=375286 GN=atpB PE=3 SV=1	0.0	0.0	0.0	0.0	11.411792119020484	0.0	0.0	0.0	0.0	0.0	A6T476
ATP synthase subunit a OS=Magnetospirillum magneticum (strain AMB-1 / ATCC) OX=342108 GN=atpB PE=3 SV=1	0.0	2.27193308413052	0.0	0.0	0.0	0.0	0.0	0.0	0.0	0.0
ATP synthase subunit a OS=Marchantia polymorpha OX=3197 GN=ATP6 PE=3 SV=2	0.0	0.0	0.0	0.0	0.0	0.0	0.0	0.0	0.0	45.299613100443715	P26853
ATP synthase subunit a OS=Marinomonas sp. (strain MWYL1) OX=400668 GN=atpB PE=3 SV=1	0.0	0.0	4.440557651403367	0.0	0.0	0.0	0.0	0.0	15.14525991332844	0.0	A6W3T4
ATP synthase subunit a OS=Nitrosomonas europaea (strain ATCC / CIP 103999 / KCTC 2705 / NBRC 14298)OX=228410 GN=atpB PE=3 SV=1	0.0	7.102190276514808	0.0	0.0	0.0	0.0	5.225177077980644	1.2963171542458305	8.077471953775166	0.0
ATP synthase subunit a OS=Nocardioides sp. (strain ATCC BAA-499 / JS614) OX=196162 GN=atpB PE=3 SV=1	0.0	0.0	0.0	0.0	0.0	0.0	5.898457323518834	0.0	10.74212670544348	0.0	A1SHI5
ATP synthase subunit a OS=Nostoc punctiforme (strain ATCC / PCC 73102) OX=63737 GN=atpB PE=3 SV=1	0.0	0.0	0.0	0.0	0.0	0.0	4.773598795421483	2.898709192133037	0.0	76.91005098799731
ATP synthase subunit a OS=Novosphingobium aromaticivorans (strain ATCC / DSM 12444 / CIP 105152/ NBRC 16084 / F199) OX=279238 GN=atpB PE=3 SV=1	0.0	0.0	0.0	0.0	8.806323966933226	28.74380667532111	0.0	1.624179469522013	0.0	0.0
ATP synthase subunit a OS=Parvibaculum lavamentivorans (strain DS-1 / DSM / NCIMB 13966) OX=402881 GN=atpB PE=3 SV=1	0.0	0.0	0.0	0.0	0.0	0.0	0.0	0.0	4.553634587486798	0.0
ATP synthase subunit a OS=Pectobacterium atrosepticum (strain SCRI 1043 / ATCC BAA-672) OX=218491 GN=atpB PE=3 SV=1	0.0	0.0	0.0	0.0	0.0	0.0	3.8085610224119284	0.0	0.0	0.0	Q6CYI9
ATP synthase subunit a OS=Pelagibacter ubique (strain) OX=335992 GN=atpB PE=3 SV=1	0.0	0.0	5.437417532330653	0.0	0.0	0.0	0.0	0.0	0.0	0.0
ATP synthase subunit a OS=Pseudomonas fluorescens (strain Pf0-1) OX=205922 GN=atpB PE=3 SV=1	0.0	0.0	0.0	0.0	0.0	0.0	6.373262221546768	0.0	0.0	0.0	Q3K435
ATP synthase subunit a OS=Pseudomonas putida (strain W619) OX=390235 GN=atpB PE=3 SV=1	0.0	0.0	0.0	0.0	0.0	0.0	12.394896182594405	0.0	0.0	0.0	B1JFU7
ATP synthase subunit a OS=Pseudomonas savastanoi pv. phaseolicola (strain 1448A / Race 6) OX=264730 GN=atpB PE=3 SV=1	0.0	0.0	0.0	0.0	0.0	0.0	2.442261104057873	0.0	0.0	0.0	Q48BF9
ATP synthase subunit a OS=Rhodobacter capsulatus OX=1061 GN=atpB PE=1 SV=1	0.0	2.4203832572413213	0.0	0.0	0.0	0.0	0.0	0.0	0.0	0.0	O05330
ATP synthase subunit a OS=Rhodococcus erythropolis (strain PR4 / NBRC) OX=234621 GN=atpB PE=3 SV=1	0.0	4.871211586900771	0.0	0.0	0.0	0.0	0.0	0.0	0.0	0.0
ATP synthase subunit a OS=Rhodoferax ferrireducens (strain ATCC BAA-621 / DSM / T118) OX=338969 GN=atpB PE=3 SV=1	0.0	0.0	0.0	0.0	14.106869506812869	0.0	0.0	0.0	0.0	0.0
ATP synthase subunit a OS=Roseobacter denitrificans (strain ATCC / OCh 114) OX=375451 GN=atpB PE=3 SV=1	0.0	0.0	1.7772103996722757	0.0	0.0	0.0	0.0	0.0	0.0	0.0
ATP synthase subunit a OS=Rubrobacter xylanophilus (strain DSM 9941 / NBRC / PRD-1) OX=266117 GN=atpB PE=3 SV=1	0.0	0.0	0.0	0.0	0.0	0.0	5.585889499537494	0.0	0.0	0.0
ATP synthase subunit a OS=Saccharophagus degradans (strain 2-40 / ATCC / DSM 17024) OX=203122 GN=atpB PE=3 SV=1	0.0	0.0	0.0	0.0	0.0	0.0	0.0	1.6564052526474498	0.0	0.0
ATP synthase subunit a OS=Shewanella baltica (strain OS185) OX=402882 GN=atpB PE=3 SV=1	46.98189849763642	0.0	0.0	0.0	0.0	0.0	0.0	0.0	0.0	0.0	A6WUJ6
ATP synthase subunit a OS=Sinorhizobium fredii (strain NBRC / NGR234) OX=394 GN=atpB PE=3 SV=1	0.0	0.0	3.639387033591832	0.0	0.0	0.0	0.0	0.0	0.0	0.0
ATP synthase subunit a OS=Sphingomonas wittichii (strain RW1 / DSM 6014 / JCM) OX=392499 GN=atpB PE=3 SV=1	0.0	0.0	0.0	0.0	0.0	0.0	6.051380291165618	3.2357684005206	6.543677183926637	0.0
ATP synthase subunit a OS=Sphingopyxis alaskensis (strain DSM / LMG 18877 / RB2256) OX=317655 GN=atpB PE=3 SV=1	0.0	0.0	0.0	0.0	7.735056587813952	0.0	0.0	0.0	0.0	0.0
ATP synthase subunit a OS=Streptomyces lividans OX=1916 GN=atpB PE=3 SV=1	0.0	0.0	0.0	0.0	0.0	0.0	1.0227684999153157	0.0	0.0	0.0	P50012
ATP synthase subunit a OS=Sulfurimonas denitrificans (strain ATCC / DSM 1251) OX=326298 GN=atpB PE=3 SV=1	0.0	0.0	0.0	0.0	57.426194452512576	0.0	0.0	0.0	0.0	0.0
ATP synthase subunit a OS=Sulfurovum sp. (strain NBC37-1) OX=387093 GN=atpB PE=3 SV=1	0.0	0.0	0.0	0.0	20.79858965748052	0.0	0.0	0.0	0.0	0.0	A6QAM3
ATP synthase subunit a OS=Synechococcus sp. (strain PCC 6716) OX=32048 GN=atpB PE=3 SV=1	0.0	0.0	0.0	0.0	0.0	0.0	0.0	0.0	0.0	32.44843173979432	Q05364
ATP synthase subunit a OS=Syntrophus aciditrophicus (strain SB) OX=56780 GN=atpB PE=3 SV=1	0.0	0.0	0.0	0.0	2.645936788229937	0.0	0.0	0.0	0.0	0.0	Q2LVX0
ATP synthase subunit a OS=Thiobacillus denitrificans (strain ATCC) OX=292415 GN=atpB PE=3 SV=1	0.0	0.0	0.0	161.624058188595	22.0310986742201	0.0	0.0	0.0	0.0	0.0
ATP synthase subunit a OS=Verminephrobacter eiseniae (strain EF01-2) OX=391735 GN=atpB PE=3 SV=1	0.0	2.151451784214508	0.0	0.0	0.0	0.0	0.0	0.0	0.0	0.0	A1WF52
ATP synthase subunit a%2C chloroplastic OS=Trieres chinensis OX=1514140 GN=atpI PE=3 SV=1	33.53535513451979	0.0	0.0	0.0	9.494884277104957	68.18078258294274	0.0	0.0	0.0	0.0
ATP synthase subunit a%2C sodium ion specific OS=Propionigenium modestum OX=2333 GN=atpB PE=3 SV=1	0.0	0.0	0.0	0.0	0.0	0.0	0.9471725673128794	0.0	0.0	0.0
ATP synthase subunit a	0.0	4.273228371405367	4.88822017622234	0.0	11.0571415942644	50.48632859620646	54.462422620490564	6.559364800483903	0.0	0.0
ATP synthase subunit alpha 1 OS=Acaryochloris marina (strain MBIC) OX=329726 GN=atpA1 PE=3 SV=1	0.0	0.0	0.0	0.0	0.0	0.0	4.3053298514221785	0.0	0.0	0.0
ATP synthase subunit alpha 1 OS=Nitrosospira multiformis (strain ATCC / NCIMB 11849 / C 71) OX=323848 GN=atpA1 PE=3 SV=1	0.0	0.0	0.0	0.0	0.0	0.0	9.270199594977118	0.0	0.0	0.0
ATP synthase subunit alpha 1 OS=Polaromonas naphthalenivorans (strain CJ2) OX=365044 GN=atpA1 PE=3 SV=1	0.0	0.0	0.0	0.0	0.0	0.0	0.0	0.0	0.0	0.0	A1VIV0
ATP synthase subunit alpha 1 OS=Rhodoferax ferrireducens (strain ATCC BAA-621 / DSM / T118) OX=338969 GN=atpA1 PE=3 SV=1	0.0	6.678637971075152	0.0	0.0	13.545539409020574	0.0	0.0	0.0	66.33263240611349	0.0
ATP synthase subunit alpha 2 OS=Methylococcus capsulatus (strain ATCC / NCIMB 11132 / Bath) OX=243233 GN=atpA2 PE=3 SV=1	0.0	2.602562642194969	0.0	0.0	11.629318948268676	0.0	0.0	8.836387698599097	0.0	0.0
ATP synthase subunit alpha 2 OS=Pseudoalteromonas atlantica (strain T6c / ATCC BAA-1087) OX=342610 GN=atpA2 PE=3 SV=1	0.0	0.0	0.0	0.0	0.0	0.0	0.0	0.0	107.40602999527813	0.0	Q15MU2
ATP synthase subunit alpha 2 OS=Rhodopirellula baltica (strain DSM / NCIMB 13988 / SH1) OX=243090 GN=atpA2 PE=3 SV=1	0.0	0.0	0.0	0.0	0.0	0.0	0.0	0.0	0.0	0.0
ATP synthase subunit alpha OS=Acidothermus cellulolyticus (strain ATCC / 11B) OX=351607 GN=atpA PE=3 SV=1	0.0	0.0	0.0	0.0	0.0	0.0	0.0	4.5453443593519856	17.691254825587773	0.0
ATP synthase subunit alpha OS=Acinetobacter baumannii (strain AYE) OX=509173 GN=atpA PE=3 SV=2	0.0	0.0	4.789150665369292	0.0	0.0	0.0	131.15440549424258	0.0	0.0	0.0	B0VBP5
ATP synthase subunit alpha OS=Acinetobacter baylyi (strain ATCC / BD413 / ADP1) OX=62977 GN=atpA PE=3 SV=1	0.0	0.0	0.0	0.0	52.204254317331895	0.0	0.0	0.0	0.0	0.0
ATP synthase subunit alpha OS=Agrobacterium fabrum (strain C58 / ATCC) OX=176299 GN=atpA PE=3 SV=1	0.0	0.0	0.0	0.0	0.0	0.0	0.0	0.0	18.525420082589953	0.0
ATP synthase subunit alpha OS=Anaeromyxobacter sp. (strain Fw109-5) OX=404589 GN=atpA PE=3 SV=1	0.0	0.0	0.0	0.0	0.0	145.36814185610118	0.0	0.0	0.0	0.0	A7HIX9
ATP synthase subunit alpha OS=Arthrobacter sp. (strain FB24) OX=290399 GN=atpA PE=3 SV=2	0.0	0.0	0.0	0.0	9.353744105418263	0.0	14.471164358765895	0.0	16.732555922262858	0.0	A0JY66
ATP synthase subunit alpha OS=Bacillus cereus (strain ATCC / DSM 31 / JCM 2152 / NBRC 15305 /NCIMB 9373 / NRRL B-3711) OX=226900 GN=atpA PE=3 SV=1	0.0	0.0	0.0	0.0	5.733739759782568	0.0	0.0	0.0	0.0	0.0
ATP synthase subunit alpha OS=Brucella suis (strain ATCC / NCTC 10510) OX=470137 GN=atpA PE=3 SV=1	0.0	0.0	0.0	0.0	0.0	0.0	0.0	0.0	0.0	0.0
ATP synthase subunit alpha OS=Carboxydothermus hydrogenoformans (strain ATCC BAA-161 / DSM 6008 / Z-2901)OX=246194 GN=atpA PE=3 SV=1	0.0	0.0	2.8447665428664184	0.0	0.0	30.2966330129534	0.0	10.702926247875832	12.988207743854387	0.0
ATP synthase subunit alpha OS=Clavibacter michiganensis subsp. michiganensis (strain NCPPB 382) OX=443906 GN=atpA PE=3 SV=1	0.0	0.0	0.9787351558195178	0.0	0.0	0.0	0.0	0.0	0.0	0.0	A5CQ58
ATP synthase subunit alpha OS=Clostridioides difficile (strain 630) OX=272563 GN=atpA PE=3 SV=1	0.0	0.0	0.0	0.0	0.0	0.0	5.146055680676274	0.0	0.0	0.0	Q180W8
ATP synthase subunit alpha OS=Clostridium botulinum (strain Kyoto / Type A2) OX=536232 GN=atpA PE=3 SV=1	0.0	1.1759488013097932	0.0	0.0	0.0	0.0	0.0	0.0	0.0	0.0	C1FQP3
ATP synthase subunit alpha OS=Cyanothece sp. (strain PCC 7425 / ATCC) OX=395961 GN=atpA PE=3 SV=1	0.0	0.0	0.0	0.0	0.0	0.0	2.542992495898392	0.0	0.0	142.55123003636137
ATP synthase subunit alpha OS=Cytophaga hutchinsonii (strain ATCC / DSM 1761 / CIP 103989 / NBRC 15051 / NCIMB 9469 / D465) OX=269798 GN=atpA PE=3 SV=1	0.0	19.080303823433805	0.0	0.0	0.0	0.0	0.0	0.0	0.0	0.0
ATP synthase subunit alpha OS=Dechloromonas aromatica (strain RCB) OX=159087 GN=atpA PE=3 SV=1	0.0	0.0	0.0	0.0	0.0	43.03358485105217	0.0	0.0	0.0	0.0	Q477Z3
ATP synthase subunit alpha OS=Delftia acidovorans (strain DSM / SPH-1) OX=398578 GN=atpA PE=3 SV=1	0.0	4.086927713643004	0.0	0.0	0.0	0.0	0.0	0.0	0.0	0.0
ATP synthase subunit alpha OS=Enterococcus hirae (strain ATCC 9790 / DSM / JCM 8729 / LMG 6399/ NBRC 3181 / NCIMB 6459 / NCDO 1258) OX=768486 GN=atpA PE=3 SV=1	0.0	0.0	0.0	0.0	8.701938661290697	0.0	0.0	0.0	0.0	0.0
ATP synthase subunit alpha OS=Erwinia tasmaniensis (strain DSM / CIP 109463 / Et1/99) OX=465817 GN=atpA PE=3 SV=1	0.0	0.0	0.0	0.0	0.0	0.0	6.188911661419383	0.0	0.0	0.0
ATP synthase subunit alpha OS=Erythrobacter litoralis (strain) OX=314225 GN=atpA PE=3 SV=1	0.0	0.0	5.957518339770978	0.0	34.13101892509623	0.0	0.0	0.0	26.78817847169968	89.98031398826971
ATP synthase subunit alpha OS=Exiguobacterium sibiricum (strain DSM / CIP 109462 / JCM 13490 /255-15) OX=262543 GN=atpA PE=3 SV=1	0.0	0.0	0.0	0.0	9.173983615652107	0.0	61.639641105361406	0.0	0.0	0.0
ATP synthase subunit alpha OS=Exiguobacterium sp. (strain ATCC BAA-1283 / AT1b) OX=360911 GN=atpA PE=3 SV=1	0.0	0.0	0.0	0.0	0.0	0.0	5.066271871673541	0.0	0.0	0.0	C4KYS5
ATP synthase subunit alpha OS=Flavobacterium johnsoniae (strain ATCC / DSM 2064 / JCM 8514 / NBRC 14942 / NCIMB 11054 / UW101) OX=376686 GN=atpA PE=3 SV=1	0.0	2.6454283798311216	0.0	0.0	0.0	0.0	0.0	0.0	8.598674571162858	0.0
ATP synthase subunit alpha OS=Flavobacterium psychrophilum (strain ATCC / DSM 21280 / CIP 103535/ JIP02/86) OX=402612 GN=atpA PE=3 SV=1	0.0	4.024769117237788	0.0	0.0	47.15401416894949	0.0	0.0	0.0	0.0	0.0
ATP synthase subunit alpha OS=Frankia casuarinae (strain DSM / CECT 9043 / CcI3) OX=106370 GN=atpA PE=3 SV=1	0.0	0.0	0.0	0.0	16.559259899544294	0.0	0.0	0.0	0.0	0.0
ATP synthase subunit alpha OS=Frankia sp. (strain EAN1pec) OX=298653 GN=atpA PE=3 SV=1	0.0	0.0	0.0	0.0	0.0	0.0	6.461643361753117	0.0	0.0	0.0	A8L3W3
ATP synthase subunit alpha OS=Gramella forsetii (strain) OX=411154 GN=atpA PE=3 SV=1	0.0	3.520557465078286	0.0	0.0	0.0	0.0	0.0	0.0	0.0	0.0
ATP synthase subunit alpha OS=Granulibacter bethesdensis (strain ATCC BAA-1260 / CGDNIH1) OX=391165 GN=atpA PE=3 SV=1	0.0	4.177576280028172	0.0	0.0	0.0	0.0	0.0	0.0	0.0	0.0	Q0BQE6
ATP synthase subunit alpha OS=Halothermothrix orenii (strain H 168 / OCM 544 / DSM 9562) OX=373903 GN=atpA PE=3 SV=1	0.0	0.0	0.0	0.0	0.0	0.0	6.153946058812492	0.0	0.0	0.0	B8CZ12
ATP synthase subunit alpha OS=Heliobacterium modesticaldum (strain ATCC / Ice1) OX=498761 GN=atpA PE=3 SV=1	0.0	4.047855746973377	0.0	0.0	0.0	0.0	0.0	0.0	0.0	0.0
ATP synthase subunit alpha OS=Herminiimonas arsenicoxydans OX=204773 GN=atpA PE=3 SV=1	0.0	0.0	0.0	0.0	32.40529324910822	0.0	0.0	0.0	0.0	0.0	A4GAH1
ATP synthase subunit alpha OS=Koribacter versatilis (strain Ellin345) OX=204669 GN=atpA PE=3 SV=1	0.0	2.9189287364781618	3.9328170644802536	0.0	0.0	0.0	2.7692757264656223	0.0	0.0	0.0	Q1IIG6
ATP synthase subunit alpha OS=Leifsonia xyli subsp. xyli (strain CTCB07) OX=281090 GN=atpA PE=3 SV=1	0.0	5.2958813149895585	0.0	0.0	0.0	0.0	0.0	0.0	0.0	0.0	Q6AG60
ATP synthase subunit alpha OS=Leptothrix cholodnii (strain ATCC / LMG 8142 / SP-6) OX=395495 GN=atpA PE=3 SV=1	0.0	0.0	11.351011274593224	0.0	0.0	0.0	0.0	0.0	0.0	0.0
ATP synthase subunit alpha OS=Lysinibacillus sphaericus (strain C3-41) OX=444177 GN=atpA PE=3 SV=1	0.0	0.0	0.0	0.0	0.0	0.0	4.331007763060879	0.0	0.0	0.0	B1HM54
ATP synthase subunit alpha OS=Methylibium petroleiphilum (strain ATCC BAA-1232 / LMG / PM1) OX=420662 GN=atpA PE=3 SV=1	0.0	0.0	6.701249715521022	0.0	0.0	0.0	0.0	0.0	22.451044814376868	0.0
ATP synthase subunit alpha OS=Methylobacillus flagellatus (strain KT / ATCC / DSM 6875) OX=265072 GN=atpA PE=3 SV=1	0.0	0.0	0.0	0.0	0.0	38.619883840687855	0.0	0.0	0.0	0.0
ATP synthase subunit alpha OS=Methylobacterium nodulans (strain LMG / CNCM I-2342 / ORS 2060)OX=460265 GN=atpA PE=3 SV=1	0.0	0.0	0.0	0.0	0.0	0.0	4.432987887714348	0.0	0.0	0.0
ATP synthase subunit alpha OS=Moorella thermoacetica (strain ATCC / JCM 9320) OX=264732 GN=atpA PE=1 SV=1	0.0	6.219875903885919	0.0	0.0	0.0	0.0	0.0	7.280478901171348	0.0	0.0
ATP synthase subunit alpha OS=Mycobacteroides abscessus (strain ATCC / DSM 44196 / CIP 104536/ JCM 13569 / NCTC 13031 / TMC 1543) OX=561007 GN=atpA PE=3 SV=1	0.0	0.0	0.0	0.0	0.0	0.0	18.746709269961144	0.0	0.0	0.0
ATP synthase subunit alpha OS=Nocardioides sp. (strain ATCC BAA-499 / JS614) OX=196162 GN=atpA PE=3 SV=1	0.0	0.0	0.0	0.0	0.0	0.0	8.029716155585147	0.0	0.0	0.0	A1SHI9
ATP synthase subunit alpha OS=Pseudomonas fluorescens (strain SBW25) OX=216595 GN=atpA PE=3 SV=1	0.0	0.0	0.0	0.0	17.36042797559021	0.0	0.0	0.0	0.0	0.0	C3K1E8
ATP synthase subunit alpha OS=Rhodobacter blasticus OX=1075 GN=atpA PE=3 SV=1	0.0	0.0	0.0	0.0	0.0	145.0391193128055	0.0	0.0	0.0	0.0	P05439
ATP synthase subunit alpha OS=Rhodobacter sphaeroides (strain KD131 / KCTC) OX=557760 GN=atpA PE=3 SV=1	0.0	0.0	3.971678893180652	0.0	0.0	0.0	0.0	0.0	0.0	0.0
ATP synthase subunit alpha OS=Sinorhizobium medicae (strain WSM419) OX=366394 GN=atpA PE=3 SV=1	0.0	0.0	5.957518339770978	0.0	0.0	0.0	0.0	0.0	0.0	0.0	A6UDM3
ATP synthase subunit alpha OS=Sphingopyxis alaskensis (strain DSM / LMG 18877 / RB2256) OX=317655 GN=atpA PE=3 SV=1	0.0	0.0	0.0	0.0	17.420563686265556	0.0	0.0	0.0	0.0	43.32076341364748
ATP synthase subunit alpha OS=Stenotrophomonas maltophilia (strain K279a) OX=522373 GN=atpA PE=3 SV=1	0.0	0.0	0.0	0.0	0.0	0.0	6.768145723711449	0.0	0.0	0.0	B2FHZ0
ATP synthase subunit alpha OS=Sulfurimonas denitrificans (strain ATCC / DSM 1251) OX=326298 GN=atpA PE=3 SV=1	0.0	0.0	0.0	0.0	50.15775824644576	0.0	0.0	0.0	0.0	0.0
ATP synthase subunit alpha OS=Sulfurovum sp. (strain NBC37-1) OX=387093 GN=atpA PE=3 SV=1	0.0	0.0	0.0	0.0	7.995444631364126	0.0	0.0	0.0	0.0	0.0	A6QB61
ATP synthase subunit alpha OS=Thermobifida fusca (strain YX) OX=269800 GN=atpA PE=3 SV=1	0.0	0.0	0.0	0.0	23.246920698604583	0.0	0.0	0.0	0.0	0.0	Q47M80
ATP synthase subunit alpha OS=Thioalkalivibrio sulfidiphilus (strain HL-EbGR7) OX=396588 GN=atpA PE=3 SV=1	0.0	9.96461879004614	0.0	0.0	0.0	0.0	0.0	0.0	0.0	0.0	B8GRC0
ATP synthase subunit alpha OS=Thiobacillus denitrificans (strain ATCC) OX=292415 GN=atpA PE=3 SV=1	0.0	0.0	2.9257563376811206	0.0	0.0	0.0	0.0	0.0	0.0	0.0
ATP synthase subunit alpha OS=Trichodesmium erythraeum (strain IMS101) OX=203124 GN=atpA PE=3 SV=1	0.0	0.0	0.0	0.0	0.0	0.0	0.0	0.0	0.0	23.164574880908717	Q112Z6
ATP synthase subunit alpha OS=Variovorax paradoxus (strain S110) OX=543728 GN=atpA PE=3 SV=1	0.0	0.0	0.0	0.0	0.0	0.0	0.0	3.726911818456762	0.0	0.0	C5CNB3
ATP synthase subunit alpha OS=Xanthomonas campestris pv. vesicatoria (strain 85-10) OX=316273 GN=atpA PE=3 SV=1	0.0	0.0	0.0	0.0	0.0	0.0	8.91782358698091	0.0	27.213387653790146	0.0	Q3BP13
ATP synthase subunit alpha OS=Zymomonas mobilis subsp. mobilis (strain ATCC / ZM4 / CP4) OX=264203 GN=atpA PE=3 SV=1	0.0	0.0	0.0	0.0	0.0	0.0	0.0	0.0	0.0	22.34974058861545
ATP synthase subunit alpha%2C chloroplastic OS=Phaeodactylum tricornutum (strain CCAP 1055/1) OX=556484 GN=atpA PE=3 SV=1	96.09933783607453	0.0	3.1120770485643985	0.0	23.368955546639505	109.82529467195609	0.0	0.0	19.049371357653104	0.0
ATP synthase subunit alpha%2C chloroplastic OS=Tetradesmus obliquus OX=3088 GN=atpA PE=3 SV=1	0.0	0.0	0.0	0.0	7.145221191638951	0.0	0.0	0.0	0.0	0.0
ATP synthase subunit alpha%2C chloroplastic OS=Tupiella akineta OX=160070 GN=atpA PE=3 SV=1	0.0	0.0	0.0	0.0	0.0	0.0	0.0	0.0	0.0	23.532266545685054
ATP synthase subunit alpha	0.0	0.0	0.0	928.3491101228152	0.0	0.0	2.068193264069262	0.0	0.0	0.0
ATP synthase subunit b 1 OS=Acaryochloris marina (strain MBIC) OX=329726 GN=atpF1 PE=3 SV=1	0.0	0.0	0.0	0.0	0.0	0.0	0.0	0.0	0.0	8.871539316092699
ATP synthase subunit b 1 OS=Chelativorans sp. (strain BNC1) OX=266779 GN=atpF1 PE=3 SV=1	0.0	0.0	0.0	0.0	0.0	0.0	5.643774364817674	0.0	0.0	0.0	Q11KH7
ATP synthase subunit b 1 OS=Rhodobacter sphaeroides (strain ATCC / 2.4.1 / NCIB 8253 / DSM 158)OX=272943 GN=atpF1 PE=3 SV=2	0.0	0.0	0.0	0.0	4.676872052709132	0.0	0.0	0.0	0.0	0.0
ATP synthase subunit b 1 OS=Rhodoferax ferrireducens (strain ATCC BAA-621 / DSM / T118) OX=338969 GN=atpF1 PE=3 SV=1	0.0	0.0	0.0	0.0	0.0	0.0	0.0	0.0	8.404134422494018	0.0
ATP synthase subunit b 2 OS=Bartonella bacilliformis (strain ATCC / NCTC 12138 / KC583) OX=360095 GN=atpF2 PE=3 SV=2	0.0	0.0	0.553627966928212	0.0	10.551479631112066	82.65597090293558	3.3007528860903372	4.427119493439548	17.317610325139185	0.0
ATP synthase subunit b 2 OS=Brucella suis (strain ATCC / NCTC 10510) OX=470137 GN=atpF2 PE=3 SV=1	0.0	0.0	6.766564040233702	0.0	0.0	0.0	0.0	0.0	0.0	0.0
ATP synthase subunit b 2 OS=Methylococcus capsulatus (strain ATCC / NCIMB 11132 / Bath) OX=243233 GN=atpF2 PE=3 SV=1	0.0	1.6589507733702231	0.0	0.0	9.22902751734602	0.0	0.0	9.639081169020702	0.0	0.0
ATP synthase subunit b 2 OS=Nitrobacter hamburgensis (strain DSM / NCIMB 13809 / X14) OX=323097 GN=atpF2 PE=3 SV=1	0.0	0.0	2.442476324683289	0.0	0.0	0.0	0.0	0.0	0.0	0.0
ATP synthase subunit b 2 OS=Rhodobacter sphaeroides (strain ATCC / ATH 2.4.3) OX=349102 GN=atpF2 PE=3 SV=1	0.0	1.3516974560509998	0.0	0.0	0.0	0.0	0.0	0.0	0.0	0.0
ATP synthase subunit b 2 OS=Rhodopirellula baltica (strain DSM / NCIMB 13988 / SH1) OX=243090 GN=atpF2 PE=3 SV=2	0.0	1.9764533137281604	0.0	0.0	0.0	0.0	0.0	0.0	0.0	0.0
ATP synthase subunit b 2 OS=Rhodopseudomonas palustris (strain BisB5) OX=316057 GN=atpF2 PE=3 SV=1	0.0	0.0	1.5482816024263557	0.0	0.0	0.0	0.0	0.0	0.0	0.0	Q13CX3
ATP synthase subunit b 2 OS=Rhodopseudomonas palustris (strain TIE-1) OX=395960 GN=atpF2 PE=3 SV=1	0.0	0.0	2.2837153635788745	0.0	0.0	0.0	0.0	0.0	0.0	0.0	B3QF35
ATP synthase subunit b 2 OS=Ruegeria sp. (strain) OX=292414 GN=atpF2 PE=3 SV=1	0.0	0.0	2.214511867712848	0.0	0.0	0.0	0.0	0.0	0.0	0.0
ATP synthase subunit b 2 OS=Syntrophus aciditrophicus (strain SB) OX=56780 GN=atpF2 PE=3 SV=1	0.0	0.0	0.0	0.0	5.611033266868933	0.0	0.0	0.0	0.0	0.0	Q2LY33
ATP synthase subunit b OS=Acidovorax citrulli (strain AAC00-1) OX=397945 GN=atpF PE=3 SV=1	0.0	0.9866530475378636	0.0	0.0	0.0	0.0	0.0	0.0	0.0	0.0	A1TJ37
ATP synthase subunit b OS=Acinetobacter baylyi (strain ATCC / BD413 / ADP1) OX=62977 GN=atpF PE=3 SV=1	0.0	0.0	1.1563115764956329	0.0	75.31650641146234	0.0	24.282608811683694	0.0	72.33938490248012	0.0
ATP synthase subunit b OS=Alkalilimnicola ehrlichii (strain ATCC BAA-1101 / DSM / MLHE-1) OX=187272 GN=atpF PE=3 SV=2	0.0	6.2092532506444025	0.0	0.0	0.0	0.0	0.0	0.0	0.0	0.0
ATP synthase subunit b OS=Anaeromyxobacter dehalogenans (strain 2CP-C) OX=290397 GN=atpF PE=3 SV=1	54.331022284976214	0.0	0.5160938674754519	0.0	0.0	0.0	0.0	0.0	0.0	0.0	Q2IHP6
ATP synthase subunit b OS=Anaeromyxobacter sp. (strain Fw109-5) OX=404589 GN=atpF PE=3 SV=1	0.0	2.185601812535373	0.0	0.0	0.0	0.0	0.0	0.0	0.0	0.0	A7HIW7
ATP synthase subunit b OS=Anaeromyxobacter sp. (strain K) OX=447217 GN=atpF PE=3 SV=1	0.0	1.4504169331783199	0.0	0.0	0.0	0.0	0.0	0.0	0.0	0.0	B4UJU5
ATP synthase subunit b OS=Arthrobacter sp. (strain FB24) OX=290399 GN=atpF PE=3 SV=1	0.0	0.0	0.0	0.0	0.0	179.8418471387255	6.547395069130013	0.0	3.2470519359635968	0.0	A0JY68
ATP synthase subunit b OS=Azoarcus sp. (strain BH72) OX=418699 GN=atpF PE=3 SV=1	0.0	7.893224380302907	0.0	0.0	0.0	0.0	0.0	0.0	0.0	0.0	A1K1R8
ATP synthase subunit b OS=Burkholderia vietnamiensis (strain G4 / LMG) OX=269482 GN=atpF PE=3 SV=1	0.0	0.0	0.0	0.0	7.347951845020717	0.0	0.0	0.0	0.0	0.0
ATP synthase subunit b OS=Carboxydothermus hydrogenoformans (strain ATCC BAA-161 / DSM 6008 / Z-2901)OX=246194 GN=atpF PE=3 SV=1	0.0	0.0	0.0	0.0	0.0	0.0	0.0	0.7400959639488606	0.0	0.0
ATP synthase subunit b OS=Chlorobium phaeobacteroides (strain BS1) OX=331678 GN=atpF PE=3 SV=1	0.0	3.360847757589527	0.0	0.0	0.0	0.0	3.2226285574254767	17.2893424004148	0.0	0.0	B3EQ96
ATP synthase subunit b OS=Chlorobium phaeovibrioides (strain DSM 265 / 1930) OX=290318 GN=atpF PE=3 SV=1	0.0	2.1740986451009765	0.0	0.0	0.0	0.0	0.0	2.129663896261007	0.0	0.0	A4SGZ0
ATP synthase subunit b OS=Clostridioides difficile (strain 630) OX=272563 GN=atpF PE=3 SV=2	0.0	0.0	0.0	0.0	0.0	0.0	1.9450865221603768	0.0	0.0	0.0	Q180X1
ATP synthase subunit b OS=Cytophaga hutchinsonii (strain ATCC / DSM 1761 / CIP 103989 / NBRC 15051/ NCIMB 9469 / D465) OX=269798 GN=atpF PE=3 SV=1	0.0	0.0	0.0	0.0	0.0	0.0	0.0	0.0	0.0	0.0
ATP synthase subunit b OS=Dechloromonas aromatica (strain RCB) OX=159087 GN=atpF PE=3 SV=1	92.91642983131278	0.0	0.0	0.0	0.0	0.0	0.0	0.0	0.0	0.0	Q477Z5
ATP synthase subunit b OS=Delftia acidovorans (strain DSM / SPH-1) OX=398578 GN=atpF PE=3 SV=1	0.0	0.0	0.0	0.0	0.0	0.0	0.0	0.0	0.0	0.0
ATP synthase subunit b OS=Erwinia tasmaniensis (strain DSM / CIP 109463 / Et1/99) OX=465817 GN=atpF PE=3 SV=1	0.0	0.0	0.0	0.0	0.0	0.0	6.8078028275613205	0.0	0.0	0.0
ATP synthase subunit b OS=Erythrobacter litoralis (strain) OX=314225 GN=atpF PE=3 SV=1	0.0	0.0	2.6099604155187137	0.0	12.747275576444778	0.0	8.336085094973045	0.0	0.0	0.0
ATP synthase subunit b OS=Exiguobacterium sibiricum (strain DSM / CIP 109462 / JCM 13490 / 255-15)OX=262543 GN=atpF PE=3 SV=1	0.0	0.0	0.0	0.0	0.0	0.0	55.68629728611957	0.0	0.0	0.0
ATP synthase subunit b OS=Flavobacterium psychrophilum (strain ATCC / DSM 21280 / CIP 103535 /JIP02/86) OX=402612 GN=atpF PE=3 SV=1	0.0	2.203926217975837	0.0	0.0	21.36348962348616	0.0	0.0	0.0	0.0	0.0
ATP synthase subunit b OS=Frankia sp. (strain EAN1pec) OX=298653 GN=atpF PE=3 SV=1	0.0	0.0	0.0	0.0	0.0	0.0	0.0	1.6220756101055338	1.5700031338725084	0.0	A8L3W1
ATP synthase subunit b OS=Geobacter sulfurreducens (strain ATCC / DSM 12127 / PCA) OX=243231 GN=atpF PE=3 SV=2	46.532310952204504	0.0	0.0	0.0	0.0	0.0	0.0	0.0	0.0	0.0
ATP synthase subunit b OS=Gramella forsetii (strain) OX=411154 GN=atpF PE=3 SV=1	0.0	13.143414536292267	2.201171434774819	0.0	0.0	0.0	0.0	2.455377198042102	6.927044130055674	0.0
ATP synthase subunit b OS=Kineococcus radiotolerans (strain ATCC BAA-149 / DSM / SRS30216) OX=266940 GN=atpF PE=3 SV=1	0.0	0.0	2.930971589619946	0.0	0.0	0.0	0.0	0.0	0.0	0.0
ATP synthase subunit b OS=Leifsonia xyli subsp. xyli (strain CTCB07) OX=281090 GN=atpF PE=3 SV=1	35.820452998197936	3.4423228547432125	0.0	0.0	0.0	0.0	0.0	0.0	0.0	0.0	Q6AG62
ATP synthase subunit b OS=Lysinibacillus sphaericus (strain C3-41) OX=444177 GN=atpF PE=3 SV=1	0.0	0.0	0.0	0.0	0.0	0.0	0.0	0.0	0.0	0.0	B1HM52
ATP synthase subunit b OS=Methylibium petroleiphilum (strain ATCC BAA-1232 / LMG / PM1) OX=420662 GN=atpF PE=3 SV=1	0.0	0.0	4.07286816434449	0.0	0.0	0.0	0.0	0.0	0.0	0.0
ATP synthase subunit b OS=Methylobacillus flagellatus (strain KT / ATCC / DSM 6875) OX=265072 GN=atpF PE=3 SV=1	0.0	0.0	1.74551492757621	0.0	0.0	0.0	3.4689441159548124	1.3209307710985991	0.0	0.0
ATP synthase subunit b OS=Moorella thermoacetica (strain ATCC / JCM 9320) OX=264732 GN=atpF PE=1 SV=1	45.65846473713962	0.0	0.0	0.0	0.0	0.0	0.0	0.0	0.0	0.0
ATP synthase subunit b OS=Myxococcus xanthus (strain DK 1622) OX=246197 GN=atpF PE=3 SV=2	0.0	7.881107588491039	0.0	0.0	0.0	0.0	0.0	0.0	0.0	0.0	Q1DF98
ATP synthase subunit b OS=Nitratiruptor sp. (strain SB155-2) OX=387092 GN=atpF PE=3 SV=1	0.0	0.0	0.0	0.0	8.383927613868114	0.0	0.0	0.0	0.0	0.0	A6Q4C4
ATP synthase subunit b OS=Nitrosomonas eutropha (strain DSM / C91 / Nm57) OX=335283 GN=atpF PE=3 SV=1	0.0	0.0	0.0	0.0	0.0	16.023143295604534	0.0	0.0	0.0	0.0
ATP synthase subunit b OS=Nostoc punctiforme (strain ATCC / PCC 73102) OX=63737 GN=atpF PE=3 SV=1	0.0	0.0	0.0	0.0	0.0	0.0	0.0	0.0	0.0	57.18340770601467
ATP synthase subunit b OS=Paraburkholderia xenovorans (strain LB400) OX=266265 GN=atpF PE=3 SV=1	0.0	0.0	0.0	0.0	0.0	0.0	0.0	1.329344342889036	0.0	0.0	Q13SP8
ATP synthase subunit b OS=Polaromonas sp. (strain JS666 / ATCC BAA-500) OX=296591 GN=atpF PE=3 SV=1	0.0	0.0	1.1636766183841398	0.0	0.0	57.56084597911438	0.0	0.0	8.404134422494018	0.0	Q12GQ4
ATP synthase subunit b OS=Pseudomonas aeruginosa (strain ATCC / DSM 22644 / CIP 104116 / JCM 14847/ LMG 12228 / 1C / PRS 101 / PAO1) OX=208964 GN=atpF PE=3 SV=1	0.0	0.0	0.0	0.0	0.0	0.0	0.0	0.0	1.8200036328967928	0.0
ATP synthase subunit b OS=Pseudomonas fluorescens (strain Pf0-1) OX=205922 GN=atpF PE=3 SV=1	0.0	0.0	0.0	0.0	0.0	0.0	9.019254701482511	0.0	0.0	0.0	Q3K437
ATP synthase subunit b OS=Pseudomonas syringae pv. syringae (strain B728a) OX=205918 GN=atpF PE=3 SV=1	0.0	0.0	0.0	0.0	0.0	0.0	21.50745351891984	0.0	0.0	0.0	Q4ZL20
ATP synthase subunit b OS=Ruegeria pomeroyi (strain ATCC / DSM 15171 / DSS-3) OX=246200 GN=atpF PE=3 SV=1	0.0	1.1164290339707716	0.0	0.0	0.0	0.0	0.0	0.0	0.0	0.0
ATP synthase subunit b OS=Solibacter usitatus (strain) OX=234267 GN=atpF PE=3 SV=1	0.0	0.0	0.0	0.0	0.0	0.0	0.0	1.2623410997998707	0.0	0.0
ATP synthase subunit b OS=Stenotrophomonas maltophilia (strain K279a) OX=522373 GN=atpF PE=3 SV=1	0.0	0.0	0.0	0.0	0.0	0.0	3.4689441159548124	0.0	0.0	0.0	B2FHZ2
ATP synthase subunit b OS=Streptomyces coelicolor (strain ATCC BAA-471 / A3(2) / M145) OX=100226 GN=atpF PE=3 SV=1	0.0	0.0	0.0	0.0	13.414284182188982	0.0	0.0	0.0	0.0	0.0	Q9K4D7
ATP synthase subunit b OS=Sulfurovum sp. (strain NBC37-1) OX=387093 GN=atpF PE=3 SV=1	0.0	0.0	0.0	0.0	4.7539633502812615	0.0	0.0	0.0	0.0	0.0	A6QB63
ATP synthase subunit b OS=Synechococcus sp. (strain JA-2-3B'a(2-13)) OX=321332 GN=atpF PE=3 SV=1	0.0	1.0928009062676864	0.0	0.0	0.0	0.0	0.0	0.0	0.0	0.0	Q2JIF8
ATP synthase subunit b OS=Syntrophomonas wolfei subsp. wolfei (strain DSM 2245B / Goettingen) OX=335541 GN=atpF PE=3 SV=1	0.0	0.0	0.0	0.0	0.0	0.0	0.0	2.7606754210790827	1.480521089973039	0.0	Q0AUC9
ATP synthase subunit b OS=Thiobacillus denitrificans (strain ATCC) OX=292415 GN=atpF PE=3 SV=1	0.0	0.0	0.0	0.0	18.369879612551788	0.0	0.0	0.0	0.0	0.0
ATP synthase subunit b%2C chloroplastic OS=Phaeodactylum tricornutum (strain CCAP 1055/1) OX=556484 GN=atpF PE=3 SV=1	61.330424255022685	0.0	4.059938424140221	0.0	14.420355495853155	0.0	0.0	0.0	0.0	6.211729577003455
ATP synthase subunit b%2C chloroplastic OS=Tupiella akineta OX=160070 GN=atpF PE=3 SV=1	0.0	0.0	0.0	0.0	0.0	0.0	0.0	0.0	0.0	15.357729202812411
ATP synthase subunit b' OS=Acaryochloris marina (strain MBIC) OX=329726 GN=atpF2 PE=3 SV=1	0.0	0.0	0.0	0.0	0.0	0.0	0.0	0.0	0.0	15.44304992060581
ATP synthase subunit b' OS=Nostoc punctiforme (strain ATCC / PCC 73102) OX=63737 GN=atpF2 PE=3 SV=1	0.0	0.0	0.0	0.0	0.0	0.0	0.0	0.73488402054077	0.0	0.0
ATP synthase subunit b' OS=Synechococcus sp. (strain ATCC / PCC 7002 / PR-6) OX=32049 GN=atpF2 PE=3 SV=1	0.0	0.0	0.0	0.0	0.0	0.0	2.640602308872269	0.0	0.0	0.0
ATP synthase subunit b' OS=Synechocystis sp. (strain PCC 6803 / Kazusa) OX=1111708 GN=atpF2 PE=3 SV=1	34.24384855285472	0.0	0.0	0.0	0.0	0.0	0.0	0.0	0.0	0.0	P27183
ATP synthase subunit b' OS=Trichodesmium erythraeum (strain IMS101) OX=203124 GN=atpF2 PE=3 SV=1	0.0	0.0	0.0	0.0	0.0	0.0	0.0	0.0	0.0	83.72737908762188	Q112Z3
ATP synthase subunit b'%2C chloroplastic OS=Phaeodactylum tricornutum (strain CCAP 1055/1) OX=556484 GN=atpF2 PE=3 SV=1	82.59238207227806	0.0	0.0	0.0	14.695903690041433	0.0	0.0	0.0	0.0	7.082163020914768
ATP synthase subunit b'%2C chloroplastic OS=Trieres chinensis OX=1514140 GN=atpF2 PE=3 SV=1	0.0	0.0	0.0	0.0	0.0	0.0	0.0	0.0	0.0	71.27561501818067
ATP synthase subunit b'	0.0	5.1240683715643245	0.0	0.0	4.090880991731392	0.0	0.0	0.0	0.0	0.0
ATP synthase subunit b	0.0	0.0	2.217199382115412	0.0	14.318083471059873	0.0	0.0	1.6390606950281048	4.329402581284796	0.0
ATP synthase subunit beta 1 OS=Bradyrhizobium sp. (strain BTAi1 / ATCC BAA-1182) OX=288000 GN=atpD1 PE=3 SV=1	0.0	0.0	0.0	0.0	0.0	0.0	0.0	0.0	0.0	0.0	A5E950
ATP synthase subunit beta 1 OS=Nitrosospira multiformis (strain ATCC / NCIMB 11849 / C 71) OX=323848 GN=atpD1 PE=3 SV=1	0.0	0.0	3.9374402820325427	0.0	0.0	0.0	0.0	0.0	0.0	0.0
ATP synthase subunit beta 1 OS=Pelobacter carbinolicus (strain DSM 2380 / NBRC / GraBd1) OX=338963 GN=atpD1 PE=3 SV=1	0.0	0.0	0.0	0.0	0.0	0.0	0.0	7.438197172265908	0.0	0.0
ATP synthase subunit beta 1 OS=Rhodoferax ferrireducens (strain ATCC BAA-621 / DSM / T118) OX=338969 GN=atpD1 PE=3 SV=1	0.0	6.004051490831183	0.0	0.0	0.0	0.0	0.0	0.0	0.0	0.0
ATP synthase subunit beta 2 OS=Paraburkholderia xenovorans (strain LB400) OX=266265 GN=atpD2 PE=3 SV=1	0.0	0.0	0.0	0.0	0.0	0.0	0.0	0.0	0.0	0.0	Q13SQ2
ATP synthase subunit beta 2 OS=Pelobacter carbinolicus (strain DSM 2380 / NBRC / GraBd1) OX=338963 GN=atpD2 PE=3 SV=1	0.0	0.0	0.0	0.0	0.0	0.0	1.361560565512264	0.0	0.0	0.0
ATP synthase subunit beta OS=Acidobacterium capsulatum (strain ATCC / DSM 11244 / JCM 7670 / NBRC 15755 / NCIMB 13165 / 161) OX=240015 GN=atpD PE=3 SV=1	74.52301141004398	0.0	0.0	0.0	0.0	0.0	0.0	3.2274287912409068	0.0	0.0
ATP synthase subunit beta OS=Acidovorax citrulli (strain AAC00-1) OX=397945 GN=atpD PE=3 SV=1	0.0	3.633155251807868	0.0	0.0	2.884071099170632	0.0	0.0	0.0	0.0	0.0	A1TJ41
ATP synthase subunit beta OS=Acidovorax ebreus (strain TPSY) OX=535289 GN=atpD PE=3 SV=1	0.0	0.0	9.780365582778908	0.0	0.0	0.0	0.0	0.0	0.0	0.0	B9MBA3
ATP synthase subunit beta OS=Acinetobacter baumannii (strain AYE) OX=509173 GN=atpD PE=3 SV=1	0.0	0.0	5.697010369358053	0.0	51.479118544336	0.0	8.378834249306237	0.0	135.01010768045404	0.0	B0VBP3
ATP synthase subunit beta OS=Acinetobacter baylyi (strain ATCC / BD413 / ADP1) OX=62977 GN=atpD PE=3 SV=1	0.0	0.0	0.0	0.0	63.88372542248925	0.0	0.0	0.0	0.0	0.0
ATP synthase subunit beta OS=Amoebophilus asiaticus (strain 5a2) OX=452471 GN=atpD PE=3 SV=1	0.0	0.0	0.0	0.0	0.0	0.0	0.0	0.0	0.0	0.0	B3EST8
ATP synthase subunit beta OS=Anaeromyxobacter dehalogenans (strain 2CP-C) OX=290397 GN=atpD PE=3 SV=1	57.207370523592594	0.0	0.0	0.0	0.0	0.0	0.0	0.0	0.0	0.0	Q2IHQ2
ATP synthase subunit beta OS=Anoxybacillus flavithermus (strain DSM / WK1) OX=491915 GN=atpD PE=3 SV=1	0.0	0.0	0.0	0.0	0.0	0.0	13.126249849335993	0.0	0.0	0.0
ATP synthase subunit beta OS=Aromatoleum aromaticum (strain EbN1) OX=76114 GN=atpD PE=3 SV=1	64.51245763854554	7.241471859063465	0.0	0.0	0.0	0.0	9.140546453788623	0.0	0.0	0.0	Q5P4E2
ATP synthase subunit beta OS=Bacillus cereus (strain Q1) OX=361100 GN=atpD PE=3 SV=1	0.0	0.0	0.0	0.0	9.735261094246855	0.0	0.0	0.0	0.0	0.0	B9IRT7
ATP synthase subunit beta OS=Bacillus megaterium (strain ATCC / QMB1551) OX=545693 GN=atpD PE=3 SV=2	0.0	0.0	0.0	0.0	0.0	0.0	77.6060736706356	0.0	0.0	0.0
ATP synthase subunit beta OS=Caldanaerobacter subterraneus subsp. tengcongensis (strain DSM /JCM 11007 / NBRC 100824 / MB4) OX=273068 GN=atpD PE=3 SV=1	0.0	2.0962863538500334	0.0	0.0	0.0	0.0	0.0	0.0	0.0	0.0
ATP synthase subunit beta OS=Caldicellulosiruptor saccharolyticus (strain ATCC / DSM 8903 / Tp8T 6331) OX=351627 GN=atpD PE=3 SV=1	0.0	0.0	0.0	0.0	0.0	0.0	0.0	11.077869524075306	0.0	0.0
ATP synthase subunit beta OS=Carboxydothermus hydrogenoformans (strain ATCC BAA-161 / DSM 6008 / Z-2901)OX=246194 GN=atpD PE=3 SV=1	0.0	0.8196006797007649	0.0	0.0	15.007609792064375	183.87077163631386	0.0	0.0	0.0	0.0
ATP synthase subunit beta OS=Caulobacter sp. (strain K31) OX=366602 GN=atpD PE=3 SV=1	0.0	0.0	0.0	0.0	0.0	0.0	7.170601097368662	0.0	0.0	0.0	B0T335
ATP synthase subunit beta OS=Chelativorans sp. (strain BNC1) OX=266779 GN=atpD PE=3 SV=1	0.0	0.0	5.127676907827827	0.0	0.0	0.0	0.0	0.0	0.0	0.0	Q11DD5
ATP synthase subunit beta OS=Chlorobium phaeobacteroides (strain BS1) OX=331678 GN=atpD PE=3 SV=1	0.0	0.0	0.0	0.0	0.0	0.0	0.0	1.7687039138438871	0.0	0.0	B3EJK9
ATP synthase subunit beta OS=Coprothermobacter proteolyticus (strain ATCC / DSM 5265 / BT) OX=309798 GN=atpD PE=3 SV=1	0.0	0.0	0.0	0.0	0.0	0.0	0.0	2.341265116722838	0.0	0.0
ATP synthase subunit beta OS=Cyanothece sp. (strain PCC 7425 / ATCC) OX=395961 GN=atpD PE=3 SV=1	0.0	0.0	0.0	0.0	0.0	0.0	0.0	4.723822387179764	0.0	0.0
ATP synthase subunit beta OS=Cytophaga hutchinsonii (strain ATCC / DSM 1761 / CIP 103989 / NBRC 15051 / NCIMB 9469 / D465) OX=269798 GN=atpD PE=3 SV=1	0.0	2.053075261278258	0.0	0.0	0.0	0.0	0.0	0.0	0.0	0.0
ATP synthase subunit beta OS=Dechloromonas aromatica (strain RCB) OX=159087 GN=atpD PE=3 SV=1	187.229843022759	0.0	0.0	0.0	0.0	0.0	0.0	0.0	0.0	0.0	Q477Z1
ATP synthase subunit beta OS=Desulfotalea psychrophila (strain LSv54 / DSM) OX=177439 GN=atpD PE=3 SV=1	53.91685648793203	0.0	0.0	0.0	0.0	0.0	0.0	0.0	0.0	0.0
ATP synthase subunit beta OS=Dichelobacter nodosus (strainA) OX=246195 GN=atpD PE=3 SV=1	0.0	0.0	0.0	0.0	0.0	0.0	0.0	0.0	0.0	0.0
ATP synthase subunit beta OS=Enterococcus hirae (strain ATCC 9790 / DSM / JCM 8729 / LMG 6399/ NBRC 3181 / NCIMB 6459 / NCDO 1258) OX=768486 GN=atpD PE=3 SV=1	0.0	0.0	0.0	0.0	1.0487531269711388	0.0	0.0	0.0	0.0	0.0
ATP synthase subunit beta OS=Erwinia tasmaniensis (strain DSM / CIP 109463 / Et1/99) OX=465817 GN=atpD PE=3 SV=1	0.0	0.0	0.0	0.0	0.0	0.0	5.6098632742136205	0.0	0.0	0.0
ATP synthase subunit beta OS=Flavobacterium psychrophilum (strain ATCC / DSM 21280 / CIP 103535/ JIP02/86) OX=402612 GN=atpD PE=3 SV=1	0.0	0.0	0.0	0.0	57.79586924925273	0.0	0.0	0.0	0.0	0.0
ATP synthase subunit beta OS=Frankia casuarinae (strain DSM / CECT 9043 / CcI3) OX=106370 GN=atpD PE=3 SV=1	0.0	0.0	0.0	0.0	0.0	0.0	0.0	0.0	0.0	0.0
ATP synthase subunit beta OS=Geobacter lovleyi (strain ATCC BAA-1151 / DSM / SZ) OX=398767 GN=atpD PE=3 SV=1	0.0	0.0	0.0	0.0	0.0	36.587258375388494	0.0	10.413657970906213	7.5478641228436825	0.0
ATP synthase subunit beta OS=Gloeothece citriformis (strain PCC 7424) OX=65393 GN=atpD PE=3 SV=1	0.0	0.0	0.0	0.0	0.0	0.0	0.0	0.0	0.0	0.0	B7KGV4
ATP synthase subunit beta OS=Gramella forsetii (strain) OX=411154 GN=atpD PE=3 SV=1	0.0	4.907866248346759	0.0	0.0	0.0	25.70265306803457	0.0	0.0	0.0	0.0
ATP synthase subunit beta OS=Hungateiclostridium thermocellum (strain ATCC / DSM 1237 / JCM 9322/ NBRC 103400 / NCIMB 10682 / NRRL B-4536 / VPI 7372) OX=203119 GN=atpD PE=3 SV=1	0.0	0.0	0.0	0.0	0.0	0.0	0.0	8.473149946235031	0.0	0.0
ATP synthase subunit beta OS=Legionella pneumophila (strain Lens) OX=297245 GN=atpD PE=3 SV=1	0.0	0.0	6.950438063066143	0.0	0.0	0.0	0.0	0.0	0.0	0.0	Q5WSG8
ATP synthase subunit beta OS=Leifsonia xyli subsp. xyli (strain CTCB07) OX=281090 GN=atpD PE=3 SV=1	0.0	4.175598729126382	0.0	0.0	0.0	0.0	0.0	0.0	0.0	0.0	Q6AG58
ATP synthase subunit beta OS=Leptospira biflexa serovar Patoc (strain Patoc 1 / ATCC / Paris)OX=456481 GN=atpD PE=3 SV=1	0.0	2.9412252239894534	0.0	0.0	0.0	0.0	0.0	0.0	0.0	0.0
ATP synthase subunit beta OS=Lysinibacillus sphaericus (strain C3-41) OX=444177 GN=atpD PE=3 SV=1	0.0	0.0	0.0	0.0	0.0	0.0	1.1002509620301124	0.0	0.0	0.0	B1HM56
ATP synthase subunit beta OS=Magnetospirillum magneticum (strain AMB-1 / ATCC) OX=342108 GN=atpD PE=3 SV=1	0.0	4.311886665649118	0.0	0.0	0.0	0.0	0.0	0.0	0.0	0.0
ATP synthase subunit beta OS=Mannheimia succiniciproducens (strain MBEL55E) OX=221988 GN=atpD PE=3 SV=1	0.0	7.867111245282235	0.0	0.0	0.0	0.0	0.0	0.0	0.0	0.0	Q65Q07
ATP synthase subunit beta OS=Methylibium petroleiphilum (strain ATCC BAA-1232 / LMG / PM1) OX=420662 GN=atpD PE=3 SV=1	0.0	3.543567644588601	0.8617793824825943	0.0	0.0	0.0	0.0	6.2863572841439375	0.0	0.0
ATP synthase subunit beta OS=Methylobacillus flagellatus (strain KT / ATCC / DSM 6875) OX=265072 GN=atpD PE=3 SV=1	0.0	0.0	0.0	0.0	0.0	44.69363411830344	0.0	0.0	0.0	0.0
ATP synthase subunit beta OS=Methylococcus capsulatus (strain ATCC / NCIMB 11132 / Bath) OX=243233 GN=atpD PE=3 SV=1	23.49094924881821	0.0	0.0	0.0	0.0	0.0	0.0	0.0	0.0	0.0
ATP synthase subunit beta OS=Moorella thermoacetica (strain ATCC / JCM 9320) OX=264732 GN=atpD PE=1 SV=1	0.0	0.0	0.0	0.0	0.0	0.0	8.627710514137119	0.0	0.0	0.0
ATP synthase subunit beta OS=Nocardioides sp. (strain ATCC BAA-499 / JS614) OX=196162 GN=atpD PE=3 SV=1	0.0	0.0	5.8147988723568895	0.0	0.0	0.0	10.541114055578818	0.0	10.79464376933676	0.0	A1SHJ1
ATP synthase subunit beta OS=Novosphingobium aromaticivorans (strain ATCC / DSM 12444 / CIP 105152/ NBRC 16084 / F199) OX=279238 GN=atpD PE=3 SV=1	0.0	0.0	4.176974422450427	0.0	10.060713136641738	92.97379443128555	12.349037687204255	2.2756221695250014	0.0	0.0
ATP synthase subunit beta OS=Parvibaculum lavamentivorans (strain DS-1 / DSM / NCIMB 13966) OX=402881 GN=atpD PE=3 SV=1	0.0	0.0	4.787663236014414	0.0	0.0	0.0	0.0	0.0	0.0	0.0
ATP synthase subunit beta OS=Proteus mirabilis (strain) OX=529507 GN=atpD PE=3 SV=1	0.0	0.0	0.0	0.0	38.57116363632455	0.0	0.0	0.0	0.0	0.0
ATP synthase subunit beta OS=Pseudarthrobacter chlorophenolicus (strain ATCC / DSM 12829 / CIP 107037 / JCM 12360 / KCTC 9906 / NCIMB 13794 / A6) OX=452863 GN=atpD PE=3 SV=1	0.0	0.0	0.0	0.0	0.0	0.0	17.198659774891755	0.0	0.0	0.0
ATP synthase subunit beta OS=Pseudomonas fluorescens (strain Pf0-1) OX=205922 GN=atpD PE=3 SV=1	0.0	0.0	0.0	0.0	0.0	0.0	33.90375977699413	0.0	0.0	0.0	Q3K441
ATP synthase subunit beta OS=Rhodobacter blasticus OX=1075 GN=atpD PE=3 SV=1	0.0	0.0	0.0	0.0	2.6218828174278466	0.0	0.0	0.0	0.0	0.0	P05440
ATP synthase subunit beta OS=Rhodobacter sphaeroides (strain ATCC / ATH 2.4.3) OX=349102 GN=atpD PE=3 SV=1	0.0	0.0	0.0	0.0	0.0	0.0	12.907933843525829	0.0	0.0	0.0
ATP synthase subunit beta OS=Salinispora arenicola (strain CNS-205) OX=391037 GN=atpD PE=3 SV=1	0.0	0.0	0.0	0.0	0.0	0.0	0.0	3.9627923132957976	0.0	0.0	A8M2J3
ATP synthase subunit beta OS=Stenotrophomonas maltophilia (strain R551-3) OX=391008 GN=atpD PE=3 SV=1	0.0	0.0	0.0	0.0	0.0	0.0	4.635099797488559	0.0	0.0	0.0	B4SJR9
ATP synthase subunit beta OS=Sulfurimonas denitrificans (strain ATCC / DSM 1251) OX=326298 GN=atpD PE=3 SV=1	0.0	0.0	0.0	0.0	71.02102278471577	0.0	0.0	0.0	0.0	0.0
ATP synthase subunit beta OS=Trichormus variabilis (strain ATCC / PCC 7937) OX=240292 GN=atpD PE=3 SV=1	47.20996596607155	0.0	0.0	0.0	0.0	0.0	2.723121131024528	0.0	0.0	32.0960707628261
ATP synthase subunit beta OS=Verminephrobacter eiseniae (strain EF01-2) OX=391735 GN=atpD PE=3 SV=1	0.0	0.0	0.0	0.0	0.0	0.0	0.0	0.0	13.80389228815442	0.0	A1WF58
ATP synthase subunit beta OS=Xanthomonas campestris pv. campestris (strain B100) OX=509169 GN=atpD PE=3 SV=1	0.0	0.0	0.0	746.1282631203801	0.0	0.0	0.0	0.0	0.0	0.0	B0RWC2
ATP synthase subunit beta%2C chloroplastic (Fragment) OS=Asplenium nidus OX=29642 GN=atpB PE=3 SV=1	9.590979279103294	0.0	0.0	0.0	0.0	0.0	0.0	0.0	0.0	0.0
ATP synthase subunit beta%2C chloroplastic OS=Euglena gracilis OX=3039 GN=atpB PE=3 SV=1	0.0	0.0	0.0	0.0	0.0	0.0	0.0	7.635624213423611	0.0	0.0
ATP synthase subunit beta%2C chloroplastic OS=Phaeodactylum tricornutum (strain CCAP 1055/1) OX=556484 GN=atpB PE=3 SV=1	82.21832237086373	0.0	0.0	0.0	18.782815981993608	0.0	0.0	0.0	9.604725054278877	0.0
ATP synthase subunit beta%2C chloroplastic OS=Trieres chinensis OX=1514140 GN=atpB PE=3 SV=1	0.0	0.0	0.0	0.0	0.0	141.37387081031582	0.0	0.0	0.0	109.39657298596892
ATP synthase subunit beta%2C chloroplastic OS=Tupiella akineta OX=160070 GN=atpB PE=3 SV=1	0.0	0.0	0.0	0.0	0.0	0.0	0.0	0.0	0.0	38.60762480151453
ATP synthase subunit beta%2C sodium ion specific OS=Acetobacterium woodii (strain ATCC / DSM 1030/ JCM 2381 / KCTC 1655 / WB1) OX=931626 GN=atpD PE=1 SV=3	0.0	0.0	0.0	0.0	0.0	0.0	0.0	4.723822387179764	0.0	0.0
ATP synthase subunit beta	0.0	0.0	5.140831121476255	0.0	0.0	0.0	5.10585212067099	0.0	0.0	0.0
ATP synthase subunit c 1 OS=Pelobacter propionicus (strain DSM 2379 / NBRC / OttBd1) OX=338966 GN=atpE1 PE=3 SV=1	0.0	0.0	0.0	0.0	0.0	0.0	0.0	0.0	0.0	0.0
ATP synthase subunit c 2 OS=Rhodobacter sphaeroides (strain ATCC / ATH 2.4.9) OX=349101 GN=atpE2 PE=3 SV=1	0.0	0.0	0.0	0.0	9.204482231395634	0.0	1.2102760582331236	0.0	0.0	0.0
ATP synthase subunit c OS=Acidovorax citrulli (strain AAC00-1) OX=397945 GN=atpE PE=3 SV=1	0.0	0.0	0.0	0.0	3.4747844568320856	0.0	5.249390132095475	0.0	0.0	33.49095163504875	A1TJ36
ATP synthase subunit c OS=Acinetobacter baumannii (strain AYE) OX=509173 GN=atpE PE=3 SV=1	0.0	0.0	0.0	0.0	3.5171598770373564	0.0	17.268573026009204	0.0	8.572217110943896	0.0	B0VBP8
ATP synthase subunit c OS=Aromatoleum aromaticum (strain EbN1) OX=76114 GN=atpE PE=3 SV=1	0.0	0.0	1.1277606733722845	0.0	39.16639764305796	0.0	0.0	0.0	35.71757129559957	0.0	Q5P4E7
ATP synthase subunit c OS=Azoarcus sp. (strain BH72) OX=418699 GN=atpE PE=3 SV=1	0.0	0.0	0.0	0.0	0.0	0.0	0.0	16.957448773978268	0.0	0.0	A1K1R7
ATP synthase subunit c OS=Azobacteroides pseudotrichonymphae genomovar. CFP2 OX=511995 GN=atpE PE=3 SV=1	61.5522341076629	1.5413385916760654	1.9858394465903255	0.0	0.0	22.480230892340693	0.0	3.9627923132957976	0.0	0.0	B6YR09
ATP synthase subunit c OS=Bacillus mycoides (strain KBAB4) OX=315730 GN=atpE PE=3 SV=1	0.0	0.0	0.0	0.0	0.0	0.0	0.0	0.0	0.0	0.0	A9VSA8
ATP synthase subunit c OS=Campylobacter fetus subsp. fetus (strain 82-40) OX=360106 GN=atpE PE=3 SV=1	0.0	0.0	0.0	0.0	66.37941418726055	0.0	0.0	0.0	0.0	0.0	A0RQF4
ATP synthase subunit c OS=Clavibacter michiganensis subsp. michiganensis (strain NCPPB 382) OX=443906 GN=atpE PE=3 SV=1	0.0	0.0	0.0	0.0	0.0	0.0	0.0	0.0	0.0	0.0	A5CQ53
ATP synthase subunit c OS=Dehalococcoides mccartyi (strain CBDB1) OX=255470 GN=atpE PE=3 SV=1	0.0	0.0	0.0	0.0	0.0	0.0	0.0	0.0	0.0	0.0	Q3ZZU2
ATP synthase subunit c OS=Exiguobacterium sibiricum (strain DSM / CIP 109462 / JCM 13490 / 255-15)OX=262543 GN=atpE PE=3 SV=1	0.0	0.0	0.0	0.0	0.0	0.0	18.40983299847568	0.0	0.0	0.0
ATP synthase subunit c OS=Geobacter daltonii (strain DSM / JCM 15807 / FRC-32) OX=316067 GN=atpE PE=3 SV=1	0.0	0.0	0.0	0.0	0.0	0.0	0.0	2.244161955199771	0.0	0.0
ATP synthase subunit c OS=Hyphomonas neptunium (strain ATCC) OX=228405 GN=atpE PE=3 SV=1	0.0	0.0	2.4039109090303943	0.0	7.589660787291135	0.0	4.299664943722939	0.0	0.0	0.0
ATP synthase subunit c OS=Lawsonia intracellularis (strain PHE/MN1-00) OX=363253 GN=atpE PE=3 SV=2	37.26150570502199	0.0	0.0	0.0	0.0	0.0	0.0	0.0	0.0	0.0	Q1MPG5
ATP synthase subunit c OS=Methylibium petroleiphilum (strain ATCC BAA-1232 / LMG / PM1) OX=420662 GN=atpE PE=3 SV=1	0.0	7.041114930156572	6.766564040233702	0.0	3.2773535217848084	150.61754697868258	0.0	1.337865780984479	17.638306812641762	31.588056655784612
ATP synthase subunit c OS=Micrococcus luteus (strain ATCC 4698 / DSM / JCM 1464 / NBRC 3333 /NCIMB 9278 / NCTC 2665 / VKM Ac-2230) OX=465515 GN=atpE PE=3 SV=1	0.0	0.0	0.0	0.0	0.0	0.0	4.805507878278579	0.0	0.0	0.0
ATP synthase subunit c OS=Neorickettsia sennetsu (strain ATCC VR-367 / Miyayama) OX=222891 GN=atpE PE=3 SV=1	0.0	4.819251996640498	0.0	0.0	0.0	0.0	0.0	0.0	0.0	0.0	Q2GE12
ATP synthase subunit c OS=Nocardioides sp. (strain ATCC BAA-499 / JS614) OX=196162 GN=atpE PE=3 SV=1	0.0	0.0	0.0	0.0	0.0	0.0	2.723121131024528	0.0	7.8285087771177135	0.0	A1SHI6
ATP synthase subunit c OS=Pelagibacter ubique (strain) OX=335992 GN=atpE PE=3 SV=1	0.0	0.0	4.8078218180607895	0.0	0.0	0.0	0.0	0.0	15.239497086122483	0.0
ATP synthase subunit c OS=Polaromonas sp. (strain JS666 / ATCC BAA-500) OX=296591 GN=atpE PE=3 SV=1	0.0	1.7022475655323583	0.0	152.85376045743098	0.0	0.0	3.671623996887004	0.0	9.631704619038086	0.0	Q12GQ5
ATP synthase subunit c OS=Prochlorococcus marinus (strain MIT 9313) OX=74547 GN=atpE PE=3 SV=2	0.0	0.0	0.0	0.0	0.0	0.0	0.0	0.0	0.0	0.0	Q7V5S3
ATP synthase subunit c OS=Prochlorococcus marinus (strain) OX=146891 GN=atpE PE=3 SV=1	0.0	0.0	0.0	0.0	0.0	0.0	0.0	0.0	0.0	0.0
ATP synthase subunit c OS=Pseudomonas putida (strain W619) OX=390235 GN=atpE PE=3 SV=1	0.0	0.0	2.201171434774819	0.0	0.0	133.8822639810512	15.198815615020619	0.0	0.0	0.0	B1JFU6
ATP synthase subunit c OS=Pseudomonas syringae pv. syringae (strain B728a) OX=205918 GN=atpE PE=3 SV=1	0.0	0.0	0.0	0.0	0.0	0.0	3.5518971274232976	0.0	0.0	0.0	Q4ZL19
ATP synthase subunit c OS=Rhodobacter capsulatus OX=1061 GN=atpE PE=1 SV=1	0.0	0.0	2.3126231529912653	0.0	0.0	0.0	0.0	0.0	0.0	0.0	O05331
ATP synthase subunit c OS=Rhodospirillum rubrum OX=1085 GN=atpE PE=3 SV=1	0.0	2.0117471229018777	0.0	0.0	0.0	0.0	0.0	0.0	14.65336258281008	0.0	P15014
ATP synthase subunit c OS=Roseobacter denitrificans (strain ATCC / OCh 114) OX=375451 GN=atpE PE=3 SV=1	0.0	0.0	0.0	0.0	0.0	0.0	0.0	0.0	0.0	0.0
ATP synthase subunit c OS=Ruegeria sp. (strain) OX=292414 GN=atpE PE=3 SV=1	0.0	0.0	0.0	0.0	0.0	0.0	2.866443295815293	5.492291100883649	7.519488693810433	0.0
ATP synthase subunit c OS=Shewanella pealeana (strain ATCC / ANG-SQ1) OX=398579 GN=atpE PE=3 SV=1	0.0	0.0	0.0	0.0	0.0	0.0	2.367931418282198	0.0	0.0	0.0
ATP synthase subunit c OS=Sorangium cellulosum (strain So ce56) OX=448385 GN=atpE PE=3 SV=1	0.0	0.0	6.089907636210332	0.0	0.0	0.0	0.0	0.0	0.0	0.0	A9FGS9
ATP synthase subunit c OS=Staphylococcus carnosus (strain TM300) OX=396513 GN=atpE PE=3 SV=1	0.0	0.0	0.0	0.0	8.124143941325721	0.0	0.0	0.0	0.0	0.0	B9DME9
ATP synthase subunit c OS=Streptomyces lividans OX=1916 GN=atpE PE=3 SV=1	21.32730918642706	0.0	0.0	0.0	3.7948303936455683	0.0	0.0	0.0	0.0	0.0	P0A305
ATP synthase subunit c OS=Thiobacillus denitrificans (strain ATCC) OX=292415 GN=atpE PE=3 SV=1	0.0	0.0	0.0	54.7725974972461	18.487635251093792	0.0	0.0	0.0	0.0	0.0
ATP synthase subunit c OS=Tropheryma whipplei (strain Twist) OX=203267 GN=atpE PE=3 SV=1	0.0	1.307211210661979	0.0	0.0	0.0	0.0	0.0	0.0	0.0	0.0	Q83G86
ATP synthase subunit c OS=Verminephrobacter eiseniae (strain EF01-2) OX=391735 GN=atpE PE=3 SV=1	0.0	1.1474409515810708	0.0	0.0	0.0	0.0	0.0	0.0	0.0	0.0	A1WF53
ATP synthase subunit c%2C chloroplastic OS=Chlamydomonas reinhardtii OX=3055 GN=atpH PE=1 SV=1	0.0	0.0	0.0	0.0	0.0	0.0	0.0	0.0	0.0	0.0
ATP synthase subunit c%2C chloroplastic OS=Ipomoea purpurea OX=4121 GN=atpH PE=3 SV=1	0.0	0.0	0.0	0.0	0.0	0.0	0.0	0.0	0.0	0.0
ATP synthase subunit c%2C chloroplastic OS=Oltmannsiellopsis viridis OX=51324 GN=atpH PE=3 SV=1	0.0	0.0	0.0	0.0	0.0	0.0	0.0	0.0	0.0	33.49095163504875
ATP synthase subunit c%2C chloroplastic OS=Staurastrum punctulatum OX=102822 GN=atpH PE=3 SV=1	0.0	0.0	0.0	0.0	0.0	0.0	9.29846239862034	0.0	0.0	162.7170137976027
ATP synthase subunit c%2C chloroplastic OS=Thalassiosira pseudonana OX=35128 GN=atpH PE=3 SV=1	58.585861379582774	0.0	0.0	0.0	24.323491197824602	36.29338481414038	0.0	0.0	0.0	207.64390013730224
ATP synthase subunit c%2C sodium ion specific OS=Clostridium paradoxum OX=29346 GN=atpE PE=1 SV=1	0.0	0.0	0.0	0.0	0.0	0.0	0.0	0.0	0.0	0.0
ATP synthase subunit c	0.0	4.9969202730143385	9.022085386978274	0.0	18.025444369816448	156.48576309473518	2.0551857592637948	4.537110039860407	0.0	0.0
ATP synthase subunit delta OS=Acaryochloris marina (strain MBIC) OX=329726 GN=atpH PE=3 SV=1	0.0	0.0	0.0	0.0	0.0	0.0	0.0	0.0	0.0	35.867728847858665
ATP synthase subunit delta OS=Acidovorax citrulli (strain AAC00-1) OX=397945 GN=atpH PE=3 SV=1	0.0	3.9938552458346654	0.0	0.0	0.0	0.0	0.0	0.0	0.0	0.0	A1TJ38
ATP synthase subunit delta OS=Acinetobacter baumannii (strain AYE) OX=509173 GN=atpH PE=3 SV=1	0.0	0.0	0.0	0.0	35.446683900421164	0.0	62.67742491520143	0.0	0.0	0.0	B0VBP6
ATP synthase subunit delta OS=Alkalilimnicola ehrlichii (strain ATCC BAA-1101 / DSM / MLHE-1)OX=187272 GN=atpH PE=3 SV=1	0.0	5.480793372077182	0.0	0.0	0.0	0.0	3.63082817469937	0.0	0.0	0.0
ATP synthase subunit delta OS=Anaeromyxobacter sp. (strain K) OX=447217 GN=atpH PE=3 SV=1	117.06323042327742	0.0	0.0	0.0	0.0	0.0	0.0	0.0	0.0	0.0	B4UKF3
ATP synthase subunit delta OS=Arthrobacter sp. (strain FB24) OX=290399 GN=atpH PE=3 SV=1	0.0	0.0	0.0	0.0	0.0	0.0	4.753084155970084	0.0	0.0	0.0	A0JY67
ATP synthase subunit delta OS=Bacillus caldotenax OX=1395 GN=atpH PE=3 SV=1	0.0	0.0	0.0	0.0	0.0	0.0	0.0	9.747307832886916	0.0	0.0	P41011
ATP synthase subunit delta OS=Bradyrhizobium sp. (strain BTAi1 / ATCC BAA-1182) OX=288000 GN=atpH PE=3 SV=1	0.0	0.0	2.995036542398524	0.0	0.0	0.0	0.0	0.0	0.0	0.0	A5E947
ATP synthase subunit delta OS=Caulobacter vibrioides (strain / CB15N) OX=565050 GN=atpH PE=3 SV=2	0.0	0.0	0.0	0.0	0.0	0.0	4.2359662038159325	11.594836768532147	0.0	0.0
ATP synthase subunit delta OS=Chlorobaculum parvum (strain NCIB 8327) OX=517417 GN=atpH PE=3 SV=1	0.0	0.0	0.0	0.0	0.0	0.0	0.0	2.608838272919733	0.0	0.0	B3QLV0
ATP synthase subunit delta OS=Chlorobium chlorochromatii (strain CaD3) OX=340177 GN=atpH PE=3 SV=1	0.0	0.0	0.0	0.0	0.0	0.0	6.6302079711901545	0.0	0.0	0.0	Q3ANW3
ATP synthase subunit delta OS=Clavibacter michiganensis subsp. michiganensis (strain NCPPB 382) OX=443906 GN=atpH PE=3 SV=1	0.0	2.9449530126130146	0.0	0.0	0.0	0.0	0.0	0.0	0.0	0.0	A5CQ57
ATP synthase subunit delta OS=Clostridioides difficile (strain 630) OX=272563 GN=atpH PE=3 SV=1	0.0	0.0	0.0	0.0	0.0	0.0	3.0089736254414685	0.0	0.0	0.0	Q180W9
ATP synthase subunit delta OS=Cytophaga hutchinsonii (strain ATCC / DSM 1761 / CIP 103989 / NBRC 15051 / NCIMB 9469 / D465) OX=269798 GN=atpH PE=3 SV=1	0.0	7.4552981613422515	0.0	0.0	0.0	0.0	0.0	0.0	0.0	0.0
ATP synthase subunit delta OS=Dehalococcoides mccartyi (strain CBDB1) OX=255470 GN=atpH PE=3 SV=1	0.0	0.0	0.0	0.0	0.0	98.22883498609735	0.0	0.0	0.0	0.0	Q3ZZU0
ATP synthase subunit delta OS=Desulfatibacillum aliphaticivorans OX=218208 GN=atpH PE=3 SV=1	0.0	0.0	0.0	0.0	0.0	0.0	0.0	2.8511893693111845	0.0	0.0	B8FGT7
ATP synthase subunit delta OS=Desulfotalea psychrophila (strain LSv54 / DSM) OX=177439 GN=atpH PE=3 SV=1	0.0	0.0	0.0	0.0	0.0	0.0	32.23286236722911	0.0	0.0	0.0
ATP synthase subunit delta OS=Desulfotomaculum reducens (strain MI-1) OX=349161 GN=atpH PE=3 SV=1	0.0	0.0	0.0	0.0	0.0	0.0	0.0	1.7587673750020674	0.0	0.0	A4J9A2
ATP synthase subunit delta OS=Desulfovibrio salexigens (strain ATCC / DSM 2638 / NCIB 8403 / VKM B-1763) OX=526222 GN=atpH PE=3 SV=1	0.0	0.0	11.473739024744106	0.0	0.0	0.0	0.0	0.0	0.0	0.0
ATP synthase subunit delta OS=Erwinia tasmaniensis (strain DSM / CIP 109463 / Et1/99) OX=465817 GN=atpH PE=3 SV=1	0.0	0.0	0.0	0.0	0.0	0.0	7.955185326588509	0.0	0.0	0.0
ATP synthase subunit delta OS=Erythrobacter litoralis (strain) OX=314225 GN=atpH PE=3 SV=2	0.0	6.556805437606119	0.0	0.0	0.0	0.0	0.0	0.0	0.0	0.0
ATP synthase subunit delta OS=Exiguobacterium sibiricum (strain DSM / CIP 109462 / JCM 13490 /255-15) OX=262543 GN=atpH PE=3 SV=1	0.0	0.0	0.0	0.0	0.0	0.0	64.86535727833707	0.0	0.0	0.0
ATP synthase subunit delta OS=Flavobacterium johnsoniae (strain ATCC / DSM 2064 / JCM 8514 / NBRC 14942 / NCIMB 11054 / UW101) OX=376686 GN=atpH PE=3 SV=1	0.0	0.0	0.0	0.0	19.44317594946493	0.0	0.0	0.0	0.0	0.0
ATP synthase subunit delta OS=Gemmatimonas aurantiaca (strain T-27 / DSM / JCM 11422 / NBRC 100505)OX=379066 GN=atpH PE=3 SV=1	0.0	1.4263768735123807	1.5309823666450555	0.0	0.0	0.0	0.0	4.03577191390898	9.420018803235052	0.0
ATP synthase subunit delta OS=Geobacillus thermodenitrificans (strain NG80-2) OX=420246 GN=atpH PE=3 SV=1	0.0	0.0	0.0	0.0	0.0	0.0	0.6153946058812493	0.0	0.0	0.0	A4ITJ2
ATP synthase subunit delta OS=Geobacter metallireducens (strain ATCC / DSM 7210 / GS-15) OX=269799 GN=atpH PE=3 SV=1	103.46013818096532	0.0	0.0	0.0	0.0	0.0	0.0	0.0	0.0	0.0
ATP synthase subunit delta OS=Geobacter sulfurreducens (strain ATCC / DSM 12127 / PCA) OX=243231 GN=atpH PE=3 SV=1	0.0	0.0	0.8083948189659733	0.0	0.0	0.0	0.0	0.0	0.0	0.0
ATP synthase subunit delta OS=Gloeothece citriformis (strain PCC 7424) OX=65393 GN=atpH PE=3 SV=1	0.0	0.0	0.0	0.0	0.0	0.0	0.0	0.0	0.0	71.83620974304276	B7KKR5
ATP synthase subunit delta OS=Gramella forsetii (strain) OX=411154 GN=atpH PE=3 SV=1	0.0	2.4984601365071697	0.0	0.0	0.0	8.509465930999019	0.0	0.0	0.0	0.0
ATP synthase subunit delta OS=Janthinobacterium sp. (strain Marseille) OX=375286 GN=atpH PE=3 SV=1	0.0	0.0	0.0	0.0	42.12688122384069	0.0	0.0	0.0	0.0	0.0	A6T473
ATP synthase subunit delta OS=Kineococcus radiotolerans (strain ATCC BAA-149 / DSM / SRS30216)OX=266940 GN=atpH PE=3 SV=1	0.0	0.0	7.3614268130015015	0.0	0.0	0.0	0.0	0.0	0.0	0.0
ATP synthase subunit delta OS=Laribacter hongkongensis (strain HLHK9) OX=557598 GN=atpH PE=3 SV=1	0.0	0.0	0.0	0.0	9.613570330568773	0.0	0.0	0.0	0.0	0.0	C1D5G5
ATP synthase subunit delta OS=Leptothrix cholodnii (strain ATCC / LMG 8142 / SP-6) OX=395495 GN=atpH PE=3 SV=1	0.0	0.0	12.316667129414155	0.0	0.0	0.0	0.0	0.0	0.0	0.0
ATP synthase subunit delta OS=Methylibium petroleiphilum (strain ATCC BAA-1232 / LMG / PM1) OX=420662 GN=atpH PE=3 SV=1	0.0	0.0	2.0527778549023594	0.0	0.0	59.566261516993116	0.0	0.0	20.522803396366605	0.0
ATP synthase subunit delta OS=Methylobacillus flagellatus (strain KT / ATCC / DSM 6875) OX=265072 GN=atpH PE=3 SV=1	0.0	0.0	0.0	0.0	0.0	67.31510479494194	0.0	0.0	0.0	0.0
ATP synthase subunit delta OS=Nitrobacter winogradskyi (strain ATCC / DSM 10237 / CIP 104748 /NCIMB 11846 / Nb-255) OX=323098 GN=atpH PE=3 SV=2	0.0	0.0	9.805783482033586	0.0	0.0	0.0	0.0	0.0	0.0	0.0
ATP synthase subunit delta OS=Nitrosomonas europaea (strain ATCC / CIP 103999 / KCTC 2705 / NBRC 14298) OX=228410 GN=atpH PE=3 SV=1	0.0	0.0	0.0	0.0	0.0	0.0	0.0	0.0	0.0	0.0
ATP synthase subunit delta OS=Nitrosospira multiformis (strain ATCC / NCIMB 11849 / C 71) OX=323848 GN=atpH PE=3 SV=1	0.0	0.0	4.082619644386815	0.0	25.77940647303357	0.0	0.0	1.7489418589406034	0.0	0.0
ATP synthase subunit delta OS=Nocardia farcinica (strain IFM) OX=247156 GN=atpH PE=3 SV=1	0.0	0.0	0.0	0.0	0.0	0.0	0.0	0.0	0.0	0.0
ATP synthase subunit delta OS=Novosphingobium aromaticivorans (strain ATCC / DSM 12444 / CIP 105152 / NBRC 16084 / F199) OX=279238 GN=atpH PE=3 SV=2	0.0	0.0	17.775946613803136	0.0	42.09184847438219	0.0	5.066271871673541	0.0	0.0	0.0
ATP synthase subunit delta OS=Parabacteroides distasonis (strain ATCC 8503 / DSM / CIP 104284/ JCM 5825 / NCTC 11152) OX=435591 GN=atpH PE=3 SV=1	0.0	1.3732670963071327	0.0	0.0	0.0	0.0	0.0	0.0	0.0	0.0
ATP synthase subunit delta OS=Pelodictyon luteolum (strain DSM 273 / 2530) OX=319225 GN=atpH PE=3 SV=1	0.0	11.12573961339657	0.0	0.0	0.0	0.0	0.0	0.0	0.0	0.0	Q3B144
ATP synthase subunit delta OS=Polaromonas sp. (strain JS666 / ATCC BAA-500) OX=296591 GN=atpH PE=3 SV=1	0.0	0.0	0.0	0.0	0.0	0.0	0.0	0.0	12.91482803908685	0.0	Q12GQ3
ATP synthase subunit delta OS=Pseudomonas aeruginosa (strain ATCC / DSM 22644 / CIP 104116 / JCM 14847 / LMG 12228 / 1C / PRS 101 / PAO1) OX=208964 GN=atpH PE=3 SV=1	0.0	0.0	3.5722921888384627	0.0	0.0	0.0	0.0	0.0	114.93475456014164	0.0
ATP synthase subunit delta OS=Pseudomonas fluorescens (strain Pf0-1) OX=205922 GN=atpH PE=3 SV=1	0.0	0.0	0.0	0.0	0.0	0.0	27.99185967086666	0.0	0.0	0.0	Q3K438
ATP synthase subunit delta OS=Pseudomonas syringae pv. syringae (strain B728a) OX=205918 GN=atpH PE=3 SV=1	0.0	0.0	0.0	0.0	2.1206405140960523	0.0	0.0	0.0	14.208094659023033	0.0	Q4ZL21
ATP synthase subunit delta OS=Pseudomonas syringae pv. tomato (strain ATCC BAA-871 /) OX=223283 GN=atpH PE=3 SV=1	0.0	0.0	0.0	0.0	0.0	184.08811297394539	0.0	0.0	0.0	0.0
ATP synthase subunit delta OS=Rhodobacter blasticus OX=1075 GN=atpH PE=3 SV=1	0.0	0.0	0.0	0.0	0.0	75.72949289430969	9.319772854843304	0.0	0.0	0.0	P05437
ATP synthase subunit delta OS=Rhodoferax ferrireducens (strain ATCC BAA-621 / DSM / T118) OX=338969 GN=atpH PE=3 SV=1	0.0	0.0	0.0	0.0	0.0	0.0	0.0	0.0	9.686121029315137	0.0
ATP synthase subunit delta OS=Solibacter usitatus (strain) OX=234267 GN=atpH PE=3 SV=1	0.0	1.1411014988099049	3.532819346972845	0.0	0.0	0.0	1.556069217728302	0.0	4.7360315530076775	0.0
ATP synthase subunit delta OS=Sphingomonas wittichii (strain RW1 / DSM 6014 / JCM) OX=392499 GN=atpH PE=3 SV=1	0.0	0.0	4.937762948278649	0.0	0.0	0.0	0.0	0.0	0.0	0.0
ATP synthase subunit delta OS=Streptomyces avermitilis (strain ATCC / DSM 46492 / JCM 5070 / NBRC 14893 / NCIMB 12804 / NRRL 8165 / MA-4680) OX=227882 GN=atpH PE=3 SV=1	0.0	0.0	0.0	0.0	0.0	0.0	0.0	10.07960241809897	1.5614238817748445	0.0
ATP synthase subunit delta OS=Streptomyces coelicolor (strain ATCC BAA-471 / A3(2) / M145) OX=100226 GN=atpH PE=3 SV=1	0.0	0.0	0.0	0.0	0.0	0.0	0.0	0.0	0.0	0.0	Q9K4D6
ATP synthase subunit delta OS=Streptomyces griseus subsp. griseus (strain JCM 4626 / NBRC) OX=455632 GN=atpH PE=3 SV=1	0.0	0.0	0.0	0.0	13.109414087139234	0.0	7.970110627388863	0.0	6.21175152966949	0.0
ATP synthase subunit delta OS=Sulfurimonas denitrificans (strain ATCC / DSM 1251) OX=326298 GN=atpH PE=3 SV=1	0.0	0.0	0.0	0.0	30.613045186727373	0.0	0.0	0.0	0.0	0.0
ATP synthase subunit delta OS=Sulfurovum sp. (strain NBC37-1) OX=387093 GN=atpH PE=3 SV=1	0.0	0.0	0.0	0.0	3.2773535217848084	0.0	0.0	0.0	0.0	0.0	A6QB62
ATP synthase subunit delta OS=Trichodesmium erythraeum (strain IMS101) OX=203124 GN=atpH PE=3 SV=1	0.0	0.0	0.0	0.0	0.0	0.0	5.941355194962608	0.0	0.0	0.0	Q112Z5
ATP synthase subunit delta OS=Xanthomonas campestris pv. campestris (strain ATCC / DSM 3586 /NCPPB 528 / LMG 568 / P 25) OX=190485 GN=atpH PE=3 SV=1	0.0	0.0	0.0	0.0	0.0	0.0	1.8566734984258144	0.0	0.0	0.0
ATP synthase subunit delta%2C chloroplastic OS=Phaeodactylum tricornutum (strain CCAP 1055/1) OX=556484 GN=atpD PE=3 SV=1	0.0	0.0	0.0	0.0	6.136321487597088	0.0	0.0	0.0	4.559689952629731	14.785898860154502
ATP synthase subunit delta%2C chloroplastic OS=Thalassiosira pseudonana OX=35128 GN=atpD PE=3 SV=1	0.0	0.0	0.0	0.0	0.0	0.0	0.0	0.0	0.0	0.0
ATP synthase subunit delta%2C chloroplastic OS=Trieres chinensis OX=1514140 GN=atpD PE=3 SV=1	25.86503454524133	0.0	0.0	0.0	0.0	0.0	0.0	0.0	0.0	41.400516808432606
ATP synthase subunit delta	0.0	0.0	0.0	118.88625813355742	0.0	0.0	0.0	0.0	3.7597443469052174	0.0
ATP synthase subunits region ORF 4 OS=Rhodobacter blasticus OX=1075 PE=4 SV=1	0.0	3.802565944193084	6.9984825658062295	0.0	0.0	83.67641498815699	2.614196285783547	4.853652600780898	0.0	0.0	P05447
ATP synthase subunits region ORF 6 OS=Rhodobacter blasticus OX=1075 PE=1 SV=2	0.0	1.4286320148143767	0.0	0.0	0.0	0.0	0.0	0.0	0.0	0.0	P05449
ATP synthase subunits region ORF 7 OS=Rhodobacter blasticus OX=1075 PE=4 SV=1	0.0	0.0	0.0	0.0	0.0	0.0	0.0	8.995994044550805	0.0	0.0	P05450
ATP-binding cassette sub-family A member 12 OS=Homo sapiens OX=9606 GN=ABCA12 PE=1 SV=3	0.0	0.0	0.0	0.0	0.0	0.0	0.0	0.0	1.5700031338725084	0.0	Q86UK0
ATP-binding cassette sub-family A member 6 OS=Homo sapiens OX=9606 GN=ABCA6 PE=1 SV=2	0.0	0.0	0.0	0.0	0.0	0.0	26.080596747840552	0.0	0.0	0.0	Q8N139
ATP-binding cassette sub-family A member 8 OS=Homo sapiens OX=9606 GN=ABCA8 PE=1 SV=3	0.0	0.0	0.0	0.0	14.355105018496356	34.07636809472457	0.0	0.0	0.0	0.0	O94911
ATP-binding cassette sub-family B member 10%2C mitochondrial OS=Homo sapiens OX=9606 GN=ABCB10 PE=1 SV=2	0.0	2.685704911838245	0.0	0.0	0.0	0.0	0.0	0.0	0.0	0.0
ATP-binding cassette sub-family B member 10%2C mitochondrial OS=Mus musculus OX=10090 GN=Abcb10 PE=1 SV=1	0.0	7.1547444977550905	5.863593501080895	0.0	0.0	0.0	0.0	5.8644959523484905	4.264784632310397	0.0
ATP-binding cassette sub-family B member 5 OS=Mus musculus OX=10090 GN=Abcb5 PE=2 SV=1	0.0	0.0	0.0	0.0	0.0	0.0	0.0	0.0	5.5483605896077	0.0	B5X0E4
ATP-binding cassette sub-family B member 6%2C mitochondrial OS=Homo sapiens OX=9606 GN=ABCB6 PE=1 SV=1	0.0	0.0	0.0	0.0	0.0	0.0	0.0	0.0	14.624517380875414	0.0
ATP-binding cassette sub-family B member 6%2C mitochondrial OS=Mus musculus OX=10090 GN=Abcb6 PE=1 SV=1	0.0	2.581742141057409	5.673826990258074	0.0	0.0	0.0	0.5162314940330859	6.407672951030924	10.782663032633831	0.0
ATP-binding cassette sub-family B member 9 OS=Mus musculus OX=10090 GN=Abcb9 PE=2 SV=1	0.0	0.0	0.0	0.0	1.6112129045645984	0.0	0.0	0.0	0.0	0.0	Q9JJ59
ATP-binding protein BexA OS=Haemophilus influenzae OX=727 GN=bexA PE=3 SV=1	0.0	6.8698717916549095	0.0	112.83625235484173	10.681744811743078	0.0	0.0	4.786859216366484	6.184860830406853	0.0	P10640
ATP-binding protein SyrD OS=Pseudomonas syringae pv. syringae OX=321 GN=syrD PE=3 SV=1	0.0	2.2864137042574844	2.8235026313338816	0.0	0.0	0.0	1.782406558488782	7.157823420285188	0.0	135.1480169847492	P33951
ATP-binding protein Uup OS=Caulobacter vibrioides (strain ATCC / CB15) OX=190650 GN=uup PE=3 SV=2	0.0	2.4832677310336613	6.828384808043148	0.0	24.67913188887621	0.0	5.287613846649568	4.8678031914537305	0.0	0.0
ATP-binding protein Uup OS=Escherichia coli (strain K12) OX=83333 GN=uup PE=1 SV=2	97.31964688796116	8.537398495070606	2.6867239571516173	81.14458888480901	63.599730211419754	40.62901074569473	7.897873975176879	3.057978927964523	53.082240344448365	0.0	P43672
ATP-binding protein Uup OS=Haemophilus influenzae (strain ATCC / DSM 11121 / KW20 / Rd) OX=71421 GN=uup PE=3 SV=1	0.0	6.690490304569505	3.9965018862630313	0.0	48.37207856203906	0.0	4.616908667985071	6.56311515199933	0.0	0.0
ATP-binding protein Uup-like OS=Haemophilus influenzae (strain ATCC / DSM 11121 / KW20 / Rd) OX=71421 GN=uup-B PE=3 SV=1	0.0	4.144602768252697	0.0	0.0	7.255524777787754	0.0	0.0	8.60056573490022	17.376115765426814	0.0
ATP-binding transport protein SmoK OS=Rhodobacter sphaeroides OX=1063 GN=smoK PE=3 SV=2	0.0	0.0	2.442476324683289	0.0	5.729942581133704	0.0	10.160899742628835	4.076309801437084	20.1107732808068	0.0	P54933
ATP-binding/permease protein CydC OS=Bacillus subtilis (strain 168) OX=224308 GN=cydC PE=3 SV=1	0.0	0.0	0.0	0.0	0.0	0.0	99.10839471666394	0.0	5.371063352721738	0.0	P94366
ATP-binding/permease protein CydC OS=Escherichia coli (strain K12) OX=83333 GN=cydC PE=3 SV=2	0.0	0.0	0.0	0.0	0.0	0.0	4.341891578063372	3.427670723544176	0.0	0.0	P23886
ATP-binding/permease protein CydD OS=Bacillus subtilis (strain 168) OX=224308 GN=cydD PE=3 SV=1	57.716634949618644	0.0	0.0	0.0	0.0	0.0	0.0	0.0	0.0	0.0	P94367
ATP-binding/permease protein CydD OS=Escherichia coli (strain K12) OX=83333 GN=cydD PE=1 SV=3	0.0	1.2885700525776729	0.0	0.0	0.0	0.0	3.3709816709007696	0.0	0.0	0.0	P29018
ATP-binding/permease protein CydD OS=Haemophilus influenzae (strain ATCC / DSM 11121 / KW20 /Rd) OX=71421 GN=cydD PE=3 SV=1	39.21472979439815	0.0	0.0	0.0	0.0	0.0	8.378834249306237	0.0	0.0	0.0
ATP-citrate synthase OS=Homo sapiens OX=9606 GN=ACLY PE=1 SV=3	0.0	0.0	0.0	0.0	61.86951202841289	0.0	0.0	0.0	0.0	0.0	P53396
ATP-citrate synthase OS=Rattus norvegicus OX=10116 GN=Acly PE=1 SV=1	0.0	0.0	0.0	215.49874425146	0.0	0.0	0.0	0.0	0.0	0.0	P16638
ATP-citrate synthase alpha chain protein 2 OS=Arabidopsis thaliana OX=3702 GN=ACLA-2 PE=2 SV=1	58.208236122071646	0.0	0.0	0.0	0.0	0.0	0.0	0.0	18.434875507406236	0.0	O22718
ATP-citrate synthase beta chain protein 1 OS=Oryza sativa subsp. japonica OX=39947 GN=ACLB-1 PE=2 SV=1	0.0	0.0	0.0	0.0	16.676601593843785	0.0	0.0	0.0	0.0	0.0	Q93VT8
ATP-dependent (S)-NAD(P)H-hydrate dehydratase	0.0	2.127278168661536	6.751854118407108	0.0	0.0	0.0	56.652600473861504	5.191717956059171	0.0	0.0
ATP-dependent 6-phosphofructokinase 1 OS=Bacteroides thetaiotaomicron (strain ATCC / DSM 2079/ NCTC 10582 / E50 / VPI-5482) OX=226186 GN=pfkA1 PE=3 SV=1	0.0	0.0	0.0	0.0	31.348598904028602	0.0	0.0	0.0	0.0	0.0
ATP-dependent 6-phosphofructokinase 1 OS=Nostoc sp. (strain PCC 7120 / SAG 25.82 / UTEX 2576) OX=103690 GN=pfkA1 PE=3 SV=1	0.0	0.0	0.0	0.0	0.0	0.0	0.0	0.0	0.0	46.20081416690935	Q8YKG3
ATP-dependent 6-phosphofructokinase 1 OS=Synechocystis sp. (strain PCC 6803 / Kazusa) OX=1111708 GN=pfkA1 PE=3 SV=1	7.945468128276747	0.0	0.0	0.0	0.0	0.0	0.0	9.675161806854641	0.0	138.59812869921853	P72830
ATP-dependent 6-phosphofructokinase 2 OS=Bacteroides thetaiotaomicron (strain ATCC / DSM 2079/ NCTC 10582 / E50 / VPI-5482) OX=226186 GN=pfkA2 PE=3 SV=1	0.0	2.3831465917453007	3.0635206096789784	0.0	0.0	0.0	0.0	0.0	9.701068746952972	0.0
ATP-dependent 6-phosphofructokinase 2 OS=Clostridium perfringens (strain 13 / Type A) OX=195102 GN=pfkA2 PE=3 SV=1	57.72981226353407	5.106742696597074	6.987004511799389	0.0	0.0	0.0	0.0	13.153806418082693	26.483272375273827	0.0	Q8XL57
ATP-dependent 6-phosphofructokinase 2 OS=Nostoc sp. (strain PCC 7120 / SAG 25.82 / UTEX 2576) OX=103690 GN=pfkA2 PE=3 SV=1	0.0	0.0	0.0	0.0	0.0	0.0	0.0	6.266661125551318	0.0	24.599548546097754	Q8YVR1
ATP-dependent 6-phosphofructokinase 2 OS=Synechocystis sp. (strain PCC 6803 / Kazusa) OX=1111708 GN=pfkA2 PE=3 SV=1	0.0	0.0	0.0	0.0	0.0	0.0	4.125941107612921	0.0	0.0	0.0	Q55988
ATP-dependent 6-phosphofructokinase OS=Bacillus subtilis (strain 168) OX=224308 GN=pfkA PE=1 SV=1	0.0	0.0	0.0	0.0	0.0	0.0	46.87477860215596	0.0	0.0	0.0	O34529
ATP-dependent 6-phosphofructokinase OS=Chloroflexus aggregans (strain MD-66 / DSM 9485) OX=326427 GN=pfkA PE=3 SV=1	0.0	1.2872952503887358	7.900420717245837	0.0	0.0	0.0	0.0	3.864945589510716	0.0	0.0	B8GAA4
ATP-dependent 6-phosphofructokinase OS=Chloroflexus aurantiacus (strain ATCC / DSM 637 / Y-400-fl)OX=480224 GN=pfkA PE=3 SV=1	0.0	10.18741493498329	1.2179815272420664	0.0	0.0	0.0	1.3123475330238688	7.553740843842659	0.0	0.0
ATP-dependent 6-phosphofructokinase OS=Clostridioides difficile (strain 630) OX=272563 GN=pfkA PE=3 SV=1	0.0	0.0	0.0	0.0	0.0	0.0	9.190533817207783	0.0	0.0	0.0	Q180P4
ATP-dependent 6-phosphofructokinase OS=Dictyostelium discoideum OX=44689 GN=pfkA PE=1 SV=2	0.0	0.0	0.0	0.0	0.0	0.0	0.0	2.189234914338238	0.0	0.0	P90521
ATP-dependent 6-phosphofructokinase OS=Enterococcus faecalis (strain ATCC / V583) OX=226185 GN=pfkA PE=3 SV=1	0.0	0.0	0.0	0.0	0.0	0.0	4.674886061844684	0.0	0.0	0.0
ATP-dependent 6-phosphofructokinase OS=Erwinia tasmaniensis (strain DSM / CIP 109463 / Et1/99)OX=465817 GN=pfkA PE=3 SV=1	0.0	0.0	0.0	0.0	0.0	0.0	6.107935247157822	0.0	0.0	0.0
ATP-dependent 6-phosphofructokinase OS=Geobacillus kaustophilus (strain HTA426) OX=235909 GN=pfkA PE=3 SV=1	0.0	0.0	2.5374615150876383	0.0	8.111449966417402	0.0	0.0	0.0	0.0	0.0	Q5KWB1
ATP-dependent 6-phosphofructokinase OS=Lysinibacillus sphaericus OX=1421 GN=pfkA PE=3 SV=1	0.0	0.0	0.0	0.0	0.0	0.0	0.8928266003359109	0.0	0.0	0.0	Q93LR4
ATP-dependent 6-phosphofructokinase OS=Propionibacterium freudenreichii subsp. shermanii (strain ATCC 9614 / DSM 4902 / CIP / NCIMB 8099 / CIRM-BIA1) OX=754252 GN=pfkA PE=3 SV=1	83.83838783629946	0.0	0.0	0.0	42.640836143651796	0.0	0.0	0.0	0.0	0.0
ATP-dependent 6-phosphofructokinase OS=Sulfurimonas denitrificans (strain ATCC / DSM 1251) OX=326298 GN=pfkA PE=3 SV=1	0.0	0.0	0.0	0.0	65.26644077633843	0.0	0.0	0.0	0.0	0.0
ATP-dependent 6-phosphofructokinase OS=Sulfurovum sp. (strain NBC37-1) OX=387093 GN=pfkA PE=3 SV=1	0.0	0.0	0.0	0.0	12.347705011739704	0.0	0.0	0.0	0.0	0.0	A6QAB4
ATP-dependent 6-phosphofructokinase OS=Thermoanaerobacterium thermosaccharolyticum (strain ATCC 7956/ DSM 571 / NCIB 9385 / NCA 3814) OX=580327 GN=pfkB PE=1 SV=1	0.0	0.0	0.0	0.0	12.899998526641802	0.0	0.0	0.0	0.0	0.0
ATP-dependent 6-phosphofructokinase OS=Thermotoga sp. (strain RQ2) OX=126740 GN=pfkA PE=3 SV=1	0.0	2.8686023789526764	0.0	0.0	0.0	0.0	0.0	0.0	0.0	0.0	B1L9U3
ATP-dependent 6-phosphofructokinase OS=Thermus thermophilus (strain HB27 / ATCC BAA-163 / DSM 7039)OX=262724 GN=pfkA PE=3 SV=1	0.0	4.865289141202413	2.5374615150876383	0.0	0.0	0.0	0.0	5.815367047994453	7.397814119476933	0.0
ATP-dependent 6-phosphofructokinase OS=Treponema pallidum (strain Nichols) OX=243276 GN=pfkA PE=3 SV=1	0.0	0.0	0.0	0.0	0.0	0.0	0.0	2.5297825676797414	0.0	0.0	O83146
ATP-dependent 6-phosphofructokinase OS=Trichormus variabilis (strain ATCC / PCC 7937) OX=240292 GN=pfkA PE=3 SV=1	0.0	0.0	0.0	0.0	0.0	0.0	0.0	4.676908948651623	0.0	0.0
ATP-dependent 6-phosphofructokinase isozyme 2 OS=Escherichia coli (strain K12) OX=83333 GN=pfkB PE=1 SV=2	0.0	2.1864917155535064	0.0	0.0	0.0	0.0	1.7625379488831898	5.082152479713766	0.0	0.0	P06999
ATP-dependent 6-phosphofructokinase	0.0	0.0	9.054378093484523	0.0	0.0	0.0	4.635099797488559	0.0	0.0	0.0
ATP-dependent Clp protease ATP-binding subunit ClpA OS=Escherichia coli (strain K12) OX=83333 GN=clpA PE=1 SV=1	0.0	6.267025777764688	2.9697208889192126	0.0	52.437656348556935	0.0	32.28997388566634	0.0	28.272483875144786	139.74694354384278	P0ABH9
ATP-dependent Clp protease ATP-binding subunit ClpA OS=Guillardia theta OX=55529 GN=clpC PE=3 SV=1	0.0	0.0	0.0	0.0	0.0	0.0	0.0	5.299695645109011	0.0	34.284691238491256
ATP-dependent Clp protease ATP-binding subunit ClpA OS=Porphyra purpurea OX=2787 GN=clpC PE=3 SV=1	0.0	0.0	0.0	0.0	0.0	0.0	0.0	2.4331134151583007	0.0	0.0
ATP-dependent Clp protease ATP-binding subunit ClpA OS=Pyropia yezoensis OX=2788 GN=clpC PE=3 SV=1	0.0	0.0	0.0	0.0	0.0	0.0	3.319039605680865	4.278732474948082	0.0	0.0
ATP-dependent Clp protease ATP-binding subunit ClpA OS=Trieres chinensis OX=1514140 GN=clpC PE=3 SV=1	89.85288087672969	0.0	0.0	0.0	22.768982361873412	95.74709587886915	0.0	0.0	0.0	61.07813002307018
ATP-dependent Clp protease ATP-binding subunit ClpC OS=Staphylococcus epidermidis (strain ATCC/ FDA PCI 1200) OX=176280 GN=clpC PE=3 SV=1	0.0	0.0	0.0	0.0	0.0	0.0	0.0	3.67289860369652	0.0	0.0
ATP-dependent Clp protease ATP-binding subunit ClpC OS=Staphylococcus haemolyticus (strain)OX=279808 GN=clpC PE=3 SV=1	102.18127367934649	0.0	0.0	0.0	37.24462677736908	0.0	4.1137462077874645	0.0	0.0	0.0
ATP-dependent Clp protease ATP-binding subunit ClpC OS=Staphylococcus saprophyticus subsp. saprophyticus(strain ATCC / DSM 20229 / NCIMB 8711 / NCTC 7292/ S-41) OX=342451 GN=clpC PE=3 SV=1	0.0	3.4544437098655485	0.0	0.0	5.768142198341263	0.0	0.0	0.0	0.0	0.0
ATP-dependent Clp protease ATP-binding subunit ClpC1 OS=Mycobacterium tuberculosis (strain CDC 1551/ Oshkosh) OX=83331 GN=clpC1 PE=2 SV=1	0.0	0.0	0.0	0.0	0.0	0.0	5.186897392427673	4.80891847542808	0.0	0.0
ATP-dependent Clp protease ATP-binding subunit ClpC1 OS=Mycolicibacterium smegmatis (strain ATCC/ mc(2)155) OX=246196 GN=clpC1 PE=3 SV=1	0.0	0.0	2.2499658754471668	0.0	0.0	0.0	20.449492018421747	7.523922291806128	9.217437753703118	0.0
ATP-dependent Clp protease ATP-binding subunit ClpE OS=Lactococcus lactis subsp. cremoris (strain)OX=416870 GN=clpE PE=1 SV=2	0.0	0.0	0.0	0.0	9.888243768585024	0.0	3.7013296926546975	0.0	0.0	0.0
ATP-dependent Clp protease ATP-binding subunit ClpE OS=Lactococcus lactis subsp. lactis (strain)OX=272623 GN=clpE PE=3 SV=1	0.0	0.0	0.0	0.0	0.0	0.0	3.4605472769449372	0.0	0.0	0.0
ATP-dependent Clp protease ATP-binding subunit ClpX 1 OS=Wolinella succinogenes (strain ATCC/ DSM 1740 / LMG 7466 / NCTC 11488 / FDC 602W) OX=273121 GN=clpX1 PE=3 SV=1	0.0	0.0	0.0	0.0	43.50666864928933	0.0	0.0	0.0	0.0	0.0
ATP-dependent Clp protease ATP-binding subunit ClpX OS=Acaryochloris marina (strain MBIC) OX=329726 GN=clpX PE=3 SV=1	0.0	0.0	0.0	0.0	0.0	0.0	0.0	0.0	0.0	23.77416895672211
ATP-dependent Clp protease ATP-binding subunit ClpX OS=Acidothermus cellulolyticus (strain ATCC/ 11B) OX=351607 GN=clpX PE=3 SV=1	0.0	0.0	0.0	0.0	0.0	0.0	0.0	3.9699712848778566	11.161741029874866	0.0
ATP-dependent Clp protease ATP-binding subunit ClpX OS=Acinetobacter baumannii (strain AYE) OX=509173 GN=clpX PE=3 SV=1	0.0	0.0	0.0	0.0	41.57814170429057	0.0	29.41220077445257	0.0	0.0	0.0	B0V4T7
ATP-dependent Clp protease ATP-binding subunit ClpX OS=Alcanivorax borkumensis (strain ATCC /DSM 11573 / NCIMB 13689 / SK2) OX=393595 GN=clpX PE=3 SV=1	0.0	0.0	0.0	0.0	0.0	0.0	0.0	0.0	27.84478875944653	0.0
ATP-dependent Clp protease ATP-binding subunit ClpX OS=Alkalilimnicola ehrlichii (strain ATCC BAA-1101/ DSM / MLHE-1) OX=187272 GN=clpX PE=3 SV=1	0.0	0.0	0.0	0.0	0.0	0.0	0.0	6.251594018056504	6.8033469134475375	0.0
ATP-dependent Clp protease ATP-binding subunit ClpX OS=Aromatoleum aromaticum (strain EbN1) OX=76114 GN=clpX PE=3 SV=1	0.0	6.347545689597412	0.0	0.0	0.0	0.0	0.0	0.0	0.0	0.0	Q5P160
ATP-dependent Clp protease ATP-binding subunit ClpX OS=Arthrobacter sp. (strain FB24) OX=290399 GN=clpX PE=3 SV=1	0.0	0.0	0.0	0.0	0.0	0.0	8.182147999322526	0.0	0.0	0.0	A0JXL2
ATP-dependent Clp protease ATP-binding subunit ClpX OS=Bacillus cereus (strain ATCC / DSM 31 /JCM 2152 / NBRC 15305 / NCIMB 9373 / NRRL B-3711) OX=226900 GN=clpX PE=3 SV=1	0.0	0.0	0.0	0.0	0.0	0.0	0.0	1.46976804108154	0.0	0.0
ATP-dependent Clp protease ATP-binding subunit ClpX OS=Bacteroides fragilis (strain YCH46) OX=295405 GN=clpX PE=3 SV=1	0.0	4.240542647147437	0.0	0.0	55.43591650473964	0.0	0.0	0.0	0.0	0.0	Q64NW3
ATP-dependent Clp protease ATP-binding subunit ClpX OS=Bacteroides thetaiotaomicron (strain ATCC/ DSM 2079 / NCTC 10582 / E50 / VPI-5482) OX=226186 GN=clpX PE=3 SV=1	0.0	2.130563902814367	0.0	0.0	0.0	0.0	0.0	3.0247400265736037	0.0	0.0
ATP-dependent Clp protease ATP-binding subunit ClpX OS=Bdellovibrio bacteriovorus (strain ATCC/ DSM 50701 / NCIB 9529 / HD100) OX=264462 GN=clpX PE=3 SV=1	0.0	2.4646703017254508	0.0	0.0	0.0	0.0	0.0	0.0	0.0	0.0
ATP-dependent Clp protease ATP-binding subunit ClpX OS=Brevibacillus brevis (strain 47 / JCM 6285 /NBRC) OX=358681 GN=clpX PE=3 SV=1	0.0	0.0	0.0	0.0	0.0	0.0	0.0	6.447472161906892	0.0	0.0
ATP-dependent Clp protease ATP-binding subunit ClpX OS=Chelativorans sp. (strain BNC1) OX=266779 GN=clpX PE=3 SV=1	0.0	0.0	0.0	0.0	0.0	0.0	2.068193264069262	0.0	0.0	0.0	Q11J59
ATP-dependent Clp protease ATP-binding subunit ClpX OS=Clostridioides difficile (strain 630) OX=272563 GN=clpX PE=3 SV=1	0.0	6.646068877969568	0.0	0.0	0.0	0.0	6.1801330633180775	0.0	0.0	0.0	Q180E8
ATP-dependent Clp protease ATP-binding subunit ClpX OS=Clostridium kluyveri (strain ATCC 8527 / DSM 555 / NCIMB) OX=431943 GN=clpX PE=3 SV=1	0.0	0.0	0.0	0.0	0.0	0.0	1.5450332658295194	0.0	0.0	0.0
ATP-dependent Clp protease ATP-binding subunit ClpX OS=Desulfobacterium autotrophicum (strain ATCC/ DSM 3382 / HRM2) OX=177437 GN=clpX PE=3 SV=1	93.51204797125713	0.0	0.0	0.0	0.0	0.0	0.0	0.0	0.0	0.0
ATP-dependent Clp protease ATP-binding subunit ClpX OS=Exiguobacterium sibiricum (strain DSM /CIP 109462 / JCM 13490 / 255-15) OX=262543 GN=clpX PE=3 SV=1	0.0	0.0	0.0	0.0	0.0	0.0	8.56712265940301	0.0	0.0	0.0
ATP-dependent Clp protease ATP-binding subunit ClpX OS=Exiguobacterium sp. (strain ATCC BAA-1283 / AT1b)OX=360911 GN=clpX PE=3 SV=1	0.0	0.0	0.0	0.0	0.0	0.0	7.210155240537758	0.0	0.0	0.0
ATP-dependent Clp protease ATP-binding subunit ClpX OS=Frankia sp. (strain EAN1pec) OX=298653 GN=clpX PE=3 SV=1	0.0	0.0	0.0	0.0	0.0	0.0	2.3424697901286264	0.0	0.0	0.0	A8L1X0
ATP-dependent Clp protease ATP-binding subunit ClpX OS=Geobacter lovleyi (strain ATCC BAA-1151 / DSM / SZ) OX=398767 GN=clpX PE=3 SV=1	0.0	0.0	0.0	0.0	0.0	0.0	0.0	0.0	0.0	0.0
ATP-dependent Clp protease ATP-binding subunit ClpX OS=Geobacter metallireducens (strain ATCC/ DSM 7210 / GS-15) OX=269799 GN=clpX PE=3 SV=1	0.0	0.0	0.0	0.0	0.0	0.0	0.0	10.211204695914946	0.0	0.0
ATP-dependent Clp protease ATP-binding subunit ClpX OS=Geobacter sulfurreducens (strain ATCC /DSM 12127 / PCA) OX=243231 GN=clpX PE=3 SV=1	0.0	0.0	18.269722908631	0.0	0.0	0.0	0.0	0.0	0.0	0.0
ATP-dependent Clp protease ATP-binding subunit ClpX OS=Gloeothece citriformis (strain PCC 7424) OX=65393 GN=clpX PE=3 SV=1	0.0	0.0	0.0	0.0	0.0	0.0	0.0	0.0	0.0	8.824599954631893	B7KBH7
ATP-dependent Clp protease ATP-binding subunit ClpX OS=Heliobacterium modesticaldum (strain ATCC/ Ice1) OX=498761 GN=clpX PE=3 SV=1	0.0	0.0	3.316286336550181	0.0	0.0	0.0	0.0	0.0	0.0	0.0
ATP-dependent Clp protease ATP-binding subunit ClpX OS=Herminiimonas arsenicoxydans OX=204773 GN=clpX PE=3 SV=1	0.0	0.0	0.0	0.0	42.205918524448265	0.0	0.0	0.0	0.0	0.0	A4G5X0
ATP-dependent Clp protease ATP-binding subunit ClpX OS=Hungateiclostridium thermocellum (strain ATCC / DSM 1237 / JCM 9322 / NBRC 103400 / NCIMB 10682 / NRRL B-4536 / VPI 7372) OX=203119 GN=clpX PE=3 SV=1	0.0	0.0	0.0	0.0	17.85377347105629	0.0	0.0	0.0	0.0	0.0
ATP-dependent Clp protease ATP-binding subunit ClpX OS=Kineococcus radiotolerans (strain ATCC BAA-149/ DSM / SRS30216) OX=266940 GN=clpX PE=3 SV=1	0.0	0.0	0.0	0.0	0.0	0.0	7.06539536698256	5.706833722011917	0.0	0.0
ATP-dependent Clp protease ATP-binding subunit ClpX OS=Lactobacillus reuteri (strain DSM) OX=557436 GN=clpX PE=3 SV=1	37.95961354024489	0.0	0.0	0.0	0.0	0.0	0.0	0.0	0.0	0.0
ATP-dependent Clp protease ATP-binding subunit ClpX OS=Lactobacillus salivarius (strain UCC118) OX=362948 GN=clpX PE=3 SV=1	0.0	0.0	0.0	0.0	0.0	0.0	3.4277049201707346	0.0	0.0	0.0	Q1WU81
ATP-dependent Clp protease ATP-binding subunit ClpX OS=Lysinibacillus sphaericus (strain C3-41) OX=444177 GN=clpX PE=3 SV=1	0.0	0.0	0.0	0.0	0.0	0.0	0.0	0.0	0.0	0.0	B1HVE5
ATP-dependent Clp protease ATP-binding subunit ClpX OS=Methylibium petroleiphilum (strain ATCC BAA-1232/ LMG / PM1) OX=420662 GN=clpX PE=3 SV=1	0.0	5.723673614608407	4.978715958513186	0.0	0.0	0.0	0.0	20.229289681268853	47.39772494202786	0.0
ATP-dependent Clp protease ATP-binding subunit ClpX OS=Methylobacillus flagellatus (strain KT / ATCC / DSM 6875) OX=265072 GN=clpX PE=3 SV=1	0.0	0.0	0.0	0.0	0.0	53.47368531787548	0.0	0.0	0.0	0.0
ATP-dependent Clp protease ATP-binding subunit ClpX OS=Moorella thermoacetica (strain ATCC / JCM 9320) OX=264732 GN=clpX PE=3 SV=1	0.0	0.0	5.869790492732849	0.0	0.0	0.0	0.0	0.0	0.0	0.0
ATP-dependent Clp protease ATP-binding subunit ClpX OS=Myxococcus xanthus OX=34 GN=clpX PE=3 SV=1	159.63167784992382	0.0	0.0	0.0	0.0	0.0	0.0	0.0	0.0	0.0	Q9X5N1
ATP-dependent Clp protease ATP-binding subunit ClpX OS=Nitrosospira multiformis (strain ATCC /NCIMB 11849 / C 71) OX=323848 GN=clpX PE=3 SV=1	0.0	0.0	3.6539445817262	0.0	0.0	0.0	0.0	0.0	0.0	0.0
ATP-dependent Clp protease ATP-binding subunit ClpX OS=Nocardia farcinica (strain IFM) OX=247156 GN=clpX PE=3 SV=1	0.0	0.0	0.0	0.0	0.0	0.0	0.0	2.3716711571997577	0.0	0.0
ATP-dependent Clp protease ATP-binding subunit ClpX OS=Nocardioides sp. (strain ATCC BAA-499 / JS614)OX=196162 GN=clpX PE=3 SV=1	0.0	0.0	0.0	0.0	0.0	0.0	2.5934486962138363	0.0	20.815538238495108	0.0
ATP-dependent Clp protease ATP-binding subunit ClpX OS=Novosphingobium aromaticivorans (strain ATCC / DSM 12444 / CIP 105152 / NBRC 16084 / F199) OX=279238 GN=clpX PE=3 SV=1	0.0	0.0	0.0	0.0	34.416122901797515	0.0	0.0	0.0	0.0	0.0
ATP-dependent Clp protease ATP-binding subunit ClpX OS=Parvibaculum lavamentivorans (strain DS-1 / DSM / NCIMB 13966) OX=402881 GN=clpX PE=3 SV=1	0.0	0.0	2.995036542398524	0.0	0.0	0.0	0.0	0.0	0.0	0.0
ATP-dependent Clp protease ATP-binding subunit ClpX OS=Pelobacter propionicus (strain DSM 2379 / NBRC / OttBd1) OX=338966 GN=clpX PE=3 SV=1	0.0	0.0	0.0	0.0	0.0	0.0	0.0	3.087382571502644	0.0	0.0
ATP-dependent Clp protease ATP-binding subunit ClpX OS=Pseudomonas aeruginosa (strain ATCC / DSM 22644 / CIP 104116 / JCM 14847 / LMG 12228 / 1C / PRS 101/ PAO1) OX=208964 GN=clpX PE=3 SV=1	0.0	0.0	0.0	0.0	0.0	0.0	0.0	0.0	47.07095242668343	0.0
ATP-dependent Clp protease ATP-binding subunit ClpX OS=Pseudomonas fluorescens (strain SBW25) OX=216595 GN=clpX PE=3 SV=1	0.0	0.0	4.450860569388062	0.0	0.0	0.0	0.0	0.0	0.0	0.0	C3JYJ9
ATP-dependent Clp protease ATP-binding subunit ClpX OS=Pseudomonas mendocina (strain ymp) OX=399739 GN=clpX PE=3 SV=1	0.0	0.0	0.0	0.0	0.0	0.0	6.224276870913208	0.0	0.0	0.0	A4XTZ6
ATP-dependent Clp protease ATP-binding subunit ClpX OS=Rhizobium leguminosarum bv. trifolii (strain) OX=395492 GN=clpX PE=3 SV=1	0.0	0.0	4.8078218180607895	0.0	0.0	0.0	0.0	0.0	0.0	0.0
ATP-dependent Clp protease ATP-binding subunit ClpX OS=Rhodobacter sphaeroides (strain KD131 / KCTC) OX=557760 GN=clpX PE=3 SV=1	0.0	2.9365787386434983	0.0	0.0	0.0	0.0	11.04307186774924	0.0	0.0	0.0
ATP-dependent Clp protease ATP-binding subunit ClpX OS=Roseobacter denitrificans (strain ATCC/ OCh 114) OX=375451 GN=clpX PE=3 SV=1	0.0	0.0	6.148464440404662	0.0	0.0	0.0	0.0	0.0	0.0	0.0
ATP-dependent Clp protease ATP-binding subunit ClpX OS=Ruegeria pomeroyi (strain ATCC / DSM 15171/ DSS-3) OX=246200 GN=clpX PE=3 SV=2	0.0	2.9044599086895846	0.0	0.0	0.0	0.0	0.0	0.0	0.0	0.0
ATP-dependent Clp protease ATP-binding subunit ClpX OS=Salmonella arizonae (strain ATCC BAA-731 / CDC346-86/) OX=41514 GN=clpX PE=3 SV=1	0.0	0.0	0.0	0.0	0.0	0.0	5.270557027789409	0.0	0.0	0.0
ATP-dependent Clp protease ATP-binding subunit ClpX OS=Shewanella amazonensis (strain ATCC BAA-1098/ SB2B) OX=326297 GN=clpX PE=3 SV=1	0.0	0.0	0.0	0.0	0.0	0.0	0.0	0.0	10.706906617884648	0.0
ATP-dependent Clp protease ATP-binding subunit ClpX OS=Sphingomonas wittichii (strain RW1 / DSM 6014/ JCM) OX=392499 GN=clpX PE=3 SV=1	0.0	0.0	6.868316882943982	0.0	0.0	0.0	0.0	0.0	0.0	0.0
ATP-dependent Clp protease ATP-binding subunit ClpX OS=Sphingopyxis alaskensis (strain DSM / LMG 18877 / RB2256) OX=317655 GN=clpX PE=3 SV=1	0.0	0.0	5.465301724804145	0.0	0.0	0.0	0.0	0.0	0.0	0.0
ATP-dependent Clp protease ATP-binding subunit ClpX OS=Streptomyces griseus subsp. griseus (strain JCM 4626 / NBRC) OX=455632 GN=clpX PE=3 SV=1	0.0	0.0	0.0	0.0	0.0	0.0	0.0	9.042343428386898	0.0	0.0
ATP-dependent Clp protease ATP-binding subunit ClpX OS=Thioalkalivibrio sulfidiphilus (strain HL-EbGR7)OX=396588 GN=clpX PE=3 SV=1	0.0	9.355854547868594	5.202085110658028	0.0	0.0	0.0	0.0	0.0	0.0	0.0
ATP-dependent Clp protease ATP-binding subunit ClpX OS=Trichormus variabilis (strain ATCC / PCC 7937) OX=240292 GN=clpX PE=3 SV=1	0.0	0.0	0.0	0.0	0.0	0.0	0.0	0.0	0.0	151.29519317466082
ATP-dependent Clp protease ATP-binding subunit ClpX OS=Xanthomonas campestris pv. campestris (strain ATCC / DSM 3586 / NCPPB 528 / LMG 568 / P 25) OX=190485 GN=clpX PE=3 SV=1	0.0	0.0	0.0	0.0	0.0	0.0	4.288379733896893	0.0	0.0	0.0
ATP-dependent Clp protease ATP-binding subunit ClpX OS=Xanthomonas campestris pv. vesicatoria (strain 85-10) OX=316273 GN=clpX PE=3 SV=1	0.0	0.0	0.0	0.0	0.0	0.0	4.250725667940727	0.0	0.0	0.0	Q3BWQ0
ATP-dependent Clp protease ATP-binding subunit ClpX	0.0	0.0	0.0	0.0	2.270922125331205	0.0	0.0	0.0	0.0	0.0
ATP-dependent Clp protease adapter protein ClpS OS=Acinetobacter baylyi (strain ATCC / BD413 /ADP1) OX=62977 GN=clpS PE=3 SV=2	0.0	0.0	0.0	0.0	0.0	0.0	9.29846239862034	0.0	0.0	0.0
ATP-dependent Clp protease adapter protein ClpS OS=Aromatoleum aromaticum (strain EbN1) OX=76114 GN=clpS PE=3 SV=1	0.0	8.203666616444105	0.0	0.0	0.0	0.0	0.0	0.0	0.0	0.0	Q5P201
ATP-dependent Clp protease adapter protein ClpS OS=Azoarcus sp. (strain BH72) OX=418699 GN=clpS PE=3 SV=1	0.0	0.0	5.32127851707699	0.0	0.0	0.0	0.0	0.0	0.0	0.0	A1K4J5
ATP-dependent Clp protease adapter protein ClpS OS=Caulobacter vibrioides (strain / CB15N) OX=565050 GN=clpS PE=3 SV=1	0.0	0.0	2.1578412884209843	0.0	0.0	0.0	0.0	0.0	0.0	0.0
ATP-dependent Clp protease adapter protein ClpS OS=Dechloromonas aromatica (strain RCB) OX=159087 GN=clpS PE=3 SV=1	202.609437271057	0.0	0.0	0.0	33.600828339852015	0.0	0.0	0.0	0.0	0.0	Q47BF7
ATP-dependent Clp protease adapter protein ClpS OS=Desulfatibacillum aliphaticivorans OX=218208 GN=clpS PE=3 SV=1	64.83501992673827	0.4871211586900773	3.4471175299303773	0.0	0.0	0.0	2.0551857592637948	0.0	0.0	0.0	B8FGA3
ATP-dependent Clp protease adapter protein ClpS OS=Erwinia tasmaniensis (strain DSM / CIP 109463/ Et1/99) OX=465817 GN=clpS PE=3 SV=1	0.0	0.0	0.0	0.0	0.0	0.0	4.071956831438547	0.0	0.0	0.0
ATP-dependent Clp protease adapter protein ClpS OS=Halorhodospira halophila (strain DSM 244 / SL1) OX=349124 GN=clpS PE=3 SV=1	0.0	0.0	7.612384545262915	0.0	0.0	0.0	2.0359784157192733	0.0	7.055322725056706	0.0	A1WWV6
ATP-dependent Clp protease adapter protein ClpS OS=Herminiimonas arsenicoxydans OX=204773 GN=clpS PE=3 SV=1	0.0	0.0	0.0	0.0	91.37651007273287	0.0	0.0	0.0	0.0	0.0	A4G7T9
ATP-dependent Clp protease adapter protein ClpS OS=Hungateiclostridium thermocellum (strain ATCC/ DSM 1237 / JCM 9322 / NBRC 103400 / NCIMB 10682 / NRRL B-4536 / VPI 7372) OX=203119 GN=clpS PE=3 SV=1	0.0	0.0	0.0	0.0	8.652213297511894	0.0	0.0	0.0	0.0	0.0
ATP-dependent Clp protease adapter protein ClpS OS=Hyphomonas neptunium (strain ATCC) OX=228405 GN=clpS PE=3 SV=1	28.94420532443673	0.0	0.0	0.0	0.0	0.0	0.0	0.0	0.0	0.0
ATP-dependent Clp protease adapter protein ClpS OS=Lawsonia intracellularis (strain PHE/MN1-00) OX=363253 GN=clpS PE=3 SV=1	0.0	0.0	0.0	0.0	0.0	0.0	0.0	26.8064116116523	0.0	0.0	Q1MQQ6
ATP-dependent Clp protease adapter protein ClpS OS=Leptothrix cholodnii (strain ATCC / LMG 8142/ SP-6) OX=395495 GN=clpS PE=3 SV=1	0.0	4.3390624219452265	5.638803366861419	0.0	0.0	0.0	0.0	21.405852495751663	9.604725054278877	18.53165990472697
ATP-dependent Clp protease adapter protein ClpS OS=Magnetospirillum magneticum (strain AMB-1 / ATCC) OX=342108 GN=clpS PE=3 SV=1	0.0	1.6791818803625431	1.6916410100584256	0.0	18.60691031722988	0.0	8.009179797130965	0.0	0.0	22.23799188567237
ATP-dependent Clp protease adapter protein ClpS OS=Maricaulis maris (strain MCS10) OX=394221 GN=clpS PE=3 SV=1	0.0	0.0	9.965303404707816	0.0	0.0	0.0	0.0	10.435353091678934	0.0	0.0	Q0AQ60
ATP-dependent Clp protease adapter protein ClpS OS=Myxococcus xanthus (strain DK 1622) OX=246197 GN=clpS PE=3 SV=1	0.0	0.0	3.1499522256260337	0.0	0.0	0.0	0.0	0.0	0.0	0.0	Q1CZL3
ATP-dependent Clp protease adapter protein ClpS OS=Neisseria gonorrhoeae (strain ATCC / FA 1090)OX=242231 GN=clpS PE=3 SV=1	0.0	0.0	0.0	0.0	14.27757969886451	0.0	0.0	0.0	0.0	0.0
ATP-dependent Clp protease adapter protein ClpS OS=Nitrosospira multiformis (strain ATCC / NCIMB 11849 / C 71) OX=323848 GN=clpS PE=3 SV=1	0.0	0.0	0.0	0.0	64.40158765138304	0.0	14.805318770618793	0.0	0.0	0.0
ATP-dependent Clp protease adapter protein ClpS OS=Nocardia farcinica (strain IFM) OX=247156 GN=clpS PE=3 SV=1	0.0	0.0	0.0	0.0	0.0	0.0	0.0	0.0	0.0	0.0
ATP-dependent Clp protease adapter protein ClpS OS=Nostoc sp. (strain PCC 7120 / SAG 25.82 / UTEX 2576)OX=103690 GN=clpS PE=3 SV=2	0.0	0.0	0.0	0.0	0.0	0.0	0.0	0.0	0.0	124.2015504252978
ATP-dependent Clp protease adapter protein ClpS OS=Pseudomonas aeruginosa (strain ATCC / DSM 22644/ CIP 104116 / JCM 14847 / LMG 12228 / 1C / PRS 101 / PAO1)OX=208964 GN=clpS PE=3 SV=1	0.0	0.0	0.0	0.0	0.0	0.0	0.0	0.0	17.545473618891016	0.0
ATP-dependent Clp protease adapter protein ClpS OS=Pseudomonas fluorescens (strain SBW25) OX=216595 GN=clpS PE=3 SV=1	0.0	0.0	0.0	0.0	0.0	0.0	26.56703542462954	0.0	0.0	0.0	C3JY63
ATP-dependent Clp protease adapter protein ClpS OS=Pseudomonas mendocina (strain ymp) OX=399739 GN=clpS PE=3 SV=1	0.0	0.0	0.0	0.0	0.0	41.838207494078496	0.0	0.0	23.614923170644346	0.0	A4XUY4
ATP-dependent Clp protease adapter protein ClpS OS=Rhodobacter sphaeroides (strain ATCC / ATH 2.4.3) OX=349102 GN=clpS PE=3 SV=1	0.0	5.888183830481808	4.006518181717324	0.0	0.0	0.0	0.0	0.0	0.0	0.0
ATP-dependent Clp protease adapter protein ClpS OS=Rhodococcus jostii (strain RHA1) OX=101510 GN=clpS PE=3 SV=1	0.0	0.0	7.1645972190709815	0.0	0.0	0.0	0.0	0.0	0.0	0.0	Q0SGS7
ATP-dependent Clp protease adapter protein ClpS OS=Rhodoferax ferrireducens (strain ATCC BAA-621 / DSM / T118) OX=338969 GN=clpS PE=3 SV=1	0.0	0.0	3.513408251659808	0.0	0.0	0.0	0.0	0.0	0.0	0.0
ATP-dependent Clp protease adapter protein ClpS OS=Rhodospirillum centenum (strain ATCC / SW)OX=414684 GN=clpS PE=3 SV=1	0.0	0.0	1.5482816024263557	0.0	0.0	0.0	15.963123871523097	2.953401818399698	0.0	86.26807197028074
ATP-dependent Clp protease adapter protein ClpS OS=Stenotrophomonas maltophilia (strain K279a) OX=522373 GN=clpS PE=3 SV=1	0.0	12.178028967251933	0.0	0.0	0.0	0.0	14.386300314846563	0.0	0.0	0.0	B2FQX5
ATP-dependent Clp protease adapter protein ClpS OS=Streptomyces avermitilis (strain ATCC / DSM 46492 / JCM 5070 / NBRC 14893 / NCIMB 12804 / NRRL 8165 / MA-4680)OX=227882 GN=clpS PE=3 SV=1	0.0	0.0	0.0	0.0	0.0	0.0	0.0	10.829140000798896	20.41004074034261	0.0
ATP-dependent Clp protease adapter protein ClpS OS=Streptomyces coelicolor (strain ATCC BAA-471 / A3(2)/ M145) OX=100226 GN=clpS PE=3 SV=2	103.46013818096532	0.0	0.0	0.0	0.0	0.0	7.670763749364867	0.0	0.0	0.0
ATP-dependent Clp protease adapter protein ClpS OS=Synechococcus elongatus (strain PCC 7942 / FACHB-805)OX=1140 GN=clpS PE=3 SV=1	0.0	5.106742696597074	0.0	0.0	0.0	0.0	4.586309273304469	0.0	0.0	65.05795498467981
ATP-dependent Clp protease adapter protein ClpS OS=Synechocystis sp. (strain PCC 6803 / Kazusa) OX=1111708 GN=clpS PE=3 SV=1	0.0	0.0	0.0	0.0	0.0	0.0	3.476324848116419	0.0	0.0	21.801952829090556	P73634
ATP-dependent Clp protease adapter protein ClpS OS=Thermosynechococcus elongatus (strain BP-1) OX=197221 GN=clpS PE=3 SV=1	0.0	0.0	0.0	0.0	0.0	0.0	0.0	1.054076069866559	0.0	0.0	Q8DJY3
ATP-dependent Clp protease adapter protein ClpS OS=Variovorax paradoxus (strain S110) OX=543728 GN=clpS PE=3 SV=1	0.0	0.0	0.0	0.0	9.083688501324822	0.0	0.0	0.0	0.0	0.0	C5CLL8
ATP-dependent Clp protease adapter protein ClpS OS=Wolinella succinogenes (strain ATCC / DSM 1740/ LMG 7466 / NCTC 11488 / FDC 602W) OX=273121 GN=clpS PE=3 SV=1	0.0	0.0	0.0	0.0	86.52213297511896	0.0	0.0	0.0	0.0	0.0
ATP-dependent Clp protease adapter protein ClpS OS=Xanthomonas oryzae pv. oryzae (strain /KXO85) OX=291331 GN=clpS PE=3 SV=2	0.0	0.0	0.0	0.0	0.0	0.0	6.407343837704773	0.0	0.0	0.0
ATP-dependent Clp protease adapter protein ClpS OS=Zymomonas mobilis subsp. mobilis (strain ATCC/ ZM4 / CP4) OX=264203 GN=clpS PE=3 SV=2	0.0	0.0	3.838177081645168	0.0	0.0	0.0	0.0	2.630761283616538	0.0	0.0
ATP-dependent Clp protease adapter protein ClpS	45.87383485382424	9.317565621861329	0.0	0.0	4.179813187203814	63.779417287390025	11.050346618650256	7.808767619623692	8.242516452830671	0.0
ATP-dependent Clp protease proteolytic subunit 1 OS=Frankia casuarinae (strain DSM / CECT 9043/ CcI3) OX=106370 GN=clpP1 PE=3 SV=1	0.0	0.0	0.0	0.0	8.124143941325721	0.0	7.549246699869977	0.0	0.0	0.0
ATP-dependent Clp protease proteolytic subunit 1 OS=Nostoc sp. (strain PCC 7120 / SAG 25.82 / UTEX 2576) OX=103690 GN=clpP1 PE=3 SV=1	0.0	0.0	0.0	0.0	0.0	0.0	0.0	0.0	0.0	138.9874492854523	Q8YXH5
ATP-dependent Clp protease proteolytic subunit 1 OS=Synechocystis sp. (strain PCC 6803 / Kazusa) OX=1111708 GN=clpP1 PE=3 SV=1	0.0	0.0	0.0	0.0	0.0	0.0	0.0	0.0	0.0	39.50912263951944	P54416
ATP-dependent Clp protease proteolytic subunit 1 OS=Thermosynechococcus elongatus (strain BP-1) OX=197221 GN=clpP1 PE=3 SV=1	0.0	0.0	0.0	0.0	0.0	0.0	0.0	0.0	0.0	21.945386729281946	Q8DLI2
ATP-dependent Clp protease proteolytic subunit 1 OS=Treponema pallidum (strain Nichols) OX=243276 GN=clpP1 PE=3 SV=1	39.151582081363685	0.0	0.0	0.0	0.0	0.0	0.0	0.0	0.0	0.0	O83520
ATP-dependent Clp protease proteolytic subunit 1 OS=Trichormus variabilis (strain ATCC / PCC 7937) OX=240292 GN=clpP1 PE=3 SV=1	0.0	0.0	0.0	0.0	0.0	0.0	0.0	4.6494147438173465	0.0	0.0
ATP-dependent Clp protease proteolytic subunit 2 OS=Bradyrhizobium diazoefficiens (strain JCM/ BCRC 13528 / IAM 13628 / NBRC 14792 / USDA 110) OX=224911 GN=clpP2 PE=3 SV=1	0.0	0.0	2.597590934876445	0.0	0.0	0.0	0.0	0.0	0.0	0.0
ATP-dependent Clp protease proteolytic subunit 2 OS=Corynebacterium efficiens (strain DSM / YS-314/ AJ 12310 / JCM 11189 / NBRC 100395) OX=196164 GN=clpP2 PE=3 SV=1	0.0	0.0	0.0	0.0	0.0	0.0	0.0	0.0	11.043113830523536	0.0
ATP-dependent Clp protease proteolytic subunit 2 OS=Gluconobacter oxydans (strain 621H) OX=290633 GN=clpP2 PE=3 SV=1	0.0	0.0	0.0	0.0	0.0	0.0	0.0	4.603832246328942	26.61309233789772	0.0	Q5FQT4
ATP-dependent Clp protease proteolytic subunit 2 OS=Leptospira interrogans serogroup Icterohaemorrhagiae serovar copenhageni (strain Fiocruz L1-130) OX=267671 GN=clpP2 PE=3 SV=1	0.0	0.0	0.0	0.0	0.0	0.0	0.0	3.4619654806517786	0.0	0.0	Q72R01
ATP-dependent Clp protease proteolytic subunit 2 OS=Rhodococcus jostii (strain RHA1) OX=101510 GN=clpP2 PE=3 SV=1	0.0	0.0	5.813093652746228	0.0	0.0	0.0	0.0	5.270380349332795	0.0	0.0	Q0SGZ0
ATP-dependent Clp protease proteolytic subunit 2 OS=Synechococcus sp. (strain JA-2-3B'a(2-13)) OX=321332 GN=clpP2 PE=3 SV=1	0.0	0.0	0.0	0.0	0.0	0.0	0.0	9.844672727998995	0.0	0.0	Q2JIP1
ATP-dependent Clp protease proteolytic subunit 2 OS=Synechocystis sp. (strain PCC 6803 / Kazusa) OX=1111708 GN=clpP2 PE=3 SV=1	0.0	0.0	0.0	0.0	0.0	0.0	0.0	0.0	0.0	196.52178875710462	Q59993
ATP-dependent Clp protease proteolytic subunit 2 OS=Tropheryma whipplei (strain TW08/27) OX=218496 GN=clpP2 PE=3 SV=1	0.0	0.0	4.937762948278649	0.0	19.41201701364848	0.0	31.19443924741713	0.0	29.5593693480824	0.0	Q83I18
ATP-dependent Clp protease proteolytic subunit 2 OS=Tropheryma whipplei (strain Twist) OX=203267 GN=clpP2 PE=3 SV=1	0.0	0.0	0.0	0.0	0.0	0.0	49.83825466214702	0.0	0.0	0.0	Q83G48
ATP-dependent Clp protease proteolytic subunit 3 OS=Agrobacterium fabrum (strain C58 / ATCC)OX=176299 GN=clpP3 PE=3 SV=2	0.0	11.685780217417747	0.0	0.0	0.0	0.0	0.0	0.0	0.0	0.0
ATP-dependent Clp protease proteolytic subunit 3 OS=Rhizobium etli (strain CFN 42 / ATCC) OX=347834 GN=clpP3 PE=3 SV=1	0.0	2.6210580112257964	0.0	0.0	0.0	0.0	5.33945319808731	0.0	15.56013006937011	0.0
ATP-dependent Clp protease proteolytic subunit 3 OS=Rhizobium leguminosarum bv. viciae (strain 3841)OX=216596 GN=clpP3 PE=3 SV=1	0.0	2.181753922020346	6.4265356965033655	0.0	0.0	0.0	0.0	6.168681630549122	18.66646942081585	0.0
ATP-dependent Clp protease proteolytic subunit 3 OS=Synechococcus elongatus (strain PCC 7942 / FACHB-805)OX=1140 GN=clpP3 PE=3 SV=1	0.0	0.0	0.0	0.0	0.0	0.0	4.565712075969269	0.0	0.0	0.0
ATP-dependent Clp protease proteolytic subunit 4 OS=Prochlorococcus marinus (strain MIT 9312) OX=74546 GN=clpP4 PE=3 SV=1	0.0	0.0	0.0	0.0	0.0	0.0	3.025690145582809	0.0	0.0	0.0	Q317Y6
ATP-dependent Clp protease proteolytic subunit OS=Acinetobacter baylyi (strain ATCC / BD413 /ADP1) OX=62977 GN=clpP PE=3 SV=1	0.0	0.0	0.0	0.0	39.97722315682063	0.0	24.265435821010648	0.0	0.0	0.0
ATP-dependent Clp protease proteolytic subunit OS=Alcanivorax borkumensis (strain ATCC / DSM 11573 / NCIMB 13689 / SK2) OX=393595 GN=clpP PE=3 SV=2	0.0	0.0	0.9417382942593298	0.0	0.0	0.0	0.0	0.0	26.83010050373677	0.0
ATP-dependent Clp protease proteolytic subunit OS=Anaeromyxobacter sp. (strain Fw109-5) OX=404589 GN=clpP PE=3 SV=1	191.63060076868453	0.0	0.0	0.0	0.0	0.0	0.0	3.580758413811399	0.0	0.0	A7HFV9
ATP-dependent Clp protease proteolytic subunit OS=Anoxybacillus flavithermus (strain DSM / WK1)OX=491915 GN=clpP PE=3 SV=1	0.0	0.0	0.0	0.0	0.0	0.0	20.667791148288728	0.0	0.0	0.0
ATP-dependent Clp protease proteolytic subunit OS=Azoarcus sp. (strain BH72) OX=418699 GN=clpP PE=3 SV=1	0.0	3.8669265548877503	0.0	0.0	20.6005078512188	0.0	0.0	0.0	0.0	0.0	A1K783
ATP-dependent Clp protease proteolytic subunit OS=Bacteroides fragilis (strain ATCC / DSM 2151/ JCM 11019 / NCTC 9343) OX=272559 GN=clpP PE=3 SV=1	0.0	0.0	0.0	0.0	0.0	0.0	0.0	0.0	0.0	0.0
ATP-dependent Clp protease proteolytic subunit OS=Bacteroides fragilis (strain YCH46) OX=295405 GN=clpP PE=3 SV=1	0.0	5.632891944125258	0.0	0.0	0.0	0.0	0.0	0.0	3.809874271530621	0.0	Q64NW2
ATP-dependent Clp protease proteolytic subunit OS=Bartonella henselae (strain ATCC / DSM 28221/ Houston 1) OX=283166 GN=clpP PE=3 SV=1	0.0	0.0	0.0	0.0	7.752879298845782	0.0	0.0	0.0	0.0	0.0
ATP-dependent Clp protease proteolytic subunit OS=Bordetella pertussis (strain Tohama I / ATCC BAA-589/ NCTC) OX=257313 GN=clpP PE=3 SV=1	0.0	0.0	0.0	0.0	32.60254286018975	0.0	0.0	0.0	0.0	0.0
ATP-dependent Clp protease proteolytic subunit OS=Carboxydothermus hydrogenoformans (strain ATCC BAA-161/ DSM 6008 / Z-2901) OX=246194 GN=clpP PE=3 SV=1	0.0	3.0373436953616584	0.0	0.0	0.0	0.0	6.495518294186947	0.0	0.0	0.0
ATP-dependent Clp protease proteolytic subunit OS=Chlamydomonas reinhardtii OX=3055 GN=clpP PE=3 SV=1	0.0	0.0	0.0	0.0	8.482562056384209	0.0	0.0	0.0	0.0	0.0	P42380
ATP-dependent Clp protease proteolytic subunit OS=Dehalococcoides mccartyi (strain ATCC BAA-2266 / KCTC / 195) OX=243164 GN=clpP PE=3 SV=1	0.0	0.0	0.0	0.0	8.652213297511894	0.0	0.0	0.0	0.0	0.0
ATP-dependent Clp protease proteolytic subunit OS=Dehalococcoides mccartyi (strain CBDB1) OX=255470 GN=clpP PE=3 SV=1	0.0	0.0	0.0	0.0	0.0	0.0	0.0	1.505099003607539	0.0	0.0	Q3ZX82
ATP-dependent Clp protease proteolytic subunit OS=Deinococcus radiodurans (strain ATCC / DSM 20539/ JCM 16871 / LMG 4051 / NBRC 15346 / NCIMB 9279 / R1 /VKM B-1422) OX=243230 GN=clpP PE=3 SV=1	0.0	3.3066648112065344	0.0	0.0	0.0	0.0	0.0	0.0	0.0	0.0
ATP-dependent Clp protease proteolytic subunit OS=Desulfobacterium autotrophicum (strain ATCC/ DSM 3382 / HRM2) OX=177437 GN=clpP PE=3 SV=1	0.0	0.0	0.0	0.0	0.0	0.0	0.0	4.3682873407028096	0.0	14.18239278422983
ATP-dependent Clp protease proteolytic subunit OS=Desulfotalea psychrophila (strain LSv54 / DSM)OX=177439 GN=clpP PE=3 SV=2	39.92304182680928	0.0	0.0	0.0	0.0	0.0	0.0	0.0	0.0	0.0
ATP-dependent Clp protease proteolytic subunit OS=Enterococcus faecalis (strain ATCC / V583)OX=226185 GN=clpP PE=3 SV=1	0.0	0.0	0.0	0.0	34.78276702517344	0.0	0.0	0.0	0.0	0.0
ATP-dependent Clp protease proteolytic subunit OS=Geobacter metallireducens (strain ATCC / DSM 7210 / GS-15) OX=269799 GN=clpP PE=3 SV=1	0.0	0.0	6.119045950259186	0.0	0.0	0.0	0.0	5.991590291873073	9.390535176307868	0.0
ATP-dependent Clp protease proteolytic subunit OS=Geobacter sulfurreducens (strain ATCC / DSM 12127 / PCA) OX=243231 GN=clpP PE=3 SV=1	0.0	0.0	0.0	0.0	0.0	36.43972910774579	0.0	0.0	0.0	0.0
ATP-dependent Clp protease proteolytic subunit OS=Leptothrix cholodnii (strain ATCC / LMG 8142/ SP-6) OX=395495 GN=clpP PE=3 SV=1	0.0	0.0	2.699959050536601	0.0	0.0	0.0	0.0	10.281136050915206	26.744191314931694	0.0
ATP-dependent Clp protease proteolytic subunit OS=Listeria innocua serovar 6a (strain ATCC BAA-680 /CLIP) OX=272626 GN=clpP PE=3 SV=1	0.0	0.0	0.0	0.0	0.0	0.0	0.0	2.662079870326259	0.0	0.0
ATP-dependent Clp protease proteolytic subunit OS=Marinomonas sp. (strain MWYL1) OX=400668 GN=clpP PE=3 SV=1	0.0	0.0	1.6916410100584256	0.0	0.0	0.0	0.0	0.0	0.0	0.0	A6VW20
ATP-dependent Clp protease proteolytic subunit OS=Methylibium petroleiphilum (strain ATCC BAA-1232 /LMG / PM1) OX=420662 GN=clpP PE=3 SV=1	0.0	1.780511821418903	13.049802077593567	0.0	0.0	0.0	0.0	3.0843408152745617	11.31645823226917	0.0
ATP-dependent Clp protease proteolytic subunit OS=Methylobacillus flagellatus (strain KT / ATCC/ DSM 6875) OX=265072 GN=clpP PE=3 SV=1	0.0	0.0	0.0	0.0	0.0	56.836810180634956	0.0	0.0	0.0	0.0
ATP-dependent Clp protease proteolytic subunit OS=Methylobacterium nodulans (strain LMG / CNCM I-2342 / ORS 2060) OX=460265 GN=clpP PE=3 SV=1	0.0	0.0	0.0	0.0	0.0	0.0	2.115045538659828	0.0	0.0	0.0
ATP-dependent Clp protease proteolytic subunit OS=Methylorubrum populi (strain ATCC BAA-705 / NCIMB / BJ001) OX=441620 GN=clpP PE=3 SV=1	0.0	0.0	0.0	0.0	0.0	0.0	0.0	0.0	6.771103563146838	0.0
ATP-dependent Clp protease proteolytic subunit OS=Nitrosococcus oceani (strain ATCC / BCRC 17464/ NCIMB 11848 / C-107) OX=323261 GN=clpP PE=3 SV=1	0.0	8.809736215930496	0.0	0.0	0.0	0.0	7.227240916463202	2.9815294547654103	0.0	0.0
ATP-dependent Clp protease proteolytic subunit OS=Novosphingobium aromaticivorans (strain ATCC/ DSM 12444 / CIP 105152 / NBRC 16084 / F199) OX=279238 GN=clpP PE=3 SV=1	0.0	0.0	0.0	0.0	14.790108200875034	0.0	3.1420628434898403	0.0	7.653765277628477	0.0
ATP-dependent Clp protease proteolytic subunit OS=Oceanobacillus iheyensis (strain DSM / CIP 107618/ JCM 11309 / KCTC 3954 / HTE831) OX=221109 GN=clpP PE=3 SV=1	0.0	0.0	0.0	0.0	0.0	0.0	14.182922557419415	0.0	0.0	0.0
ATP-dependent Clp protease proteolytic subunit OS=Paracoccus denitrificans OX=266 GN=clpP PE=3 SV=2	0.0	0.0	0.0	0.0	0.0	10.993981531290704	0.0	0.0	0.0	0.0	P54414
ATP-dependent Clp protease proteolytic subunit OS=Pelotomaculum thermopropionicum (strain DSM/ JCM 10971 / SI) OX=370438 GN=clpP PE=3 SV=1	0.0	0.0	0.0	0.0	0.0	0.0	0.0	2.8511893693111845	0.0	0.0
ATP-dependent Clp protease proteolytic subunit OS=Porphyromonas gingivalis (strain ATCC BAA-308 / W83)OX=242619 GN=clpP PE=3 SV=1	0.0	4.630927607277863	0.0	0.0	0.0	0.0	0.0	0.0	0.0	0.0
ATP-dependent Clp protease proteolytic subunit OS=Pseudomonas fluorescens (strain SBW25) OX=216595 GN=clpP PE=3 SV=1	0.0	0.0	0.0	0.0	0.0	0.0	0.0	0.0	9.709631031813476	0.0	C3JYK0
ATP-dependent Clp protease proteolytic subunit OS=Pseudomonas putida (strain W619) OX=390235 GN=clpP PE=3 SV=1	0.0	0.0	0.0	0.0	0.0	0.0	7.6349190589472755	0.0	0.0	0.0	B1J692
ATP-dependent Clp protease proteolytic subunit OS=Rhodobacter sphaeroides (strain ATCC / ATH 2.4.3)OX=349102 GN=clpP PE=3 SV=1	0.0	3.915438318191333	0.0	0.0	0.0	85.40170189512929	0.0	0.0	14.96736320958458	0.0
ATP-dependent Clp protease proteolytic subunit OS=Rhodoferax ferrireducens (strain ATCC BAA-621 / DSM / T118) OX=338969 GN=clpP PE=3 SV=2	0.0	0.0	7.943357786361303	0.0	0.0	0.0	0.0	0.0	8.164016296137046	0.0
ATP-dependent Clp protease proteolytic subunit OS=Rhodopseudomonas palustris (strain HaA2) OX=316058 GN=clpP PE=3 SV=1	0.0	0.0	0.0	0.0	0.0	0.0	7.893104727607327	0.0	0.0	0.0	Q2IWZ4
ATP-dependent Clp protease proteolytic subunit OS=Rhodopseudomonas palustris (strain TIE-1) OX=395960 GN=clpP PE=3 SV=1	0.0	0.0	0.0	0.0	5.05977385819409	0.0	0.0	0.0	0.0	0.0	B3Q7P5
ATP-dependent Clp protease proteolytic subunit OS=Rippkaea orientalis (strain PCC 8801) OX=41431 GN=clpP PE=3 SV=1	0.0	0.0	2.2980783532869182	0.0	0.0	0.0	4.559644684506186	6.835384121187074	0.0	182.5506796585045	Q93AD7
ATP-dependent Clp protease proteolytic subunit OS=Salmonella typhimurium (strain LT2 / / ATCC 700720) OX=99287 GN=clpP PE=3 SV=1	0.0	0.0	0.0	0.0	0.0	0.0	5.76044854639804	0.0	0.0	0.0
ATP-dependent Clp protease proteolytic subunit OS=Sphingopyxis alaskensis (strain DSM / LMG 18877/ RB2256) OX=317655 GN=clpP PE=3 SV=1	0.0	0.0	0.0	0.0	0.0	0.0	0.0	7.418497458539528	5.41688285051747	0.0
ATP-dependent Clp protease proteolytic subunit OS=Stenotrophomonas maltophilia (strain K279a) OX=522373 GN=clpP PE=3 SV=1	0.0	0.0	0.0	0.0	0.0	0.0	0.0	5.991590291873073	20.60629113207668	0.0	B2FQR2
ATP-dependent Clp protease proteolytic subunit OS=Sulfurimonas denitrificans (strain ATCC / DSM 1251) OX=326298 GN=clpP PE=3 SV=1	0.0	0.0	0.0	0.0	28.69722486736947	0.0	0.0	0.0	0.0	0.0
ATP-dependent Clp protease proteolytic subunit OS=Thermotoga sp. (strain RQ2) OX=126740 GN=clpP PE=3 SV=1	0.0	8.043618730932632	0.0	0.0	0.0	0.0	0.0	0.0	0.0	0.0	B1L812
ATP-dependent Clp protease proteolytic subunit OS=Thiobacillus denitrificans (strain ATCC) OX=292415 GN=clpP PE=3 SV=1	0.0	0.0	1.7651906191914009	0.0	0.0	0.0	0.0	1.9324727947553584	0.0	0.0
ATP-dependent Clp protease proteolytic subunit OS=Tupiella akineta OX=160070 GN=clpP PE=3 SV=1	0.0	0.0	0.0	0.0	0.0	0.0	0.0	0.0	0.0	39.11204603007703	Q3ZJ12
ATP-dependent Clp protease proteolytic subunit OS=Variovorax paradoxus (strain S110) OX=543728 GN=clpP PE=3 SV=1	0.0	0.0	0.0	0.0	0.0	0.0	0.0	0.0	13.535079648858785	0.0	C5CJT4
ATP-dependent Clp protease proteolytic subunit OS=Verminephrobacter eiseniae (strain EF01-2) OX=391735 GN=clpP PE=3 SV=1	0.0	0.0	0.0	0.0	0.0	0.0	0.0	5.654624828003363	0.0	0.0	A1WR17
ATP-dependent Clp protease proteolytic subunit OS=Xanthomonas oryzae pv. oryzae (strain /KXO85) OX=291331 GN=clpP PE=3 SV=1	0.0	0.0	0.0	0.0	0.0	0.0	5.76044854639804	0.0	0.0	0.0
ATP-dependent Clp protease proteolytic subunit OS=Zymomonas mobilis subsp. mobilis (strain ATCC/ ZM4 / CP4) OX=264203 GN=clpP PE=3 SV=1	0.0	0.0	3.262450519398392	0.0	0.0	0.0	0.0	0.0	0.0	0.0
ATP-dependent Clp protease proteolytic subunit	0.0	1.337690228527155	1.0621931923622674	76.87382104876644	24.20199523779551	27.385008541578657	1.6931323094453026	5.5408954469091665	67.48646636756501	0.0
ATP-dependent DNA helicase DinG OS=Photobacterium profundum (strain SS9) OX=298386 GN=dinG PE=3 SV=2	0.0	8.009837113529912	0.0	671.5414252535918	11.71653884038069	97.3731046492171	3.425309598772992	0.0	106.19477136162935	0.0	P29741
ATP-dependent DNA helicase DinG	0.0	0.0	8.770790889107273	0.0	0.0	0.0	0.0	0.0	0.0	0.0
ATP-dependent DNA helicase OS=Thermoplasma acidophilum (strain ATCC 25905 / DSM 1728 / JCM 9062/ NBRC 15155 / AMRC-C165) OX=273075 GN=Ta0057 PE=1 SV=1	0.0	0.0	0.7136610511183983	0.0	0.0	0.0	5.1305180729447635	3.2357684005206	0.0	0.0
ATP-dependent DNA helicase PIF1 OS=Mus musculus OX=10090 GN=Pif1 PE=1 SV=2	0.0	0.0	3.074232220202332	0.0	0.0	0.0	0.0	0.0	0.0	0.0	Q80SX8
ATP-dependent DNA helicase PcrA OS=Bacillus subtilis (strain 168) OX=224308 GN=pcrA PE=1 SV=1	0.0	0.0	0.0	0.0	3.5315156316375083	0.0	7.093513800063892	7.744988622730457	0.0	0.0	O34580
ATP-dependent DNA helicase PcrA OS=Geobacillus stearothermophilus OX=1422 GN=pcrA PE=1 SV=1	0.0	3.9979733942883766	5.686602494739449	0.0	0.0	0.0	2.0503500280655267	0.0	0.0	157.78946497128274	P56255
ATP-dependent DNA helicase PcrA OS=Leuconostoc citreum OX=33964 GN=pcrA PE=3 SV=1	0.0	2.8140662120524365	0.0	0.0	0.0	0.0	0.0	6.6534130450301925	9.66791403489913	0.0	Q9S3Q0
ATP-dependent DNA helicase PcrA OS=Staphylococcus aureus (strain MW2) OX=196620 GN=pcrA PE=3 SV=1	0.0	1.5091603329771914	0.0	0.0	0.0	0.0	3.3932973595321223	0.0	9.938802447471183	0.0	Q8NVT1
ATP-dependent DNA helicase PcrA OS=Staphylococcus aureus (strain N315) OX=158879 GN=pcrA PE=1 SV=1	0.0	2.3968428365254466	0.0	0.0	0.0	0.0	0.0	0.0	0.0	0.0	P64319
ATP-dependent DNA helicase PcrA OS=Staphylococcus epidermidis (strain ATCC / FDA PCI 1200) OX=176280 GN=pcrA PE=3 SV=1	41.49441275311249	8.741623318357941	0.0	0.0	62.07297973324786	0.0	44.47138509149024	8.490302071632268	5.208812480608271	0.0
ATP-dependent DNA helicase PcrA OS=Staphylococcus epidermidis (strain ATCC / RP62A) OX=176279 GN=pcrA PE=3 SV=1	0.0	1.6044725170413283	4.459325857875911	0.0	55.6804073444707	0.0	8.864228785128116	12.826788175188687	0.0	29.10731922208425
ATP-dependent DNA helicase PcrA	0.0	0.0	0.0	0.0	0.0	0.0	15.85614835786434	0.0	0.0	0.0
ATP-dependent DNA helicase Q-like 4A OS=Arabidopsis thaliana OX=3702 GN=RECQL4A PE=2 SV=1	0.0	0.0	0.0	0.0	0.0	0.0	0.0	0.0	0.0	19.393597574714274	Q8L840
ATP-dependent DNA helicase RecG OS=Acidithiobacillus ferrooxidans OX=920 GN=recG PE=3 SV=1	0.0	0.0	0.0	0.0	0.0	0.0	2.5097890608520994	0.0	0.0	0.0	O50224
ATP-dependent DNA helicase RecG OS=Bacillus subtilis (strain 168) OX=224308 GN=recG PE=3 SV=1	0.0	3.412647657719564	7.926408943289409	0.0	0.0	0.0	43.67110668330358	0.0	0.0	0.0	O34942
ATP-dependent DNA helicase RecG OS=Escherichia coli (strain K12) OX=83333 GN=recG PE=1 SV=1	0.0	2.739469152890498	0.0	0.0	20.74871294367361	41.60705717643167	1.9450865221603768	0.0	8.375154648623347	0.0	P24230
ATP-dependent DNA helicase RecG OS=Escherichia coli O157:H7 OX=83334 GN=recG PE=3 SV=1	0.0	7.324091180304707	6.5249010387967825	0.0	57.0893839278644	76.40020498918682	8.657321514817863	5.416273230975226	34.026495466683095	7.980140628829798	Q8XD86
ATP-dependent DNA helicase RecG OS=Haemophilus influenzae (strain ATCC / DSM 11121 / KW20 / Rd)OX=71421 GN=recG PE=3 SV=1	0.0	3.249745352379956	0.0	0.0	64.27841745952139	0.0	56.05956111376008	0.0	0.0	0.0
ATP-dependent DNA helicase RecG OS=Helicobacter pylori (strain ATCC / 26695) OX=85962 GN=recG PE=3 SV=1	0.0	0.0	0.0	0.0	8.932963581501955	0.0	0.0	0.0	0.0	0.0
ATP-dependent DNA helicase RecG OS=Mycobacterium tuberculosis (strain ATCC / H37Rv) OX=83332 GN=recG PE=3 SV=1	0.0	0.0	0.0	0.0	0.0	0.0	0.0	4.1741412366715736	0.0	0.0
ATP-dependent DNA helicase RecG OS=Pasteurella multocida (strain Pm70) OX=272843 GN=recG PE=3 SV=1	0.0	3.9197252944521255	2.2980783532869182	0.0	4.2412810281921045	0.0	1.5672639603018863	3.19449584439151	0.0	0.0	Q9CMB4
ATP-dependent DNA helicase RecG OS=Staphylococcus aureus (strain N315) OX=158879 GN=recG PE=1 SV=1	0.0	0.0	0.0	0.0	6.202303439076626	0.0	0.0	0.0	0.0	0.0	P64325
ATP-dependent DNA helicase RecG OS=Staphylococcus epidermidis (strain ATCC / RP62A) OX=176279 GN=recG PE=3 SV=1	0.0	0.0	2.6867239571516173	0.0	0.0	0.0	0.0	0.0	0.0	0.0
ATP-dependent DNA helicase RecG OS=Synechocystis sp. (strain PCC 6803 / Kazusa) OX=1111708 GN=recG PE=3 SV=1	0.0	2.4169500895005536	0.0	0.0	50.35679696964594	0.0	49.39615074881702	4.218811000203137	7.625099490071817	115.8228744045436	Q55681
ATP-dependent DNA helicase RecQ OS=Escherichia coli (strain K12) OX=83333 GN=recQ PE=1 SV=5	39.259960163249815	6.021556014128069	4.88822017622234	151.09682068205817	17.41712564330399	0.0	0.0	6.0260489684343135	6.07958660350631	106.2180506734351	P15043
ATP-dependent DNA helicase RecQ OS=Haemophilus influenzae (strain ATCC / DSM 11121 / KW20 / Rd)OX=71421 GN=recQ PE=3 SV=1	0.0	0.0	0.0	0.0	0.0	0.0	0.0	0.0	6.697044617924919	0.0
ATP-dependent DNA helicase RecQ OS=Pasteurella multocida (strain Pm70) OX=272843 GN=recQ PE=3 SV=1	0.0	1.200810298166237	0.0	0.0	59.12345753299794	0.0	0.0	0.0	0.0	0.0	Q9CL21
ATP-dependent DNA helicase RecQ OS=Salmonella typhimurium (strain LT2 / / ATCC 700720) OX=99287 GN=recQ PE=3 SV=3	35.75460657724537	3.9051561797507035	3.676569625575897	0.0	41.326628555188925	0.0	8.898085949263246	8.402055629371121	28.981610940328018	0.0
ATP-dependent DNA helicase RecQ OS=Synechocystis sp. (strain PCC 6803 / Kazusa) OX=1111708 GN=recQ PE=3 SV=1	0.0	0.0	0.0	0.0	0.0	0.0	1.851413800129991	1.8201197252928367	0.0	42.065731072079636	P73421
ATP-dependent DNA helicase Rep OS=Buchnera aphidicola subsp. Schizaphis graminum (strain Sg) OX=198804 GN=rep PE=3 SV=1	0.0	0.0	0.0	0.0	9.913994403399043	0.0	0.0	0.0	0.0	0.0	O51889
ATP-dependent DNA helicase Rep OS=Escherichia coli (strain K12) OX=83333 GN=rep PE=1 SV=3	0.0	0.0	5.7348905991218375	0.0	0.0	0.0	0.0	0.0	0.0	0.0	P09980
ATP-dependent DNA helicase Rep OS=Haemophilus influenzae (strain ATCC / DSM 11121 / KW20 / Rd)OX=71421 GN=rep PE=3 SV=1	0.0	7.666308541131173	7.943357786361303	0.0	34.778504431175264	60.60616644447736	35.240391107376254	7.3445300351992495	21.89982473598806	0.0
ATP-dependent DNA helicase Rep OS=Salmonella typhimurium (strain LT2 / / ATCC 700720) OX=99287 GN=rep PE=3 SV=1	125.2494703130171	0.0	3.026041061470973	0.0	0.0	0.0	10.404761336451928	0.0	30.706449352634856	0.0
ATP-dependent DNA helicase Rep	88.9892430366996	6.704692912695464	5.679706603719481	0.0	6.2156704723504985	83.67641498815699	15.724059024288616	6.418763318274088	21.87032651710589	43.108406730247246
ATP-dependent DNA helicase UvrD1 OS=Mycobacterium leprae (strain TN) OX=272631 GN=uvrD PE=3 SV=1	0.0	3.594830829320444	0.0	0.0	0.0	0.0	0.0	0.0	12.09976356593601	0.0	Q9CD72
ATP-dependent DNA helicase UvrD1 OS=Mycobacterium tuberculosis (strain ATCC / H37Rv) OX=83332 GN=uvrD1 PE=1 SV=1	0.0	1.985955493121084	0.0	0.0	0.0	0.0	3.504284565393495	6.152362366976242	8.036453541509902	0.0
ATP-dependent DNA helicase UvrD2 OS=Mycobacterium tuberculosis (strain ATCC / H37Rv) OX=83332 GN=uvrD2 PE=1 SV=1	0.0	0.0	4.432008252767628	0.0	0.0	0.0	0.0	9.112561854705547	12.679454786393508	0.0
ATP-dependent DNA helicase chl-1 OS=Caenorhabditis elegans OX=6239 GN=chl-1 PE=3 SV=2	0.0	0.0	0.0	0.0	0.0	0.0	1.9567337468439725	0.0	0.0	0.0	Q21489
ATP-dependent DNA helicase dda OS=Enterobacteria phage T4 OX=10665 GN=dda PE=1 SV=2	0.0	2.0413775068826028	0.0	0.0	0.0	0.0	0.0	0.0	0.0	0.0	P32270
ATP-dependent DNA helicase pfh1 OS=Schizosaccharomyces pombe (strain 972 / ATCC) OX=284812 GN=pfh1 PE=1 SV=1	0.0	0.0	0.0	0.0	0.0	0.0	10.150702423890714	0.0	0.0	0.0
ATP-dependent DNA helicase pif1 OS=Bdellovibrio bacteriovorus (strain ATCC / DSM 50701 / NCIB 9529 / HD100) OX=264462 GN=pif1 PE=3 SV=1	0.0	0.0	0.0	0.0	0.0	0.0	4.782066376433319	0.0	0.0	0.0
ATP-dependent DNA helicase pif1 OS=Campylobacter jejuni subsp. jejuni serotype O:2 (strain ATCC/ NCTC 11168) OX=192222 GN=pif1 PE=3 SV=1	0.0	0.0	0.0	0.0	20.899065936019067	0.0	0.0	0.0	0.0	0.0
ATP-dependent DNA helicase pif1 OS=Psychrobacter sp. (strain PRwf-1) OX=349106 GN=pif1 PE=3 SV=1	0.0	0.0	0.0	0.0	44.87453283674584	0.0	13.769744587067425	0.0	0.0	0.0	A5WFR0
ATP-dependent DNA helicase uvsW OS=Enterobacteria phage T4 OX=10665 GN=uvsW PE=1 SV=2	0.0	0.0	0.0	0.0	0.0	0.0	0.0	5.738381537175789	74.1882211089127	0.0	P20703
ATP-dependent RNA helicase CshA OS=Lactobacillus reuteri OX=1598 GN=cshA PE=3 SV=1	0.0	0.0	2.9467295013920967	0.0	3.068160743798544	0.0	1.7568523425964702	0.0	0.0	0.0	Q9Z6C9
ATP-dependent RNA helicase CshA OS=Listeria monocytogenes serovar 1/2a (strain ATCC BAA-679 / EGD-e)OX=169963 GN=cshA PE=2 SV=1	0.0	20.75643805713649	0.0	0.0	0.0	0.0	2.434074753988405	2.34795444562776	0.0	0.0
ATP-dependent RNA helicase DBP2 OS=Candida glabrata (strain ATCC 2001 / CBS 138 / JCM 3761 / NBRC 0622/ NRRL Y-65) OX=284593 GN=DBP2 PE=3 SV=1	0.0	0.0	0.0	0.0	0.0	0.0	0.0	5.997329363033869	0.0	0.0
ATP-dependent RNA helicase DbpA OS=Bacillus cereus (strain ATCC / DSM 31 / JCM 2152 / NBRC 15305/ NCIMB 9373 / NRRL B-3711) OX=226900 GN=dbpA PE=2 SV=1	0.0	0.0	0.0	0.0	11.34520722241035	0.0	4.971673434235654	0.0	0.0	0.0
ATP-dependent RNA helicase DbpA OS=Bacillus subtilis (strain 168) OX=224308 GN=dbpA PE=1 SV=2	0.0	0.0	0.0	0.0	4.33694902130922	0.0	0.0	0.0	0.0	0.0	P42305
ATP-dependent RNA helicase DbpA OS=Escherichia coli (strain K12) OX=83333 GN=dbpA PE=1 SV=2	56.25598258285316	6.8405133651948455	2.0451182360407842	123.08448875785635	46.35114266524229	43.975926125162815	10.373794784855344	10.435353091678934	29.581072262434894	0.0	P21693
ATP-dependent RNA helicase DbpA	0.0	4.059566952835098	2.5190474257183526	0.0	19.08914682864134	59.54647206133964	0.0	5.240134264114244	13.668262577243016	117.79530355281901
ATP-dependent RNA helicase DeaD OS=Buchnera aphidicola subsp. Acyrthosiphon pisum (strain APS) OX=107806 GN=deaD PE=3 SV=1	0.0	5.248131565428176	0.0	0.0	0.0	0.0	13.664407109083653	0.0	0.0	0.0	P57453
ATP-dependent RNA helicase DeaD OS=Buchnera aphidicola subsp. Schizaphis graminum (strain Sg) OX=198804 GN=deaD PE=3 SV=1	0.0	4.98230939502307	6.2782552950621975	0.0	0.0	0.0	2.3077297720546848	8.013496401459932	0.0	0.0	Q8K9H6
ATP-dependent RNA helicase DeaD OS=Escherichia coli O157:H7 OX=83334 GN=deaD PE=3 SV=3	0.0	0.0	0.0	0.0	0.0	0.0	0.0	4.291595427313848	0.0	0.0	Q8XA87
ATP-dependent RNA helicase DeaD OS=Haemophilus influenzae (strain ATCC / DSM 11121 / KW20 / Rd)OX=71421 GN=deaD PE=3 SV=1	0.0	0.0	7.676354163290336	0.0	22.148912036114325	0.0	10.752237942242772	6.6227798351993235	0.0	0.0
ATP-dependent RNA helicase DeaD OS=Klebsiella pneumoniae OX=573 GN=deaD PE=3 SV=3	0.0	0.0	3.4613148838427765	0.0	0.0	0.0	3.5354277435248886	0.0	0.0	45.522021717186476	P33906
ATP-dependent RNA helicase DeaD OS=Mycobacterium tuberculosis (strain ATCC / H37Rv) OX=83332 GN=deaD PE=1 SV=1	0.0	8.877569467495654	7.2424732758000125	81.14458888480901	0.0	0.0	4.488186967140269	0.0	0.0	0.0
ATP-dependent RNA helicase DeaD	69.2188824840622	0.0	6.672420540543495	0.0	69.19912943259646	0.0	8.808852181230199	4.369913354974428	15.505302267857175	0.0
ATP-dependent RNA helicase HrpA OS=Escherichia coli (strain K12) OX=83333 GN=hrpA PE=3 SV=3	57.50334361573238	3.103521732300417	5.292419731468503	49.050087310966646	44.69209413218611	0.0	9.439039503244528	12.293968855688536	30.053988277412863	0.0	P43329
ATP-dependent RNA helicase HrpA OS=Haemophilus influenzae (strain ATCC / DSM 11121 / KW20/ Rd) OX=71421 GN=hrpA PE=3 SV=2	0.0	0.0	0.0	0.0	50.622181933912856	44.59072114500472	15.474840082511802	5.509347905544778	30.397933017531553	0.0
ATP-dependent RNA helicase HrpB OS=Escherichia coli (strain K12) OX=83333 GN=hrpB PE=1 SV=3	46.31072851909878	9.48148575780148	3.4390066651540696	69.92246489010138	1.620264662455411	74.19583595008996	9.85510504561258	12.174578606958756	32.762216696672894	10.954675805749936	P37024
ATP-dependent RNA helicase RhlB OS=Aeromonas salmonicida (strain A449) OX=382245 GN=rhlB PE=3 SV=1	0.0	0.0	4.238914827988631	0.0	0.0	0.0	0.0	0.0	0.0	0.0	A4STJ7
ATP-dependent RNA helicase RhlB OS=Pectobacterium carotovorum subsp. carotovorum (strain PC1) OX=561230 GN=rhlB PE=3 SV=1	0.0	8.76818085642139	0.0	0.0	0.0	0.0	0.0	0.0	0.0	0.0	C6DHF5
ATP-dependent RNA helicase RhlB OS=Pseudomonas aeruginosa (strain ATCC / DSM 22644 / CIP 104116/ JCM 14847 / LMG 12228 / 1C / PRS 101 / PAO1) OX=208964 GN=rhlB PE=3 SV=1	0.0	0.0	0.0	0.0	46.56573128869249	0.0	40.279500063071154	0.0	34.811033953071664	0.0
ATP-dependent RNA helicase RhlB OS=Pseudomonas putida (strain ATCC / DSM 6125 / NCIMB 11950 /KT2440) OX=160488 GN=rhlB PE=3 SV=1	0.0	0.0	3.766953177037319	0.0	60.42815636357514	0.0	4.538535218374213	8.366875530076651	29.72672600398095	0.0
ATP-dependent RNA helicase RhlB OS=Pseudomonas syringae pv. tomato (strain ATCC BAA-871 /) OX=223283 GN=rhlB PE=3 SV=1	0.0	0.0	0.0	0.0	0.0	0.0	6.588196284736763	0.0	0.0	0.0
ATP-dependent RNA helicase RhlB OS=Shewanella piezotolerans (strain WP3 / JCM) OX=225849 GN=rhlB PE=3 SV=1	0.0	9.812525480771704	0.0	0.0	0.0	0.0	0.0	0.0	0.0	0.0
ATP-dependent RNA helicase RhlB OS=Vibrio vulnificus (strain CMCP6) OX=216895 GN=rhlB PE=3 SV=1	0.0	0.0	2.75620819742278	0.0	0.0	0.0	0.0	0.0	0.0	0.0	Q8DDN6
ATP-dependent RNA helicase RhlB OS=Xanthomonas campestris pv. campestris (strain ATCC / DSM 3586/ NCPPB 528 / LMG 568 / P 25) OX=190485 GN=rhlB PE=3 SV=1	0.0	0.0	0.0	0.0	0.0	0.0	5.993966815917367	0.0	29.262588531334586	0.0
ATP-dependent RNA helicase RhlB	9.648068441478909	5.364658994405007	3.4471175299303773	0.0	0.0	0.0	11.85807024396373	6.796973278105053	26.86449806848515	39.28078338779735
ATP-dependent RNA helicase RhlE OS=Escherichia coli (strain K12) OX=83333 GN=rhlE PE=1 SV=3	53.64599757531535	4.115820804584276	7.227582689128746	95.25669129955841	40.903892993045005	0.0	9.513086920609704	6.2567427530409025	37.94991950157454	44.774480306722886	P25888
ATP-dependent RNA helicase RhlE	68.16766113792575	6.994017171426426	4.244824095871516	83.46300571008928	27.38042182756929	45.238485841653784	9.192701907280254	3.0468184209281564	36.67985134635265	0.0
ATP-dependent RNA helicase SUV3%2C mitochondrial OS=Oryza sativa subsp. japonica OX=39947 GN=SUV3 PE=1 SV=1	0.0	2.3831465917453007	0.0	0.0	0.0	0.0	10.516881609474039	0.0	8.964410050660284	0.0
ATP-dependent RNA helicase SrmB OS=Escherichia coli (strain K12) OX=83333 GN=srmB PE=1 SV=1	0.0	0.0	0.0	0.0	0.0	0.0	4.513460438162201	0.0	0.0	0.0	P21507
ATP-dependent RNA helicase SrmB	0.0	2.855007107014513	0.0	0.0	8.129596386923929	0.0	7.874085198143214	7.965918390594608	0.0	124.74491914666037
ATP-dependent RNA helicase mtr4 OS=Schizosaccharomyces pombe (strain 972 / ATCC) OX=284812 GN=mtr4 PE=1 SV=1	0.0	0.0	0.0	0.0	5.768142198341263	0.0	0.0	0.0	0.0	0.0
ATP-dependent RecD-like DNA helicase OS=Bacillus subtilis (strain 168) OX=224308 GN=yrrC PE=3 SV=1	0.0	0.0	0.0	234.3212727154913	8.206706379753829	118.21133592372921	5.356959602015466	4.02650280064782	19.430358784806167	23.02750639048914	O34481
ATP-dependent RecD-like DNA helicase OS=Deinococcus radiodurans (strain ATCC / DSM 20539 / JCM 16871 / LMG 4051 / NBRC 15346 / NCIMB 9279 / R1 / VKM B-1422)OX=243230 GN=recD2 PE=1 SV=1	0.0	0.0	2.7305292390616978	0.0	66.49600925701723	0.0	0.0	0.0	0.0	33.60136136571375
ATP-dependent RecD-like DNA helicase	43.032092871728935	0.0	4.658945732619927	0.0	20.628308806483602	58.5734904917099	17.810430805323936	7.567622471064876	10.485892490451253	21.4342090464312
ATP-dependent dethiobiotin synthetase BioD 1 OS=Escherichia coli (strain K12) OX=83333 GN=bioD1 PE=1 SV=3	0.0	0.0	0.0	0.0	0.0	0.0	3.40390141378066	0.0	0.0	0.0	P13000
ATP-dependent dethiobiotin synthetase BioD 1 OS=Escherichia coli O157:H7 OX=83334 GN=bioD1 PE=3 SV=3	0.0	0.9019186518977852	0.0	0.0	0.0	0.0	0.0	0.0	0.0	0.0	Q8X821
ATP-dependent dethiobiotin synthetase BioD OS=Aeromonas hydrophila subsp. hydrophila (strain ATCC 7966/ DSM / JCM 1027 / KCTC 2358 / NCIMB 9240) OX=380703 GN=bioD PE=3 SV=1	0.0	0.0	2.020987047414933	0.0	0.0	0.0	0.0	0.0	0.0	0.0
ATP-dependent dethiobiotin synthetase BioD OS=Agrobacterium fabrum (strain C58 / ATCC) OX=176299 GN=bioD PE=3 SV=1	0.0	0.0	5.122352217373177	0.0	0.0	0.0	0.0	0.0	0.0	0.0
ATP-dependent dethiobiotin synthetase BioD OS=Anaeromyxobacter dehalogenans (strain 2CP-1 / ATCC BAA-258)OX=455488 GN=bioD PE=3 SV=1	28.43641224856941	0.0	0.0	0.0	0.0	0.0	0.0	0.0	0.0	0.0
ATP-dependent dethiobiotin synthetase BioD OS=Anoxybacillus flavithermus (strain DSM / WK1) OX=491915 GN=bioD PE=3 SV=1	0.0	0.0	1.0621931923622674	0.0	0.0	0.0	0.0	0.0	0.0	0.0
ATP-dependent dethiobiotin synthetase BioD OS=Aromatoleum aromaticum (strain EbN1) OX=76114 GN=bioD PE=3 SV=1	0.0	3.971910986242168	1.9945112345667029	0.0	9.389998927532286	0.0	0.0	0.0	0.0	0.0	Q5NZF8
ATP-dependent dethiobiotin synthetase BioD OS=Cellvibrio japonicus (strain Ueda107) OX=498211 GN=bioD PE=3 SV=1	0.0	0.0	12.99355293070739	0.0	0.0	0.0	0.0	0.0	36.79063137744161	0.0	B3PI90
ATP-dependent dethiobiotin synthetase BioD OS=Clostridium kluyveri (strain ATCC 8527 / DSM 555 / NCIMB) OX=431943 GN=bioD PE=3 SV=1	0.0	0.0	0.0	0.0	0.0	0.0	4.034253527443745	0.0	0.0	0.0
ATP-dependent dethiobiotin synthetase BioD OS=Clostridium perfringens (strain 13 / Type A) OX=195102 GN=bioD PE=3 SV=1	0.0	0.0	0.0	0.0	0.0	0.0	6.516871082793743	0.0	0.0	0.0	Q8XK60
ATP-dependent dethiobiotin synthetase BioD OS=Cyanothece sp. (strain PCC 7425 / ATCC) OX=395961 GN=bioD PE=3 SV=1	0.0	0.0	2.780175225226456	0.0	0.0	0.0	5.5385514529312445	0.0	0.0	45.94626422659582
ATP-dependent dethiobiotin synthetase BioD OS=Cytophaga hutchinsonii (strain ATCC / DSM 1761 /CIP 103989 / NBRC 15051 / NCIMB 9469 / D465) OX=269798 GN=bioD PE=3 SV=1	0.0	1.533708202608362	0.0	0.0	0.0	0.0	0.0	0.0	2.6956657581584578	0.0
ATP-dependent dethiobiotin synthetase BioD OS=Gloeothece citriformis (strain PCC 7424) OX=65393 GN=bioD PE=3 SV=1	0.0	0.0	0.0	0.0	0.0	0.0	0.0	2.608838272919733	0.0	0.0	B7KBS1
ATP-dependent dethiobiotin synthetase BioD OS=Gramella forsetii (strain) OX=411154 GN=bioD PE=3 SV=1	0.0	0.0	0.0	0.0	23.800586740728512	0.0	0.0	0.0	0.0	0.0
ATP-dependent dethiobiotin synthetase BioD OS=Janthinobacterium sp. (strain Marseille) OX=375286 GN=bioD PE=3 SV=1	0.0	0.0	0.0	0.0	6.630048503840532	0.0	0.0	0.0	0.0	0.0	A6SU65
ATP-dependent dethiobiotin synthetase BioD OS=Marinobacter hydrocarbonoclasticus (strain ATCC/ DSM 11845 / VT8) OX=351348 GN=bioD PE=3 SV=1	0.0	0.0	2.6206569745987087	0.0	0.0	0.0	0.0	0.0	44.82205025330142	0.0
ATP-dependent dethiobiotin synthetase BioD OS=Neisseria gonorrhoeae (strain) OX=521006 GN=bioD PE=3 SV=1	27.58937018159075	0.0	0.0	0.0	0.0	0.0	5.089946039298184	0.0	0.0	0.0
ATP-dependent dethiobiotin synthetase BioD OS=Neisseria meningitidis serogroup A / serotype 4A (strain DSM / Z2491) OX=122587 GN=bioD PE=3 SV=1	0.0	0.0	0.0	0.0	49.63285147409922	0.0	1.5269838117894552	0.0	0.0	0.0
ATP-dependent dethiobiotin synthetase BioD OS=Neisseria meningitidis serogroup B (strain MC58) OX=122586 GN=bioD PE=3 SV=1	0.0	0.0	0.0	0.0	39.083206484088	0.0	0.0	0.0	0.0	0.0	Q9K085
ATP-dependent dethiobiotin synthetase BioD OS=Neisseria meningitidis serogroup C (strain) OX=374833 GN=bioD PE=3 SV=1	34.486712726988436	0.0	0.0	0.0	0.0	0.0	0.0	0.0	0.0	0.0
ATP-dependent dethiobiotin synthetase BioD OS=Neisseria meningitidis serogroup C / serotype 2a (strain ATCC / DSM 15464 / FAM18) OX=272831 GN=bioD PE=3 SV=1	0.0	0.0	0.0	0.0	0.0	0.0	1.962609824161822	0.0	0.0	0.0
ATP-dependent dethiobiotin synthetase BioD OS=Nitrosospira multiformis (strain ATCC / NCIMB 11849/ C 71) OX=323848 GN=bioD PE=3 SV=1	0.0	0.0	0.0	0.0	22.47328129223869	0.0	0.0	1.3265279353829154	0.0	0.0
ATP-dependent dethiobiotin synthetase BioD OS=Photobacterium profundum (strain SS9) OX=298386 GN=bioD PE=3 SV=1	0.0	0.0	0.0	0.0	0.0	31.378655620558877	0.0	0.0	0.0	0.0	Q6LPR5
ATP-dependent dethiobiotin synthetase BioD OS=Pseudescherichia vulneris OX=566 GN=bioD PE=3 SV=1	0.0	0.0	0.0	0.0	0.0	0.0	0.0	4.4541141244971065	0.0	0.0	O06899
ATP-dependent dethiobiotin synthetase BioD OS=Pseudomonas aeruginosa (strain PA7) OX=381754 GN=bioD PE=3 SV=1	0.0	0.0	0.0	0.0	0.0	0.0	8.15736726474308	0.0	0.0	0.0	A6UYW4
ATP-dependent dethiobiotin synthetase BioD OS=Pseudomonas aeruginosa (strain UCBPP-PA14) OX=208963 GN=bioD PE=3 SV=1	0.0	0.0	0.0	0.0	0.0	0.0	3.3589159325412683	0.0	0.0	0.0	Q02TR2
ATP-dependent dethiobiotin synthetase BioD OS=Sulfurovum sp. (strain NBC37-1) OX=387093 GN=bioD PE=3 SV=1	0.0	0.0	0.0	0.0	13.914378110033748	0.0	0.0	0.0	0.0	0.0	A6QBZ9
ATP-dependent dethiobiotin synthetase BioD OS=Thermodesulfovibrio yellowstonii (strain ATCC /DSM 11347 / YP87) OX=289376 GN=bioD PE=3 SV=1	0.0	0.0	0.0	0.0	0.0	0.0	2.6567035424629544	8.908228248994211	0.0	0.0
ATP-dependent dethiobiotin synthetase BioD OS=Xylella fastidiosa (strain 9a5c) OX=160492 GN=bioD PE=3 SV=1	0.0	2.235274581002086	0.0	0.0	0.0	0.0	0.0	0.0	0.0	0.0	Q9PAL9
ATP-dependent dethiobiotin synthetase BioD OS=Yersinia pestis bv. Antiqua (strain Angola) OX=349746 GN=bioD PE=3 SV=1	0.0	0.0	0.0	0.0	0.0	0.0	8.220743037055179	0.0	0.0	0.0	A9R3D1
ATP-dependent dethiobiotin synthetase BioD	0.0	0.0	0.0	100.23743332829348	0.0	27.892138329385663	0.0	0.0	10.50516802811752	0.0
ATP-dependent helicase 41 OS=Enterobacteria phage T4 OX=10665 GN=41 PE=1 SV=1	0.0	2.3864843320698745	0.0	0.0	0.0	0.0	0.0	0.0	44.054220698641004	0.0	P04530
ATP-dependent helicase/deoxyribonuclease subunit B OS=Clostridioides difficile (strain 630) OX=272563 GN=addB PE=3 SV=1	0.0	0.0	0.0	0.0	0.0	0.0	10.976922388626006	0.0	0.0	0.0	Q18AP0
ATP-dependent helicase/deoxyribonuclease subunit B OS=Exiguobacterium sibiricum (strain DSM /CIP 109462 / JCM 13490 / 255-15) OX=262543 GN=addB PE=3 SV=1	0.0	0.0	0.0	0.0	0.0	0.0	50.65386159807864	0.0	0.0	0.0
ATP-dependent helicase/deoxyribonuclease subunit B OS=Lysinibacillus sphaericus (strain C3-41) OX=444177 GN=addB PE=3 SV=1	0.0	0.0	0.0	0.0	0.0	0.0	4.654907916281244	0.0	0.0	0.0	B1HN89
ATP-dependent helicase/deoxyribonuclease subunit B	0.0	6.640401072342782	2.113046243880809	0.0	0.0	0.0	3.9076177664925966	5.8506057088923695	0.0	0.0
ATP-dependent helicase/nuclease subunit A OS=Exiguobacterium sibiricum (strain DSM / CIP 109462/ JCM 13490 / 255-15) OX=262543 GN=addA PE=3 SV=1	0.0	0.0	0.0	0.0	0.0	0.0	48.08830204712944	0.0	0.0	0.0
ATP-dependent helicase/nuclease subunit A OS=Lactobacillus acidophilus (strain ATCC / NCK56 /N2 / NCFM) OX=272621 GN=addA PE=3 SV=1	0.0	0.0	4.450109654449535	0.0	0.0	0.0	0.0	0.0	0.0	0.0
ATP-dependent helicase/nuclease subunit A OS=Lactobacillus sakei subsp. sakei (strain 23K) OX=314315 GN=addA PE=3 SV=1	0.0	0.0	0.0	0.0	0.0	0.0	0.0	0.0	0.0	0.0	Q38X69
ATP-dependent helicase/nuclease subunit A OS=Leuconostoc mesenteroides subsp. mesenteroides (strain ATCC 8293 / DSM / BCRC 11652 / CCM 1803 / JCM 6124 / NCDO 523 / NBRC 100496 / NCIMB 8023 / NCTC 12954 / NRRL B-1118/ 37Y) OX=203120 GN=addA PE=3 SV=1	0.0	0.0	2.74611219669962	0.0	0.0	0.0	0.0	0.0	0.0	0.0
ATP-dependent helicase/nuclease subunit A OS=Listeria monocytogenes serovar 1/2a (strain ATCC BAA-679/ EGD-e) OX=169963 GN=addA PE=3 SV=1	0.0	0.0	0.0	0.0	0.0	0.0	0.0	6.321597261686152	0.0	0.0
ATP-dependent helicase/nuclease subunit A OS=Lysinibacillus sphaericus (strain C3-41) OX=444177 GN=addA PE=3 SV=1	0.0	0.0	0.0	0.0	0.0	0.0	2.068193264069262	0.0	0.0	0.0	B1HN90
ATP-dependent helicase/nuclease subunit A OS=Staphylococcus aureus (strain MW2) OX=196620 GN=addA PE=3 SV=1	0.0	0.0	0.0	0.0	5.180966046414309	0.0	0.0	0.0	0.0	0.0	Q8NXE9
ATP-dependent helicase/nuclease subunit A OS=Streptococcus pneumoniae (strain CGSP14) OX=516950 GN=addA PE=3 SV=1	0.0	0.0	0.0	0.0	0.0	0.0	0.0	2.9758611478171866	0.0	0.0	B2IPX3
ATP-dependent helicase/nuclease subunit A	0.0	7.65809835802109	6.074130673422222	0.0	35.97059722796333	0.0	5.719204284729319	6.189644095157108	14.850809239363825	0.0
ATP-dependent lipid A-core flippase 1 OS=Colwellia psychrerythraea (strain 34H / ATCC BAA-681) OX=167879 GN=msbA1 PE=3 SV=1	0.0	5.783102395968598	0.0	0.0	0.0	0.0	0.0	0.0	0.0	0.0	Q483B6
ATP-dependent lipid A-core flippase OS=Acinetobacter baylyi (strain ATCC / BD413 / ADP1) OX=62977 GN=msbA PE=3 SV=1	0.0	0.0	0.0	0.0	37.553009103784255	0.0	28.365845114838834	0.0	8.792017549686047	0.0
ATP-dependent lipid A-core flippase OS=Alcanivorax borkumensis (strain ATCC / DSM 11573 / NCIMB 13689 / SK2) OX=393595 GN=msbA PE=3 SV=1	0.0	0.0	0.0	0.0	7.368064851895772	0.0	14.523312698797483	0.0	0.0	0.0
ATP-dependent lipid A-core flippase OS=Alkalilimnicola ehrlichii (strain ATCC BAA-1101 / DSM /MLHE-1) OX=187272 GN=msbA PE=3 SV=1	0.0	0.0	0.0	0.0	0.0	0.0	9.984777480423269	0.0	0.0	0.0
ATP-dependent lipid A-core flippase OS=Aromatoleum aromaticum (strain EbN1) OX=76114 GN=msbA PE=3 SV=1	0.0	0.0	0.0	0.0	0.0	0.0	0.0	0.0	0.0	0.0	Q5P2S7
ATP-dependent lipid A-core flippase OS=Bordetella avium (strain 197N) OX=360910 GN=msbA PE=3 SV=1	0.0	0.0	0.0	0.0	0.0	0.0	0.0	0.0	0.0	0.0	Q2KYS6
ATP-dependent lipid A-core flippase OS=Bordetella parapertussis (strain / ATCC BAA-587 / NCTC 13253) OX=257311 GN=msbA PE=3 SV=1	0.0	0.0	0.0	0.0	0.0	0.0	0.0	0.0	0.0	0.0
ATP-dependent lipid A-core flippase OS=Burkholderia cenocepacia (strain AU 1054) OX=331271 GN=msbA PE=3 SV=2	0.0	0.0	1.3910956529414464	0.0	0.0	0.0	0.0	0.0	0.0	0.0	Q1BUV6
ATP-dependent lipid A-core flippase OS=Burkholderia lata (strain ATCC / DSM 23089 / LMG 22485/ NCIMB 9086 / R18194 / 383) OX=482957 GN=msbA PE=3 SV=2	0.0	0.0	0.0	0.0	0.0	18.14669240707019	0.0	0.0	0.0	0.0
ATP-dependent lipid A-core flippase OS=Burkholderia pseudomallei (strain) OX=272560 GN=msbA PE=3 SV=1	0.0	0.0	0.0	0.0	0.0	0.0	4.10333321113285	2.9815294547654103	0.0	0.0
ATP-dependent lipid A-core flippase OS=Chromobacterium violaceum (strain ATCC / DSM 30191 / JCM 1249 / NBRC 12614 / NCIMB 9131 / NCTC 9757) OX=243365 GN=msbA PE=3 SV=1	0.0	0.0	2.6477859287871013	0.0	31.612920985850092	52.848262097783355	5.3525722477140585	6.407672951030924	7.6880870950169475	0.0
ATP-dependent lipid A-core flippase OS=Chromohalobacter salexigens (strain ATCC BAA-138 / DSM 3043 /CIP / NCIMB 13768 / 1H11) OX=290398 GN=msbA PE=3 SV=1	0.0	3.6003887001140744	0.0	0.0	0.0	0.0	4.394662344016528	0.0	0.0	45.42780443571204
ATP-dependent lipid A-core flippase OS=Cupriavidus metallidurans (strain ATCC / DSM 2839 / NBRC 102507 / CH34) OX=266264 GN=msbA PE=3 SV=1	0.0	0.0	0.0	0.0	6.707142091094491	0.0	0.0	7.453823636913524	0.0	0.0
ATP-dependent lipid A-core flippase OS=Cupriavidus pinatubonensis (strain JMP 134 / LMG 1197) OX=264198 GN=msbA PE=3 SV=1	0.0	0.0	0.0	0.0	19.11131451257648	0.0	0.0	0.4721879227004043	0.0	0.0	Q46Y89
ATP-dependent lipid A-core flippase OS=Dechloromonas aromatica (strain RCB) OX=159087 GN=msbA PE=3 SV=1	0.0	0.0	0.0	0.0	18.888123067616228	90.11306229493832	0.0	0.0	0.0	0.0	Q47JR8
ATP-dependent lipid A-core flippase OS=Desulfotalea psychrophila (strain LSv54 / DSM) OX=177439 GN=msbA PE=3 SV=1	0.0	9.061743938810775	6.33721353006659	0.0	9.630465884752546	0.0	6.319871566882862	3.3548512477478805	17.008367283618842	0.0
ATP-dependent lipid A-core flippase OS=Haemophilus influenzae (strain ATCC / DSM 11121 / KW20/ Rd) OX=71421 GN=msbA PE=3 SV=1	0.0	0.0	2.197389353271769	0.0	0.0	0.0	0.0	0.0	0.0	0.0
ATP-dependent lipid A-core flippase OS=Hahella chejuensis (strain KCTC 2396) OX=349521 GN=msbA PE=3 SV=1	0.0	0.0	0.0	0.0	0.0	0.0	0.0	4.129096547067204	11.205512563325355	0.0	Q2SIN5
ATP-dependent lipid A-core flippase OS=Hydrogenovibrio crunogenus (strain XCL-2) OX=317025 GN=msbA PE=3 SV=1	0.0	0.0	3.797863624332483	0.0	2.9034272810442596	0.0	0.0	0.0	1.6281513980900089	0.0	Q31FG2
ATP-dependent lipid A-core flippase OS=Legionella pneumophila (strain Lens) OX=297245 GN=msbA PE=3 SV=1	0.0	0.0	1.5224769090525831	0.0	0.0	0.0	7.006861389770715	0.0	120.40640386441113	0.0	Q5WVN2
ATP-dependent lipid A-core flippase OS=Legionella pneumophila (strain Paris) OX=297246 GN=msbA PE=3 SV=1	0.0	0.0	3.846257454448631	0.0	0.0	0.0	0.0	0.0	12.794353896931188	0.0	Q5X498
ATP-dependent lipid A-core flippase OS=Methylobacillus flagellatus (strain KT / ATCC / DSM 6875)OX=265072 GN=msbA PE=3 SV=1	0.0	0.0	0.0	0.0	0.0	62.14083470633271	0.0	0.0	0.0	0.0
ATP-dependent lipid A-core flippase OS=Methylococcus capsulatus (strain ATCC / NCIMB 11132 / Bath)OX=243233 GN=msbA PE=3 SV=1	0.0	0.0	7.759341775866448	0.0	0.0	0.0	0.0	0.0	0.0	0.0
ATP-dependent lipid A-core flippase OS=Neisseria gonorrhoeae (strain ATCC / FA 1090) OX=242231 GN=msbA PE=3 SV=1	0.0	0.0	0.0	0.0	0.0	0.0	0.0	0.9662363973776792	0.0	0.0
ATP-dependent lipid A-core flippase OS=Nitrosococcus oceani (strain ATCC / BCRC 17464 / NCIMB 11848 / C-107) OX=323261 GN=msbA PE=3 SV=1	0.0	5.785907684542921	0.0	0.0	0.0	0.0	4.567816090750823	0.0	0.0	0.0
ATP-dependent lipid A-core flippase OS=Photobacterium profundum (strain SS9) OX=298386 GN=msbA PE=3 SV=1	0.0	0.0	0.0	0.0	0.0	0.0	0.0	4.753162898901378	0.0	0.0	Q6LPK6
ATP-dependent lipid A-core flippase OS=Polaromonas sp. (strain JS666 / ATCC BAA-500) OX=296591 GN=msbA PE=3 SV=1	0.0	2.927748819755825	5.531749162187781	0.0	0.0	0.0	0.0	5.866552845407237	19.482311615781587	0.0	Q12C33
ATP-dependent lipid A-core flippase OS=Pseudomonas aeruginosa (strain ATCC / DSM 22644 / CIP 104116/ JCM 14847 / LMG 12228 / 1C / PRS 101 / PAO1) OX=208964 GN=msbA PE=3 SV=1	0.0	0.0	0.0	0.0	0.0	0.0	7.1543412309347225	0.0	0.0	0.0
ATP-dependent lipid A-core flippase OS=Pseudomonas fluorescens (strain ATCC BAA-477 / NRRL B-23932 /Pf-5) OX=220664 GN=msbA PE=3 SV=1	0.0	0.0	0.0	0.0	0.0	0.0	5.419146529402046	2.361911193589882	0.0	0.0
ATP-dependent lipid A-core flippase OS=Pseudomonas fluorescens (strain Pf0-1) OX=205922 GN=msbA PE=3 SV=1	75.38955805434681	0.0	0.0	0.0	0.0	0.0	0.0	0.0	0.0	0.0	Q3KJ31
ATP-dependent lipid A-core flippase OS=Psychrobacter arcticus (strain DSM / VKM B-2377 / 273-4)OX=259536 GN=msbA PE=3 SV=1	0.0	0.0	0.0	0.0	4.024285254656695	0.0	0.0	0.0	21.345645324365112	0.0
ATP-dependent lipid A-core flippase OS=Psychrobacter cryohalolentis (strain ATCC BAA-1226 / DSM/ VKM B-2378 / K5) OX=335284 GN=msbA PE=3 SV=1	0.0	0.0	3.2186592372588168	0.0	0.0	0.0	0.0	0.0	0.0	0.0
ATP-dependent lipid A-core flippase OS=Ralstonia solanacearum (strain) OX=267608 GN=msbA PE=3 SV=1	0.0	0.0	1.9030961363157288	0.0	0.0	0.0	5.813404661737756	3.9869289220700246	2.5742393726558253	0.0
ATP-dependent lipid A-core flippase OS=Saccharophagus degradans (strain 2-40 / ATCC / DSM 17024)OX=203122 GN=msbA PE=3 SV=1	67.53647909035236	0.0	0.0	0.0	0.0	0.0	0.0	0.0	0.0	0.0
ATP-dependent lipid A-core flippase OS=Salmonella typhimurium (strain LT2 / / ATCC 700720)OX=99287 GN=msbA PE=1 SV=1	0.0	0.0	0.0	0.0	0.0	0.0	0.0	0.0	9.853123116027467	0.0
ATP-dependent lipid A-core flippase OS=Shewanella frigidimarina (strain NCIMB 400) OX=318167 GN=msbA PE=3 SV=1	0.0	0.0	0.0	0.0	0.0	0.0	5.446242262049056	1.9689345455997989	25.71665133283169	29.26051563904259	Q080T2
ATP-dependent lipid A-core flippase OS=Shigella dysenteriae serotype 1 (strain Sd197) OX=300267 GN=msbA PE=3 SV=1	0.0	0.0	0.0	0.0	0.0	0.0	2.9136275475982605	0.0	0.0	0.0	Q32E34
ATP-dependent lipid A-core flippase OS=Sodalis glossinidius (strain morsitans) OX=343509 GN=msbA PE=3 SV=1	0.0	3.7367320462673033	0.0	0.0	0.0	0.0	8.990622146874633	2.0870706183357868	0.0	0.0	Q2NUA5
ATP-dependent lipid A-core flippase OS=Syntrophus aciditrophicus (strain SB) OX=56780 GN=msbA PE=3 SV=1	15.054571190419102	2.423295872472659	2.138596327097274	0.0	48.90819870971176	0.0	2.0551857592637948	11.393886391261224	15.637543651804789	93.17594365505181	Q2LVL0
ATP-dependent lipid A-core flippase OS=Thiobacillus denitrificans (strain ATCC) OX=292415 GN=msbA PE=3 SV=1	0.0	0.0	1.8834765885186595	0.0	0.0	0.0	2.2116719845884494	0.0	5.442677530758028	0.0
ATP-dependent lipid A-core flippase OS=Vibrio cholerae serotype O1 (strain ATCC / El Tor Inaba N16961) OX=243277 GN=msbA PE=1 SV=1	0.0	0.0	0.8955746523838725	0.0	0.0	0.0	0.0	0.0	0.0	0.0
ATP-dependent lipid A-core flippase OS=Vibrio vulnificus (strain CMCP6) OX=216895 GN=msbA PE=3 SV=1	0.0	0.0	0.0	0.0	0.0	0.0	2.614196285783547	0.0	0.0	0.0	Q8DAV2
ATP-dependent lipid A-core flippase OS=Xanthomonas campestris pv. vesicatoria (strain 85-10) OX=316273 GN=msbA PE=3 SV=1	0.0	0.0	0.0	0.0	0.0	0.0	3.7175715099310964	0.0	0.0	0.0	Q3BTC8
ATP-dependent lipid A-core flippase OS=Xylella fastidiosa (strain Temecula1 / ATCC) OX=183190 GN=msbA PE=3 SV=1	0.0	0.0	0.0	0.0	0.0	0.0	0.0	0.0	2.267782304482512	0.0
ATP-dependent permease MDL1%2C mitochondrial OS=Schizosaccharomyces pombe (strain 972 / ATCC) OX=284812 GN=mdl1 PE=3 SV=1	0.0	18.016163855792943	0.0	0.0	0.0	0.0	0.0	3.1358323146948384	0.0	0.0
ATP-dependent protease ATP-binding subunit-like protein AmiB OS=Pseudomonas aeruginosa (strain ATCC / DSM 22644 / CIP 104116 / JCM 14847 / LMG 12228 / 1C/ PRS 101 / PAO1) OX=208964 GN=amiB PE=3 SV=2	0.0	0.0	0.0	0.0	63.85397267536453	0.0	68.63757371349494	0.0	0.0	0.0
ATP-dependent protease ATPase subunit HslU OS=Acidovorax citrulli (strain AAC00-1) OX=397945 GN=hslU PE=3 SV=1	0.0	0.0	3.9445992643635113	0.0	0.0	0.0	0.0	4.425707784417405	17.415339503046287	0.0	A1TKC1
ATP-dependent protease ATPase subunit HslU OS=Acidovorax ebreus (strain TPSY) OX=535289 GN=hslU PE=3 SV=1	0.0	1.9015664495040407	9.37954524327038	0.0	0.0	0.0	0.0	0.0	0.0	0.0	B9MFS2
ATP-dependent protease ATPase subunit HslU OS=Acidovorax sp. (strain JS42) OX=232721 GN=hslU PE=3 SV=1	0.0	3.481000639627968	4.2347039854442725	0.0	0.0	0.0	8.814727360541822	0.0	0.0	0.0	A1WC16
ATP-dependent protease ATPase subunit HslU OS=Alkalilimnicola ehrlichii (strain ATCC BAA-1101 / DSM / MLHE-1) OX=187272 GN=hslU PE=3 SV=1	0.0	0.0	0.0	0.0	0.0	113.29638489546923	0.0	0.0	0.0	0.0
ATP-dependent protease ATPase subunit HslU OS=Azoarcus sp. (strain BH72) OX=418699 GN=hslU PE=3 SV=1	134.46724984805581	0.0	0.0	0.0	0.0	0.0	0.0	0.0	0.0	0.0	A1K2I6
ATP-dependent protease ATPase subunit HslU OS=Azorhizobium caulinodans (strain ATCC / DSM 5975/ JCM 20966 / NBRC 14845 / NCIMB 13405 / ORS 571) OX=438753 GN=hslU PE=3 SV=1	0.0	0.0	0.0	0.0	9.012722184908224	0.0	0.0	0.0	0.0	0.0
ATP-dependent protease ATPase subunit HslU OS=Bradyrhizobium sp. (strain ORS 278) OX=114615 GN=hslU PE=3 SV=1	0.0	0.0	0.0	0.0	0.0	0.0	0.0	0.0	0.0	0.0	A4YJU7
ATP-dependent protease ATPase subunit HslU OS=Brucella suis biovar 1 (strain 1330) OX=204722 GN=hslU PE=3 SV=1	0.0	0.0	2.5257681440503683	0.0	0.0	0.0	0.0	0.0	0.0	0.0	Q8FY12
ATP-dependent protease ATPase subunit HslU OS=Cytophaga hutchinsonii (strain ATCC / DSM 1761 /CIP 103989 / NBRC 15051 / NCIMB 9469 / D465) OX=269798 GN=hslU PE=3 SV=1	0.0	4.302903568429016	0.0	0.0	0.0	0.0	0.0	0.0	0.0	0.0
ATP-dependent protease ATPase subunit HslU OS=Dechloromonas aromatica (strain RCB) OX=159087 GN=hslU PE=3 SV=1	0.0	0.0	0.0	0.0	0.0	160.353281954491	0.0	0.0	0.0	0.0	Q47JL8
ATP-dependent protease ATPase subunit HslU OS=Desulfatibacillum aliphaticivorans OX=218208 GN=hslU PE=3 SV=1	0.0	3.6727712466925486	0.0	0.0	0.0	0.0	0.0	4.432003243570205	0.0	0.0	B8FH26
ATP-dependent protease ATPase subunit HslU OS=Desulfotalea psychrophila (strain LSv54 / DSM) OX=177439 GN=hslU PE=3 SV=1	35.10921656682578	0.0	0.0	0.0	0.0	0.0	0.0	0.0	0.0	0.0
ATP-dependent protease ATPase subunit HslU OS=Desulfovibrio salexigens (strain ATCC / DSM 2638/ NCIB 8403 / VKM B-1763) OX=526222 GN=hslU PE=3 SV=1	0.0	0.0	0.0	0.0	0.0	0.0	0.0	0.0	4.418668613888606	0.0
ATP-dependent protease ATPase subunit HslU OS=Enterococcus faecalis (strain ATCC / V583) OX=226185 GN=hslU PE=3 SV=1	0.0	0.0	0.0	0.0	8.518353457466	0.0	0.0	0.0	0.0	0.0
ATP-dependent protease ATPase subunit HslU OS=Escherichia coli O157:H7 (strain / EHEC) OX=444450 GN=hslU PE=3 SV=1	0.0	0.0	0.0	0.0	0.0	0.0	0.0	4.8915717617245	0.0	0.0
ATP-dependent protease ATPase subunit HslU OS=Escherichia fergusonii (strain ATCC / DSM 13698/ CDC 0568-73) OX=585054 GN=hslU PE=3 SV=1	0.0	0.0	0.0	0.0	0.0	0.0	3.6633916560868087	0.0	0.0	0.0
ATP-dependent protease ATPase subunit HslU OS=Exiguobacterium sibiricum (strain DSM / CIP 109462/ JCM 13490 / 255-15) OX=262543 GN=hslU PE=3 SV=1	0.0	0.0	0.0	0.0	0.0	0.0	35.513789805046365	0.0	0.0	0.0
ATP-dependent protease ATPase subunit HslU OS=Idiomarina loihiensis (strain ATCC BAA-735 / DSM/ L2-TR) OX=283942 GN=hslU PE=3 SV=1	0.0	8.11078283252549	0.0	0.0	0.0	0.0	0.0	0.0	0.0	0.0
ATP-dependent protease ATPase subunit HslU OS=Mesorhizobium japonicum (strain LMG / CECT 9101/ MAFF 303099) OX=266835 GN=hslU PE=3 SV=2	0.0	0.0	4.65201277766067	0.0	0.0	0.0	6.7515399942756895	0.0	0.0	0.0
ATP-dependent protease ATPase subunit HslU OS=Methylococcus capsulatus (strain ATCC / NCIMB 11132/ Bath) OX=243233 GN=hslU PE=3 SV=1	0.0	0.0	3.2754483302326487	0.0	0.0	0.0	0.0	0.0	0.0	0.0
ATP-dependent protease ATPase subunit HslU OS=Nitrosospira multiformis (strain ATCC / NCIMB 11849/ C 71) OX=323848 GN=hslU PE=3 SV=1	0.0	0.0	1.631225259699196	0.0	18.353179721994927	0.0	0.0	0.0	0.0	0.0
ATP-dependent protease ATPase subunit HslU OS=Parvibaculum lavamentivorans (strain DS-1 / DSM/ NCIMB 13966) OX=402881 GN=hslU PE=3 SV=1	0.0	0.0	3.569945855709505	0.0	0.0	0.0	0.0	0.0	0.0	0.0
ATP-dependent protease ATPase subunit HslU OS=Pelobacter carbinolicus (strain DSM 2380 / NBRC/ GraBd1) OX=338963 GN=hslU PE=3 SV=1	0.0	4.079259931816281	3.62175123739381	0.0	0.0	0.0	1.423854186156616	2.468578150719748	0.0	0.0
ATP-dependent protease ATPase subunit HslU OS=Pseudomonas fluorescens (strain ATCC BAA-477 / NRRL B-23932/ Pf-5) OX=220664 GN=hslU PE=3 SV=1	0.0	0.0	0.0	0.0	0.0	0.0	13.017847358068476	0.0	0.0	0.0
ATP-dependent protease ATPase subunit HslU OS=Pseudomonas fluorescens (strain Pf0-1) OX=205922 GN=hslU PE=3 SV=1	0.0	0.0	0.0	0.0	0.0	0.0	10.99017496826043	0.0	0.0	0.0	Q3KJB6
ATP-dependent protease ATPase subunit HslU OS=Pseudomonas mendocina (strain ymp) OX=399739 GN=hslU PE=3 SV=1	0.0	0.0	0.0	0.0	0.0	0.0	0.0	2.728196886713447	33.22564771683681	0.0	A4XPN6
ATP-dependent protease ATPase subunit HslU OS=Ralstonia pickettii (strain 12J) OX=402626 GN=hslU PE=3 SV=1	0.0	0.0	0.0	0.0	26.828568364377965	0.0	0.0	0.0	0.0	0.0	B2U7X3
ATP-dependent protease ATPase subunit HslU OS=Rhodobacter sphaeroides (strain ATCC / ATH 2.4.9)OX=349101 GN=hslU PE=3 SV=1	0.0	0.0	0.0	0.0	0.0	0.0	0.0	0.0	0.0	0.0
ATP-dependent protease ATPase subunit HslU OS=Rhodobacter sphaeroides (strain KD131 / KCTC) OX=557760 GN=hslU PE=3 SV=1	0.0	0.0	0.0	0.0	0.0	46.34386060882542	0.0	0.0	0.0	0.0
ATP-dependent protease ATPase subunit HslU OS=Rhodospirillum centenum (strain ATCC / SW) OX=414684 GN=hslU PE=3 SV=1	0.0	0.0	0.0	0.0	0.0	0.0	0.0	9.074220079720813	0.0	0.0
ATP-dependent protease ATPase subunit HslU OS=Roseobacter denitrificans (strain ATCC / OCh 114)OX=375451 GN=hslU PE=3 SV=1	0.0	0.0	0.0	0.0	0.0	0.0	0.0	0.0	11.279233040715651	0.0
ATP-dependent protease ATPase subunit HslU OS=Ruegeria pomeroyi (strain ATCC / DSM 15171 / DSS-3)OX=246200 GN=hslU PE=3 SV=1	0.0	0.0	5.4724976454424645	0.0	0.0	0.0	0.0	0.0	0.0	0.0
ATP-dependent protease ATPase subunit HslU OS=Shewanella pealeana (strain ATCC / ANG-SQ1) OX=398579 GN=hslU PE=3 SV=1	0.0	0.0	0.0	0.0	0.0	0.0	0.0	0.0	1.6143535048858562	0.0
ATP-dependent protease ATPase subunit HslU OS=Sinorhizobium medicae (strain WSM419) OX=366394 GN=hslU PE=3 SV=1	0.0	0.0	0.0	0.0	12.626117715263133	0.0	0.0	0.0	0.0	0.0	A6UEL0
ATP-dependent protease ATPase subunit HslU OS=Thermodesulfovibrio yellowstonii (strain ATCC /DSM 11347 / YP87) OX=289376 GN=hslU PE=3 SV=1	0.0	2.289793473221649	3.321767801569272	0.0	0.0	0.0	0.0	0.0	0.0	0.0
ATP-dependent protease ATPase subunit HslU OS=Thioalkalivibrio sulfidiphilus (strain HL-EbGR7) OX=396588 GN=hslU PE=3 SV=1	0.0	0.0	7.835772805056185	0.0	0.0	0.0	0.0	0.0	0.0	0.0	B8GTA1
ATP-dependent protease ATPase subunit HslU OS=Verminephrobacter eiseniae (strain EF01-2) OX=391735 GN=hslU PE=3 SV=1	0.0	6.468058867192661	9.815969545207443	0.0	0.0	0.0	0.0	0.0	0.0	0.0	A1WRK1
ATP-dependent protease ATPase subunit HslU OS=Xanthomonas campestris pv. vesicatoria (strain 85-10)OX=316273 GN=hslU PE=3 SV=1	0.0	4.302903568429016	0.0	0.0	0.0	0.0	0.0	0.0	0.0	0.0
ATP-dependent protease ATPase subunit HslU	0.0	0.0	0.0	0.0	6.655548690393765	0.0	0.0	0.0	0.0	0.0
ATP-dependent protease subunit ClpQ OS=Bacillus subtilis (strain 168) OX=224308 GN=clpQ PE=1 SV=1	0.0	0.0	0.0	0.0	0.0	0.0	30.19112558309803	0.0	0.0	0.0	P39070
ATP-dependent protease subunit HslV OS=Aromatoleum aromaticum (strain EbN1) OX=76114 GN=hslV PE=3 SV=1	0.0	0.0	0.0	0.0	0.0	0.0	0.0	8.69612757639911	0.0	0.0	Q5P502
ATP-dependent protease subunit HslV OS=Azoarcus sp. (strain BH72) OX=418699 GN=hslV PE=3 SV=1	0.0	0.0	3.5722921888384627	0.0	0.0	0.0	0.0	0.0	9.524685678826552	0.0	A1K2I5
ATP-dependent protease subunit HslV OS=Bacillus halodurans (strain ATCC BAA-125 / DSM / FERM 7344/ JCM 9153 / C-125) OX=272558 GN=hslV PE=3 SV=1	0.0	0.0	0.0	0.0	0.0	0.0	5.356959602015466	0.0	0.0	0.0
ATP-dependent protease subunit HslV OS=Bordetella petrii (strain ATCC BAA-461 / DSM / CCUG 43448)OX=340100 GN=hslV PE=3 SV=1	0.0	0.0	2.523442390694889	0.0	0.0	0.0	0.0	0.0	0.0	0.0
ATP-dependent protease subunit HslV OS=Bradyrhizobium sp. (strain BTAi1 / ATCC BAA-1182) OX=288000 GN=hslV PE=3 SV=1	0.0	0.0	0.0	0.0	0.0	0.0	0.0	3.9699712848778566	0.0	0.0	A5E8F2
ATP-dependent protease subunit HslV OS=Dechloromonas aromatica (strain RCB) OX=159087 GN=hslV PE=3 SV=1	0.0	3.7500165177370186	0.0	0.0	0.0	0.0	0.0	0.0	0.0	0.0	Q47JL9
ATP-dependent protease subunit HslV OS=Delftia acidovorans (strain DSM / SPH-1) OX=398578 GN=hslV PE=3 SV=1	0.0	5.360994609845988	0.0	0.0	0.0	0.0	0.0	0.0	23.421358226622672	0.0
ATP-dependent protease subunit HslV OS=Erwinia tasmaniensis (strain DSM / CIP 109463 / Et1/99)OX=465817 GN=hslV PE=3 SV=1	0.0	0.0	0.0	0.0	0.0	0.0	2.461578423524997	0.0	0.0	0.0
ATP-dependent protease subunit HslV OS=Gemmatimonas aurantiaca (strain T-27 / DSM / JCM 11422/ NBRC 100505) OX=379066 GN=hslV PE=3 SV=1	0.0	1.7022475655323583	0.0	0.0	0.0	0.0	0.0	4.770447127624656	0.0	0.0
ATP-dependent protease subunit HslV OS=Hahella chejuensis (strain KCTC 2396) OX=349521 GN=hslV PE=3 SV=1	0.0	0.0	6.634256922128574	0.0	0.0	0.0	0.0	0.0	7.402605449865196	0.0	Q2S9P4
ATP-dependent protease subunit HslV OS=Koribacter versatilis (strain Ellin345) OX=204669 GN=hslV PE=3 SV=1	0.0	0.0	0.0	0.0	0.0	0.0	0.0	0.7673053743881569	0.0	0.0	Q1IV81
ATP-dependent protease subunit HslV OS=Legionella pneumophila subsp. pneumophila (strain Philadelphia 1 / ATCC / DSM 7513) OX=272624 GN=hslV PE=3 SV=1	0.0	0.0	0.0	0.0	0.0	0.0	0.0	5.7974183842660745	0.0	0.0
ATP-dependent protease subunit HslV OS=Leptothrix cholodnii (strain ATCC / LMG 8142 / SP-6) OX=395495 GN=hslV PE=3 SV=1	0.0	0.0	6.123929466580223	0.0	0.0	0.0	0.0	0.5580402722822959	35.11895278226549	0.0
ATP-dependent protease subunit HslV OS=Mesorhizobium japonicum (strain LMG / CECT 9101 / MAFF 303099) OX=266835 GN=hslV PE=3 SV=1	0.0	0.0	3.4942092994649454	0.0	0.0	0.0	0.0	0.0	0.0	0.0
ATP-dependent protease subunit HslV OS=Methylorubrum extorquens (strain PA1) OX=419610 GN=hslV PE=3 SV=1	0.0	0.0	4.492554813597787	0.0	0.0	0.0	0.0	0.0	0.0	0.0	A9W0F2
ATP-dependent protease subunit HslV OS=Nitrobacter winogradskyi (strain ATCC / DSM 10237 / CIP 104748 / NCIMB 11846 / Nb-255) OX=323098 GN=hslV PE=3 SV=1	0.0	0.0	11.980146169594095	0.0	0.0	0.0	0.0	0.0	0.0	0.0
ATP-dependent protease subunit HslV OS=Pseudomonas fluorescens (strain ATCC BAA-477 / NRRL B-23932 /Pf-5) OX=220664 GN=hslV PE=3 SV=1	0.0	0.0	0.0	0.0	0.0	0.0	6.0142552587044795	0.0	0.0	0.0
ATP-dependent protease subunit HslV OS=Pseudomonas putida (strain ATCC / DSM 6125 / NCIMB 11950/ KT2440) OX=160488 GN=hslV PE=3 SV=3	0.0	0.0	0.0	0.0	0.0	0.0	13.365011686009955	0.0	0.0	0.0
ATP-dependent protease subunit HslV OS=Rhodobacter sphaeroides (strain ATCC / 2.4.1 / NCIB 8253/ DSM 158) OX=272943 GN=hslV PE=3 SV=1	0.0	4.119801288921398	4.911215835653493	0.0	0.0	45.641680902631094	0.0	0.0	0.0	0.0
ATP-dependent protease subunit HslV OS=Rhodoferax ferrireducens (strain ATCC BAA-621 / DSM / T118)OX=338969 GN=hslV PE=3 SV=1	0.0	0.0	19.467737525590405	0.0	0.0	0.0	0.0	0.0	0.0	0.0
ATP-dependent protease subunit HslV OS=Solibacter usitatus (strain) OX=234267 GN=hslV PE=3 SV=1	0.0	0.0	2.2837153635788745	0.0	0.0	0.0	0.0	0.0	0.0	0.0
ATP-dependent protease subunit HslV OS=Sphingomonas wittichii (strain RW1 / DSM 6014 / JCM) OX=392499 GN=hslV PE=3 SV=1	0.0	22.030866270356558	5.402337419218843	0.0	12.272642975194175	0.0	9.221150919871418	3.4784510305596448	0.0	0.0
ATP-dependent protease subunit HslV OS=Teredinibacter turnerae (strain ATCC / T7901) OX=377629 GN=hslV PE=3 SV=1	0.0	1.4343011894763384	0.0	0.0	0.0	0.0	0.0	0.0	42.45288473991263	0.0
ATP-dependent protease subunit HslV OS=Thermodesulfovibrio yellowstonii (strain ATCC / DSM 11347/ YP87) OX=289376 GN=hslV PE=3 SV=1	0.0	0.0	0.0	0.0	13.175959336312527	0.0	0.0	0.0	0.0	0.0
ATP-dependent protease subunit HslV OS=Thioalkalivibrio sulfidiphilus (strain HL-EbGR7) OX=396588 GN=hslV PE=3 SV=1	0.0	7.2930568956423985	3.513408251659808	0.0	0.0	0.0	4.212563075618053	11.659612392937355	0.0	0.0	B8GTA0
ATP-dependent protease subunit HslV OS=Thiobacillus denitrificans (strain ATCC) OX=292415 GN=hslV PE=3 SV=1	0.0	0.0	3.8061922726314577	0.0	30.613045186727373	0.0	0.0	0.0	0.0	0.0
ATP-dependent protease subunit HslV OS=Treponema denticola (strain ATCC / CIP 103919 / DSM 14222)OX=243275 GN=hslV PE=3 SV=1	0.0	0.0	2.4556079178267467	0.0	0.0	0.0	0.0	0.0	0.0	0.0
ATP-dependent protease subunit HslV	0.0	0.0	0.0	0.0	4.780228341166792	0.0	0.0	0.0	0.0	0.0
ATP-dependent translocase ABCB1 OS=Cricetulus griseus OX=10029 GN=ABCB1 PE=1 SV=2	0.0	2.093304438695197	0.0	0.0	22.7950636704208	0.0	0.0	0.0	0.0	0.0	P21448
ATP-dependent zinc metalloprotease FtsH 1 OS=Sphaerobacter thermophilus (strain DSM / S 6022)OX=479434 GN=ftsH1 PE=3 SV=1	0.0	0.0	0.0	0.0	0.0	0.0	0.0	3.9132574093796	0.0	0.0
ATP-dependent zinc metalloprotease FtsH 1 OS=Thermoanaerobacter sp. (strain X514) OX=399726 GN=ftsH1 PE=3 SV=1	0.0	0.0	0.0	0.0	11.978570060453105	0.0	0.0	0.0	0.0	0.0	B0K5A3
ATP-dependent zinc metalloprotease FtsH 1 OS=Thermomicrobium roseum (strain ATCC / DSM 5159 /P-2) OX=309801 GN=ftsH1 PE=3 SV=1	0.0	0.0	0.0	0.0	0.0	0.0	0.0	2.8815570667358004	0.0	0.0
ATP-dependent zinc metalloprotease FtsH 2 OS=Alkaliphilus metalliredigens (strain QYMF) OX=293826 GN=ftsH2 PE=3 SV=1	0.0	0.0	0.0	0.0	0.0	0.0	12.953224839468026	0.0	0.0	0.0	A6TWP7
ATP-dependent zinc metalloprotease FtsH 2 OS=Bdellovibrio bacteriovorus (strain ATCC / DSM 50701/ NCIB 9529 / HD100) OX=264462 GN=ftsH2 PE=3 SV=1	0.0	7.328272961565893	0.0	0.0	0.0	0.0	0.0	0.0	0.0	0.0
ATP-dependent zinc metalloprotease FtsH 2 OS=Salinibacter ruber (strain M8) OX=761659 GN=ftsH2 PE=3 SV=1	0.0	0.0	0.0	0.0	0.0	0.0	0.0	4.867235583805473	0.0	0.0	D5HA94
ATP-dependent zinc metalloprotease FtsH 2 OS=Symbiobacterium thermophilum (strain T / IAM) OX=292459 GN=ftsH2 PE=3 SV=1	0.0	0.0	0.0	0.0	48.847330328295385	0.0	7.181857927976777	0.0	0.0	0.0
ATP-dependent zinc metalloprotease FtsH 2 OS=Synechocystis sp. (strain PCC 6803 / Kazusa) OX=1111708 GN=ftsH2 PE=1 SV=1	0.0	0.0	0.0	0.0	0.0	0.0	0.0	5.9418380593189655	0.0	157.3276055504643	Q55700
ATP-dependent zinc metalloprotease FtsH 2 OS=Thermoanaerobacter sp. (strain X514) OX=399726 GN=ftsH2 PE=3 SV=1	0.0	0.0	0.0	0.0	0.0	0.0	8.777001992558397	0.0	0.0	0.0	B0K657
ATP-dependent zinc metalloprotease FtsH 3 OS=Synechocystis sp. (strain PCC 6803 / Kazusa) OX=1111708 GN=ftsH3 PE=1 SV=1	0.0	0.0	0.0	0.0	0.0	0.0	3.8901730443207536	3.739051596367045	0.0	142.59751290325627	P72991
ATP-dependent zinc metalloprotease FtsH 3	0.0	0.0	0.0	0.0	0.0	0.0	0.0	0.0	0.0	42.6092910218175
ATP-dependent zinc metalloprotease FtsH 4 OS=Sorangium cellulosum (strain So ce56) OX=448385 GN=ftsH4 PE=3 SV=1	0.0	3.335958946310136	0.0	0.0	0.0	0.0	0.0	4.147943697529283	8.972529987300375	0.0	A9EXK6
ATP-dependent zinc metalloprotease FtsH 4 OS=Synechocystis sp. (strain PCC 6803 / Kazusa) OX=1111708 GN=ftsH4 PE=2 SV=1	0.0	0.0	0.0	0.0	0.0	0.0	0.0	5.853162791807094	0.0	0.0	P73437
ATP-dependent zinc metalloprotease FtsH OS=Acaryochloris marina (strain MBIC) OX=329726 GN=ftsH PE=3 SV=1	0.0	0.0	0.0	0.0	0.0	0.0	4.113476028737958	0.0	0.0	102.45600491133041
ATP-dependent zinc metalloprotease FtsH OS=Acidimicrobium ferrooxidans (strain DSM / JCM 15462/ NBRC 103882 / ICP) OX=525909 GN=ftsH PE=3 SV=1	0.0	0.0	0.0	0.0	0.0	0.0	0.0	11.500875368463008	10.72109807241488	0.0
ATP-dependent zinc metalloprotease FtsH OS=Acidobacterium capsulatum (strain ATCC / DSM 11244/ JCM 7670 / NBRC 15755 / NCIMB 13165 / 161) OX=240015 GN=ftsH PE=3 SV=1	0.0	10.066624818912924	0.0	0.0	0.0	0.0	0.0	7.9474543413448835	12.50114995345985	0.0
ATP-dependent zinc metalloprotease FtsH OS=Alkalihalobacillus pseudofirmus (strain ATCC BAA-2126 / JCM / OF4) OX=398511 GN=ftsH PE=3 SV=2	0.0	0.0	0.0	0.0	11.334777245648768	0.0	10.428974544349256	0.0	0.0	0.0
ATP-dependent zinc metalloprotease FtsH OS=Atopobium parvulum (strain ATCC / DSM 20469 / JCM 10300/ VPI 0546) OX=521095 GN=ftsH PE=3 SV=1	0.0	0.0	0.0	0.0	0.0	0.0	0.0	7.94386740543033	0.0	0.0
ATP-dependent zinc metalloprotease FtsH OS=Bacillus subtilis (strain 168) OX=224308 GN=ftsH PE=1 SV=1	0.0	0.0	0.0	0.0	0.0	0.0	73.91910274948495	0.0	0.0	0.0	P37476
ATP-dependent zinc metalloprotease FtsH OS=Bartonella bacilliformis (strain ATCC / NCTC 12138/ KC583) OX=360095 GN=ftsH PE=3 SV=1	45.566781073008826	0.0	7.980534187857533	164.0248909008439	0.0	119.19374221334593	12.438948376284882	0.0	4.024515075560515	0.0
ATP-dependent zinc metalloprotease FtsH OS=Caulobacter vibrioides (strain / CB15N) OX=565050 GN=ftsH PE=2 SV=1	0.0	3.5312582476469125	1.993060680941564	0.0	0.0	0.0	0.0	1.8095988020252485	0.0	0.0
ATP-dependent zinc metalloprotease FtsH OS=Cupriavidus metallidurans (strain ATCC / DSM 2839 /NBRC 102507 / CH34) OX=266264 GN=ftsH PE=3 SV=1	0.0	2.6479406574947792	4.315682576841969	0.0	65.38784678281593	71.72264141842028	4.162732939145776	4.003332388112123	29.157201057632303	49.502379197558355
ATP-dependent zinc metalloprotease FtsH OS=Cutibacterium acnes (strain SK137) OX=553199 GN=ftsH PE=3 SV=1	0.0	0.0	5.090208942916769	0.0	0.0	0.0	7.7232775354240895	0.0	0.0	0.0	D4HA34
ATP-dependent zinc metalloprotease FtsH OS=Haemophilus influenzae (strain ATCC / DSM 11121 / KW20 / Rd) OX=71421 GN=HI_1465 PE=3 SV=1	0.0	0.0	0.0	0.0	0.0	0.0	0.0	1.7687039138438871	0.0	0.0
ATP-dependent zinc metalloprotease FtsH OS=Haliangium ochraceum (strain DSM / JCM 11303 / SMP-2)OX=502025 GN=ftsH PE=3 SV=1	11.374564899427767	0.0	0.0	0.0	0.0	0.0	0.0	0.0	0.0	0.0
ATP-dependent zinc metalloprotease FtsH OS=Helicobacter felis (strain ATCC / NCTC 12436 / CS1)OX=936155 GN=ftsH PE=3 SV=1	0.0	0.0	0.0	0.0	64.09046887045847	0.0	0.0	0.0	0.0	0.0
ATP-dependent zinc metalloprotease FtsH OS=Lactobacillus plantarum (strain ATCC BAA-793 / NCIMB 8826/ WCFS1) OX=220668 GN=ftsH PE=2 SV=1	0.0	0.0	0.0	0.0	8.400207084963004	0.0	3.63082817469937	0.0	0.0	0.0
ATP-dependent zinc metalloprotease FtsH OS=Magnetococcus marinus (strain ATCC BAA-1437 / JCM /MC-1) OX=156889 GN=ftsH PE=3 SV=1	0.0	1.2823222554920908	0.0	0.0	0.0	0.0	0.0	0.0	0.0	0.0
ATP-dependent zinc metalloprotease FtsH OS=Methylibium petroleiphilum (strain ATCC BAA-1232 / LMG/ PM1) OX=420662 GN=ftsH PE=3 SV=1	0.0	3.4899125716290635	2.9467295013920967	0.0	0.0	0.0	0.0	1.8718122137540687	0.0	0.0
ATP-dependent zinc metalloprotease FtsH OS=Mycobacterium tuberculosis (strain CDC 1551 / Oshkosh) OX=83331 GN=ftsH PE=3 SV=1	0.0	1.9733060950757269	0.0	0.0	0.0	0.0	0.0	0.0	0.0	0.0	P9WQN2
ATP-dependent zinc metalloprotease FtsH OS=Mycoplasma conjunctivae (strain ATCC / HRC/581 / NCTC 10147) OX=572263 GN=ftsH PE=3 SV=1	0.0	0.0	0.0	0.0	34.4513612528915	0.0	0.0	0.0	0.0	0.0
ATP-dependent zinc metalloprotease FtsH OS=Myxococcus xanthus (strain DK 1622) OX=246197 GN=ftsH PE=3 SV=1	109.09738929979996	0.0	0.0	0.0	0.0	0.0	0.0	6.578159542032565	0.0	0.0	Q1D491
ATP-dependent zinc metalloprotease FtsH OS=Nitrosococcus oceani (strain ATCC / BCRC 17464 / NCIMB 11848 / C-107) OX=323261 GN=ftsH PE=3 SV=1	0.0	0.0	0.0	0.0	11.954698856665829	0.0	0.0	0.0	0.0	0.0
ATP-dependent zinc metalloprotease FtsH OS=Nostoc sp. (strain PCC 7120 / SAG 25.82 / UTEX 2576) OX=103690 GN=ftsH PE=3 SV=1	0.0	0.0	0.0	0.0	0.0	0.0	0.0	0.0	0.0	123.44572172957106	Q8YMZ8
ATP-dependent zinc metalloprotease FtsH OS=Parabacteroides distasonis (strain ATCC 8503 / DSM/ CIP 104284 / JCM 5825 / NCTC 11152) OX=435591 GN=ftsH PE=3 SV=1	0.0	5.071279205648484	0.0	0.0	22.64353342324049	0.0	2.9686016522699257	2.6181889477330658	7.8116127150088275	0.0
ATP-dependent zinc metalloprotease FtsH OS=Paraburkholderia phymatum (strain DSM / CIP 108236/ LMG 21445 / STM815) OX=391038 GN=ftsH PE=3 SV=1	70.47284774645462	0.0	0.0	0.0	8.513863023381937	0.0	0.0	13.631767552193198	0.0	0.0
ATP-dependent zinc metalloprotease FtsH OS=Photobacterium profundum (strain SS9) OX=298386 GN=ftsH PE=3 SV=1	0.0	0.0	0.0	0.0	0.0	0.0	5.625226749534236	0.0	29.822438169141392	0.0	Q6LUJ8
ATP-dependent zinc metalloprotease FtsH OS=Pseudomonas putida (strain ATCC / DSM 6899 / BCRC 17059 / F1) OX=351746 GN=ftsH PE=3 SV=1	0.0	3.6467625748483465	0.0	0.0	0.0	0.0	0.0	0.0	0.0	0.0
ATP-dependent zinc metalloprotease FtsH OS=Ralstonia pickettii (strain 12J) OX=402626 GN=ftsH PE=3 SV=1	0.0	0.0	0.0	322.51884820713434	4.806785165284387	0.0	0.0	2.712830093157435	12.455358195388568	0.0	B2UE66
ATP-dependent zinc metalloprotease FtsH OS=Rhodothermus marinus (strain ATCC / DSM 4252 / R-10)OX=518766 GN=ftsH PE=3 SV=1	0.0	4.347394447275401	0.0	0.0	0.0	0.0	0.0	0.0	0.0	0.0
ATP-dependent zinc metalloprotease FtsH OS=Salmonella typhimurium (strain LT2 / / ATCC 700720)OX=99287 GN=ftsH PE=3 SV=1	0.0	6.993065326958653	5.148740092432372	0.0	0.0	0.0	9.933397836441674	0.0	27.269846964275192	0.0
ATP-dependent zinc metalloprotease FtsH OS=Shigella flexneri OX=623 GN=ftsH PE=3 SV=1	0.0	8.525379032775247	0.0	0.0	0.0	184.4296493616521	0.0	0.0	0.0	0.0	P0AAI4
ATP-dependent zinc metalloprotease FtsH OS=Staphylococcus haemolyticus (strain) OX=279808 GN=ftsH PE=3 SV=1	0.0	0.0	0.0	0.0	0.0	0.0	23.35348681966635	0.0	0.0	0.0
ATP-dependent zinc metalloprotease FtsH OS=Syntrophobacter fumaroxidans (strain DSM / MPOB) OX=335543 GN=ftsH PE=3 SV=1	0.0	0.0	6.8397465132146005	0.0	0.0	0.0	3.60895571581564	11.286155590002176	0.0	0.0
ATP-dependent zinc metalloprotease FtsH OS=Syntrophus aciditrophicus (strain SB) OX=56780 GN=ftsH PE=3 SV=1	0.0	2.2980736721512405	0.0	0.0	7.283007826188463	0.0	0.0	0.0	0.0	0.0	Q2LUQ1
ATP-dependent zinc metalloprotease FtsH OS=Treponema pallidum (strain Nichols) OX=243276 GN=ftsH PE=3 SV=1	0.0	0.0	0.0	0.0	0.0	0.0	0.0	1.8690184641813017	0.0	0.0	O83746
ATP-dependent zinc metalloprotease FtsH OS=Trichodesmium erythraeum (strain IMS101) OX=203124 GN=ftsH PE=3 SV=1	0.0	0.0	0.0	0.0	0.0	0.0	0.0	3.7737912123996153	0.0	37.005946249377395	Q10ZF7
ATP-dependent zinc metalloprotease FtsH OS=Trieres chinensis OX=1514140 GN=ftsH PE=3 SV=1	53.773120792318466	0.0	2.11990455690866	0.0	21.226763289895846	83.67641498815699	0.0	0.0	11.458268485806375	68.61405724218531	P49825
ATP-dependent zinc metalloprotease FtsH OS=Zymomonas mobilis subsp. mobilis (strain NCIMB / B70)OX=622759 GN=ftsH PE=3 SV=1	0.0	0.0	3.383282020116851	0.0	37.0554026673626	0.0	5.887829472485466	4.446140415001049	0.0	34.453226865126204
ATP-dependent zinc metalloprotease FtsH	22.90990103418313	9.188405298927725	4.8703422578275095	0.0	50.80747014082977	0.0	4.268214938909918	0.0	18.509510630917994	28.63983803457805
ATPase RavA OS=Escherichia coli (strain ATCC 8739 / DSM 1576 / Crooks) OX=481805 GN=ravA PE=3 SV=1	0.0	0.0	0.0	0.0	0.0	0.0	6.087616101292357	0.0	0.0	0.0	B1IWZ2
ATPase RavA	0.0	4.312117494699741	2.070223559051671	0.0	0.0	0.0	4.077400623993946	4.40930412324462	0.0	0.0
ATPase WRNIP1 C26H5.02c OS=Schizosaccharomyces pombe (strain 972 / ATCC) OX=284812 GN=SPAC26H5.02c PE=3 SV=2	0.0	10.148532822299103	0.0	0.0	4.100575022517487	0.0	0.0	0.0	0.0	0.0
Abasic site processing protein HMCES OS=Xenopus laevis OX=8355 GN=hmces PE=2 SV=1	0.0	0.0	9.965303404707816	0.0	0.0	0.0	0.0	7.115013471599274	0.0	0.0	Q6IND6
Abasic site processing protein YedK OS=Escherichia coli (strain K12) OX=83333 GN=yedK PE=1 SV=2	0.0	0.0	0.0	0.0	36.050888739632896	0.0	3.3589159325412683	0.0	0.0	0.0	P76318
Abasic site processing protein YoaM OS=Bacillus subtilis (strain 168) OX=224308 GN=yoaM PE=3 SV=1	0.0	0.0	0.0	0.0	48.764487184044505	24.55720874652434	5.570020495277443	0.0	0.0	0.0	O34906
Abasic site processing protein YobE OS=Bacillus subtilis (strain 168) OX=224308 GN=yobE PE=3 SV=1	0.0	0.0	0.0	0.0	0.0	0.0	1.4523312698797484	0.0	0.0	0.0	O34915
Acarbose 7(IV)-phosphotransferase OS=Actinoplanes sp. (strain ATCC / CBS 674.73 / SE50/110) OX=134676 GN=acbK PE=1 SV=2	0.0	0.0	0.0	0.0	0.0	0.0	0.0	0.0	7.992743226987318	0.0
Accessory gene regulator protein A OS=Staphylococcus epidermidis (strain ATCC / FDA PCI 1200)OX=176280 GN=agrA PE=3 SV=1	0.0	0.0	0.0	0.0	0.0	0.0	3.9850553136944313	0.0	0.0	0.0
Accessory protein VasW OS=Vibrio cholerae serotype O1 (strain ATCC / El Tor Inaba N16961) OX=243277 GN=vasW PE=4 SV=1	0.0	0.0	0.0	0.0	0.0	0.0	7.435143019862193	0.0	0.0	0.0
Acetaldehyde dehydrogenase 1 OS=Azoarcus sp. (strain BH72) OX=418699 GN=lapF PE=3 SV=1	0.0	0.0	0.0	0.0	0.0	0.0	0.0	0.0	15.13857326436008	0.0	A1K6L8
Acetaldehyde dehydrogenase 1 OS=Dechloromonas aromatica (strain RCB) OX=159087 GN=Daro_0906 PE=3 SV=1	0.0	0.0	0.0	0.0	0.0	0.0	6.4283515224185575	0.0	0.0	0.0	Q47HL9
Acetaldehyde dehydrogenase 1 OS=Nocardia farcinica (strain IFM) OX=247156 GN=NFA_4660 PE=3 SV=1	0.0	0.0	0.0	0.0	0.0	0.0	18.269040499278482	0.0	0.0	0.0
Acetaldehyde dehydrogenase 1 OS=Novosphingobium aromaticivorans (strain ATCC / DSM 12444 / CIP 105152 / NBRC 16084 / F199) OX=279238 GN=Saro_3688 PE=3 SV=1	0.0	3.984682404204362	0.0	0.0	0.0	0.0	0.0	0.0	0.0	0.0
Acetaldehyde dehydrogenase 1/2 OS=Sphingomonas wittichii (strain RW1 / DSM 6014 / JCM) OX=392499 GN=Swit_1640 PE=3 SV=1	0.0	0.0	1.768037700835258	0.0	0.0	0.0	0.0	0.0	0.0	0.0
Acetaldehyde dehydrogenase 2 OS=Cupriavidus necator (strain ATCC / H16 / DSM 428 / Stanier 337)OX=381666 GN=acoD PE=1 SV=1	76.77831307113742	0.0	0.0	0.0	0.0	0.0	4.684939580257253	2.916713597053118	0.0	0.0
Acetaldehyde dehydrogenase 2 OS=Mycolicibacterium smegmatis (strain ATCC / mc(2)155) OX=246196 GN=mhpF PE=3 SV=2	0.0	0.0	0.0	0.0	20.33639877620317	0.0	0.0	0.0	0.0	0.0
Acetaldehyde dehydrogenase 2 OS=Paraburkholderia xenovorans (strain LB400) OX=266265 GN=amnH PE=3 SV=1	0.0	0.0	0.0	0.0	0.0	0.0	0.0	0.0	5.2429462452256255	0.0	Q13VU2
Acetaldehyde dehydrogenase 2/3 OS=Azoarcus sp. (strain BH72) OX=418699 GN=mhpF PE=3 SV=1	0.0	0.0	0.0	0.0	38.0735458636387	0.0	2.1712593735743746	0.0	15.13857326436008	0.0	A1K6Y5
Acetaldehyde dehydrogenase 3 OS=Sphingomonas wittichii (strain RW1 / DSM 6014 / JCM) OX=392499 GN=Swit_4924 PE=3 SV=1	0.0	2.71762330637622	0.0	0.0	0.0	0.0	0.0	0.0	0.0	0.0
Acetaldehyde dehydrogenase 4 OS=Rhodococcus jostii (strain RHA1) OX=101510 GN=RHA1_ro05800 PE=3 SV=1	0.0	0.0	3.2837737254075323	0.0	0.0	0.0	0.0	0.0	0.0	0.0	Q0S4F9
Acetaldehyde dehydrogenase 5 OS=Dechloromonas aromatica (strain RCB) OX=159087 GN=Daro_3807 PE=3 SV=1	0.0	0.0	0.0	0.0	0.0	0.0	0.0	0.0	10.870565176921609	0.0	Q479E6
Acetaldehyde dehydrogenase OS=Cupriavidus pinatubonensis (strain JMP 134 / LMG 1197) OX=264198 GN=Reut_B5824 PE=3 SV=1	0.0	0.0	0.0	0.0	0.0	0.0	4.015662497363358	0.0	0.0	0.0	Q46NW7
Acetaldehyde dehydrogenase OS=Pectobacterium atrosepticum (strain SCRI 1043 / ATCC BAA-672) OX=218491 GN=mhpF PE=3 SV=1	0.0	0.0	0.0	0.0	4.596129241706183	0.0	0.0	0.0	0.0	0.0	Q6D797
Acetaldehyde dehydrogenase OS=Pseudomonas aeruginosa OX=287 GN=exaC PE=1 SV=1	0.0	0.0	1.2866002048331688	0.0	14.755712600407882	0.0	10.95693709524662	0.0	0.0	0.0	Q9ZAA1
Acetaldehyde dehydrogenase OS=Pseudomonas stutzeri OX=316 GN=nahO PE=3 SV=1	0.0	0.0	0.0	0.0	0.0	0.0	5.751807009424746	2.0596091628313684	0.0	0.0	Q9ZI57
Acetaldehyde dehydrogenase OS=Ralstonia pickettii (strain 12J) OX=402626 GN=Rpic_4618 PE=3 SV=1	0.0	0.0	9.194178736486382	0.0	0.0	0.0	8.378834249306237	0.0	0.0	0.0	B2UJF2
Acetaldehyde dehydrogenase OS=Verminephrobacter eiseniae (strain EF01-2) OX=391735 GN=Veis_2782 PE=3 SV=1	0.0	0.0	0.0	0.0	0.0	0.0	0.0	4.119218325662737	0.0	0.0	A1WLL3
Acetaldehyde dehydrogenase	0.0	0.0	0.0	0.0	0.0	0.0	0.0	0.9317279546141904	0.0	0.0
Acetamidase OS=Mycolicibacterium smegmatis OX=1772 GN=amdA PE=1 SV=2	0.0	1.9717362413803603	6.3375833056255875	0.0	0.0	0.0	0.0	0.0	0.0	0.0	Q07838
Acetate CoA-transferase YdiF OS=Escherichia coli (strain K12) OX=83333 GN=ydiF PE=3 SV=3	0.0	0.0	4.0019393037953614	0.0	0.0	0.0	0.0	0.0	0.0	0.0	P37766
Acetate CoA-transferase YdiF OS=Escherichia coli O157:H7 OX=83334 GN=ydiF PE=1 SV=1	0.0	2.8475097144015544	0.0	0.0	0.0	0.0	0.0	0.0	0.0	0.0	Q8X5X6
Acetate CoA-transferase subunit alpha OS=Escherichia coli (strain K12) OX=83333 GN=atoD PE=1 SV=1	0.0	0.0	3.321767801569272	0.0	0.0	0.0	2.4532622802022765	0.0	20.687100116908347	0.0	P76458
Acetate CoA-transferase subunit beta OS=Haemophilus influenzae (strain ATCC / DSM 11121 / KW20/ Rd) OX=71421 GN=atoA PE=3 SV=1	0.0	0.0	4.65201277766067	0.0	0.0	0.0	0.0	0.0	0.0	0.0
Acetate CoA-transferase subunit beta	0.0	0.0	0.0	0.0	0.0	0.0	0.0	0.0	9.368543290649068	0.0
Acetate kinase 1 OS=Photobacterium profundum (strain SS9) OX=298386 GN=ackA1 PE=3 SV=1	0.0	0.0	0.0	0.0	6.991687513140924	0.0	0.0	0.0	0.0	0.0	Q6LNF6
Acetate kinase 2 OS=Neisseria meningitidis serogroup B (strain MC58) OX=122586 GN=ackA2 PE=3 SV=1	0.0	0.0	0.0	0.0	15.010035460367599	0.0	0.0	0.0	0.0	0.0	Q9K0X1
Acetate kinase OS=Bacillus cytotoxicus (strain DSM / CIP 110041 / 391-98 / NVH 391-98) OX=315749 GN=ackA PE=3 SV=1	0.0	0.0	0.0	0.0	0.0	0.0	0.0	6.699239021818575	0.0	0.0
Acetate kinase OS=Bacteroides vulgatus (strain ATCC 8482 / DSM 1447 / JCM 5826 / NBRC / NCTC 11154)OX=435590 GN=ackA PE=3 SV=1	0.0	0.0	0.0	0.0	0.0	20.97737423101429	0.0	0.0	0.0	0.0
Acetate kinase OS=Brachyspira hyodysenteriae (strain ATCC / WA1) OX=565034 GN=ackA PE=3 SV=1	0.0	0.0	0.0	0.0	0.0	0.0	0.0	0.0	25.684545650768232	0.0
Acetate kinase OS=Caldicellulosiruptor saccharolyticus (strain ATCC / DSM 8903 / Tp8T 6331) OX=351627 GN=ackA PE=3 SV=1	0.0	0.0	0.0	0.0	9.430205228895797	0.0	0.0	0.0	0.0	0.0
Acetate kinase OS=Carboxydothermus hydrogenoformans (strain ATCC BAA-161 / DSM 6008 / Z-2901) OX=246194 GN=ackA PE=3 SV=1	101.91133371717841	0.6374671953228171	0.0	0.0	0.0	0.0	0.0	0.0	0.0	0.0	Q3AC47
Acetate kinase OS=Chromobacterium violaceum (strain ATCC / DSM 30191 / JCM 1249 / NBRC 12614 /NCIMB 9131 / NCTC 9757) OX=243365 GN=ackA PE=3 SV=1	0.0	0.0	0.0	0.0	0.0	0.0	0.0	6.503619490564775	0.0	0.0
Acetate kinase OS=Exiguobacterium sp. (strain ATCC BAA-1283 / AT1b) OX=360911 GN=ackA PE=3 SV=1	0.0	0.0	0.0	0.0	0.0	0.0	7.811343483416972	0.0	0.0	0.0	C4L493
Acetate kinase OS=Fervidobacterium nodosum (strain ATCC / DSM 5306 / Rt17-B1) OX=381764 GN=ackA PE=3 SV=1	0.0	0.0	0.0	0.0	0.0	0.0	0.0	0.0	6.785396130034747	0.0
Acetate kinase OS=Flavobacterium johnsoniae (strain ATCC / DSM 2064 / JCM 8514 / NBRC 14942 /NCIMB 11054 / UW101) OX=376686 GN=ackA PE=3 SV=1	0.0	1.5686534527943754	0.0	0.0	22.6919299680938	0.0	0.0	0.0	0.0	0.0
Acetate kinase OS=Gemmatimonas aurantiaca (strain T-27 / DSM / JCM 11422 / NBRC 100505) OX=379066 GN=ackA PE=3 SV=1	0.0	0.0	6.540473594975297	0.0	0.0	0.0	0.0	0.0	6.1781744943739785	0.0
Acetate kinase OS=Gloeobacter violaceus (strain ATCC / PCC 7421) OX=251221 GN=ackA PE=3 SV=1	0.0	0.0	0.0	0.0	0.0	0.0	0.0	5.7217340711555496	0.0	0.0
Acetate kinase OS=Heliobacterium modesticaldum (strain ATCC / Ice1) OX=498761 GN=ackA PE=3 SV=1	0.0	0.0	0.0	0.0	0.0	0.0	0.0	0.0	3.0724792512343715	0.0
Acetate kinase OS=Leifsonia xyli subsp. xyli (strain CTCB07) OX=281090 GN=ackA PE=3 SV=1	0.0	0.0	0.0	0.0	0.0	0.0	0.0	0.0	107.57292060792341	0.0	Q6AGY7
Acetate kinase OS=Methylocella silvestris (strain DSM / CIP 108128 / LMG 27833 / NCIMB 13906 /BL2) OX=395965 GN=ackA PE=3 SV=1	0.0	0.0	2.167594243396898	333.0173927832562	14.048483864154935	37.74875864127385	0.0	3.1073011687381435	11.332487209935277	0.0
Acetate kinase OS=Microcystis aeruginosa (strain NIES-843) OX=449447 GN=ackA PE=3 SV=1	0.0	0.0	0.0	0.0	0.0	0.0	0.0	0.0	14.376884043511778	0.0	B0JMT8
Acetate kinase OS=Pseudomonas aeruginosa (strain ATCC / DSM 22644 / CIP 104116 / JCM 14847 / LMG 12228 / 1C / PRS 101 / PAO1) OX=208964 GN=ackA PE=3 SV=1	0.0	0.0	0.0	0.0	41.7059301105557	0.0	41.214806307398256	0.0	0.0	0.0
Acetate kinase OS=Pseudomonas aeruginosa (strain PA7) OX=381754 GN=ackA PE=3 SV=1	79.26041555835974	0.0	0.0	0.0	10.681744811743078	0.0	4.560892534720884	0.0	0.0	0.0	A6VAE3
Acetate kinase OS=Rhizobium meliloti (strain 1021) OX=266834 GN=ackA PE=3 SV=1	0.0	0.0	3.425573045368312	0.0	0.0	0.0	3.5050073963682045	2.3776753879774786	0.0	0.0	P58382
Acetate kinase OS=Rhizobium meliloti OX=382 GN=ackA PE=3 SV=1	0.0	0.0	0.0	0.0	0.0	0.0	0.0	0.0	3.442657474274657	0.0	Q9X449
Acetate kinase OS=Rhodopseudomonas palustris (strain ATCC BAA-98 / CGA009) OX=258594 GN=ackA PE=3 SV=1	0.0	1.8310227950761768	1.8834765885186595	0.0	11.623460349302292	0.0	0.0	3.836526871940785	10.654733132246653	0.0	Q6N143
Acetate kinase OS=Rhodopseudomonas palustris (strain TIE-1) OX=395960 GN=ackA PE=3 SV=1	0.0	2.1913991648232654	2.7681398346410604	75.11670513908034	0.0	72.58676962828076	0.0	4.626511222911844	20.98659556351613	0.0	B3QA57
Acetate kinase OS=Rickettsia akari (strain Hartford) OX=293614 GN=ackA PE=3 SV=1	0.0	0.0	7.884255421879447	0.0	0.0	0.0	0.0	0.0	0.0	0.0	A8GM71
Acetate kinase OS=Rickettsia felis (strain ATCC VR-1525 / URRWXCal2) OX=315456 GN=ackA PE=3 SV=2	0.0	0.0	0.0	0.0	8.686961142080214	0.0	0.0	0.0	0.0	0.0	Q4UNB0
Acetate kinase OS=Rickettsia typhi (strain ATCC VR-144 / Wilmington) OX=257363 GN=ackA PE=3 SV=1	0.0	0.0	0.0	0.0	0.0	0.0	1.59014372614571	0.0	0.0	0.0	Q68XX8
Acetate kinase OS=Salmonella typhimurium (strain LT2 / / ATCC 700720) OX=99287 GN=ackA PE=1 SV=1	0.0	0.0	0.0	0.0	0.0	0.0	4.4010038481204505	0.0	0.0	0.0
Acetate kinase OS=Solibacter usitatus (strain) OX=234267 GN=ackA PE=3 SV=1	0.0	0.0	0.0	0.0	0.0	0.0	3.3618779395364533	0.0	0.0	0.0
Acetate kinase OS=Streptomyces griseus subsp. griseus (strain JCM 4626 / NBRC) OX=455632 GN=ackA PE=3 SV=1	0.0	0.0	0.0	0.0	0.0	0.0	0.0	0.0	15.505302267857175	0.0
Acetate kinase OS=Sulfurovum sp. (strain NBC37-1) OX=387093 GN=ackA PE=3 SV=1	0.0	0.0	0.0	0.0	48.06785165284385	0.0	0.0	0.0	0.0	0.0	A6QBT0
Acetate kinase OS=Thermoanaerobacterium thermosaccharolyticum (strain ATCC 7956 / DSM 571 / NCIB 9385/ NCA 3814) OX=580327 GN=ackA PE=3 SV=2	0.0	0.0	0.0	0.0	17.585799385186775	0.0	0.0	0.0	0.0	0.0
Acetate kinase OS=Thermosynechococcus elongatus (strain BP-1) OX=197221 GN=ackA PE=3 SV=1	0.0	0.0	0.0	0.0	0.0	0.0	0.0	0.0	10.518057804839136	0.0	Q8DGH7
Acetate operon repressor OS=Salmonella typhimurium (strain LT2 / / ATCC 700720) OX=99287 GN=iclR PE=4 SV=2	0.0	0.0	2.6768824774550914	0.0	0.0	0.0	13.03733668907496	2.777470404629374	20.70583843223164	0.0
Acetate--CoA ligase [ADP-forming] I OS=Archaeoglobus fulgidus (strain ATCC / VC-16 / DSM 4304/ JCM 9628 / NBRC 100126) OX=224325 GN=AF_1211 PE=1 SV=1	0.0	3.9140114091832454	4.857533417361268	120.2849199939522	0.0	0.0	0.0	2.9645889464996973	10.296957490623301	24.659063582902828
Acetate--CoA ligase [ADP-forming] I subunit alpha OS=Pyrococcus furiosus (strain ATCC / DSM 3638/ JCM 8422 / Vc1) OX=186497 GN=acdAI PE=1 SV=1	0.0	0.0	0.0	0.0	5.729942581133704	0.0	0.0	0.0	0.0	0.0
Acetate--CoA ligase [ADP-forming] II OS=Archaeoglobus fulgidus (strain ATCC / VC-16 / DSM 4304/ JCM 9628 / NBRC 100126) OX=224325 GN=AF_1938 PE=1 SV=1	0.0	0.0	2.959180471116288	0.0	0.0	0.0	0.0	6.829419562617104	0.0	0.0
Acetate--CoA ligase [ADP-forming] II subunit beta OS=Pyrococcus furiosus (strain ATCC / DSM 3638/ JCM 8422 / Vc1) OX=186497 GN=acdBII PE=1 SV=1	0.0	0.0	0.0	153.7476420975329	0.0	0.0	0.0	1.7014162649476523	0.0	0.0
Acetate--CoA ligase [ADP-forming] OS=Methanocaldococcus jannaschii (strain ATCC / DSM 2661 / JAL-1/ JCM 10045 / NBRC 100440) OX=243232 GN=MJ0590 PE=1 SV=1	0.0	9.196278575445367	8.668116708474562	0.0	0.0	0.0	0.0	3.619197604050497	7.640122202267287	0.0
Acetate/butyrate--CoA ligase AAE7%2C peroxisomal OS=Arabidopsis thaliana OX=3702 GN=AAE7 PE=1 SV=1	0.0	4.255618913830895	0.0	0.0	64.20742228080604	0.0	46.99499721548729	6.093636841856313	29.253147971533107	0.0
Acetazolamide conferring resistance protein zam OS=Synechocystis sp. (strain PCC 6803 / Kazusa) OX=1111708 GN=zam PE=3 SV=1	0.0	0.0	0.0	0.0	0.0	0.0	0.0	0.9707305201561801	0.0	36.73982449939637	Q46363
Acetoacetate decarboxylase OS=Clostridium acetobutylicum (strain ATCC 824 / DSM 792 / JCM 1419 / LMG 5710 / VKM B-1787) OX=272562 GN=adc PE=1 SV=1	0.0	0.0	0.0	0.0	0.0	29.884433924341785	0.0	0.0	0.0	0.0	P23670
Acetoacetyl-CoA reductase OS=Acinetobacter sp. (strain) OX=68994 GN=phaB PE=3 SV=1	0.0	0.0	0.0	0.0	71.81221210786312	0.0	21.872458883731152	0.0	0.0	0.0
Acetoacetyl-CoA reductase OS=Allochromatium vinosum (strain ATCC / DSM 180 / NBRC 103801 / NCIMB 10441 / D) OX=572477 GN=phaB PE=3 SV=2	0.0	2.0551181222347537	0.0	0.0	0.0	0.0	0.0	0.0	0.0	0.0
Acetoacetyl-CoA reductase OS=Cupriavidus necator (strain ATCC / H16 / DSM 428 / Stanier 337) OX=381666 GN=phaB PE=1 SV=1	0.0	0.0	0.0	0.0	0.0	0.0	4.37449177674623	18.240657843178624	20.573321066265358	0.0
Acetoacetyl-CoA reductase OS=Paracoccus denitrificans OX=266 GN=phaB PE=3 SV=1	0.0	4.05397526281742	0.0	0.0	0.0	68.46252135394664	0.0	0.0	5.195283097541756	0.0	P50204
Acetoacetyl-CoA reductase OS=Rhizobium meliloti (strain 1021) OX=266834 GN=phaB PE=3 SV=1	0.0	0.0	4.548478732439253	0.0	22.73748999346141	0.0	2.2598515610162058	0.0	6.707525125934192	0.0	P50205
Acetoacetyl-CoA reductase OS=Zoogloea ramigera OX=350 GN=phaB PE=3 SV=1	0.0	7.724897744896183	4.9275186268091895	0.0	11.26590273113528	0.0	20.848896159406547	7.065603655824277	8.299518641301145	53.05744951975773	P23238
Acetoacetyl-CoA synthetase OS=Caenorhabditis elegans OX=6239 GN=sur-5 PE=2 SV=1	0.0	0.0	0.0	0.0	0.0	0.0	0.0	0.0	9.254755315458997	0.0	Q21166
Acetoacetyl-CoA synthetase OS=Danio rerio OX=7955 GN=aacs PE=2 SV=1	0.0	0.0	0.0	0.0	0.0	0.0	0.0	2.937358648028144	0.0	0.0	A3QK15
Acetoacetyl-CoA synthetase OS=Gallus gallus OX=9031 GN=AACS PE=2 SV=1	0.0	3.063717157260601	3.8448618603069593	0.0	0.0	0.0	0.0	0.0	16.451729808882224	0.0	Q5ZLG0
Acetoacetyl-CoA synthetase OS=Homo sapiens OX=9606 GN=AACS PE=1 SV=1	0.0	0.0	0.0	0.0	0.0	0.0	0.0	0.0	2.1812257279755465	0.0	Q86V21
Acetoacetyl-CoA synthetase OS=Macaca fascicularis OX=9541 GN=AACS PE=2 SV=1	0.0	0.0	3.568305255591992	0.0	0.0	0.0	0.0	0.0	0.0	0.0	Q9N0E1
Acetoacetyl-coenzyme A synthetase OS=Rhizobium meliloti (strain 1021) OX=266834 GN=acsA2 PE=3 SV=2	0.0	6.227713866978178	0.0	0.0	0.0	31.21607191268033	6.181317904779602	6.242005683672982	11.615470340032385	0.0	Q9Z3R3
Acetoin catabolism protein X OS=Cupriavidus necator (strain ATCC / H16 / DSM 428 / Stanier 337)OX=381666 GN=acoX PE=4 SV=2	0.0	2.950562446922754	0.0	0.0	0.0	0.0	0.0	0.0	0.0	0.0
Acetoin catabolism regulatory protein OS=Cupriavidus necator (strain ATCC / H16 / DSM 428 / Stanier 337) OX=381666 GN=acoR PE=1 SV=2	0.0	3.412647657719564	11.080749101388625	0.0	4.3698046957130785	0.0	9.560801463158217	8.365894883624463	16.944184765567453	28.539517307074394
Acetoin utilization protein AcuA OS=Bacillus licheniformis (strain ATCC / DSM 13 / JCM 2505 /NBRC 12200 / NCIMB 9375 / NRRL NRS-1264 / Gibson 46) OX=279010 GN=acuA PE=1 SV=1	0.0	0.0	0.0	0.0	0.0	0.0	2.504019430827152	0.0	0.0	0.0
Acetoin utilization protein AcuA OS=Bacillus subtilis (strain 168) OX=224308 GN=acuA PE=1 SV=1	0.0	0.0	0.0	0.0	0.0	0.0	50.59068641524242	0.0	0.0	0.0	P39065
Acetoin utilization protein AcuB OS=Bacillus subtilis (strain 168) OX=224308 GN=acuB PE=4 SV=1	63.981927559281175	2.325893820772441	0.0	84.67261448849636	0.0	0.0	4.129851952264687	0.0	0.0	0.0	P39066
Acetoin utilization protein AcuC OS=Bacillus subtilis (strain 168) OX=224308 GN=acuC PE=3 SV=1	0.0	8.042810408278534	3.3625256887050923	0.0	0.0	49.94969670211413	7.540950824375616	2.3582718851251827	0.0	0.0	P39067
Acetoin utilization protein AcuC	0.0	0.0	2.6325249147883283	0.0	0.0	0.0	0.0	4.8395840425177665	7.764689412086862	0.0
Acetoin:2%2C6-dichlorophenolindophenol oxidoreductase subunit alpha OS=Bacillus subtilis (strain 168)OX=224308 GN=acoA PE=2 SV=2	0.0	2.967519702364838	3.7948979335435293	0.0	58.4001935969131	26.331738982287174	4.684939580257253	4.672546160453254	13.22873010948132	0.0
Acetoin:2%2C6-dichlorophenolindophenol oxidoreductase subunit alpha OS=Cupriavidus necator (strain ATCC / H16 / DSM 428 / Stanier 337) OX=381666 GN=acoA PE=1 SV=3	0.0	5.275386418259721	3.383282020116851	0.0	16.912762618593213	0.0	18.32380574147346	2.2270570622485533	0.0	0.0
Acetoin:2%2C6-dichlorophenolindophenol oxidoreductase subunit alpha	0.0	0.0	1.3702292181473248	0.0	0.0	0.0	0.0	0.0	0.0	0.0
Acetoin:2%2C6-dichlorophenolindophenol oxidoreductase subunit beta OS=Bacillus subtilis (strain 168) OX=224308 GN=acoB PE=3 SV=3	0.0	0.0	3.262450519398392	0.0	0.0	0.0	2.3424697901286264	3.3662429327996564	0.0	0.0
Acetoin:2%2C6-dichlorophenolindophenol oxidoreductase subunit beta OS=Cupriavidus necator (strain ATCC / H16 / DSM 428 / Stanier 337) OX=381666 GN=acoB PE=1 SV=3	22.203773947513103	4.352937330852608	3.2527696573230265	0.0	36.4750168424521	0.0	18.260929937458602	2.4846078789711745	8.404134422494018	0.0
Acetolactate synthase (Fragment) OS=Arthrospira platensis OX=118562 GN=ilvY PE=3 SV=1	46.98189849763642	0.0	0.0	0.0	0.0	0.0	0.0	0.0	0.0	0.0	P27868
Acetolactate synthase 1%2C chloroplastic OS=Nicotiana tabacum OX=4097 GN=ALS SURA PE=1 SV=1	0.0	0.0	0.0	0.0	0.0	0.0	0.0	0.0	15.407579774572365	0.0
Acetolactate synthase 2%2C chloroplastic OS=Nicotiana tabacum OX=4097 GN=ALS SURB PE=1 SV=1	0.0	0.0	3.8200329718046633	0.0	0.0	0.0	0.0	0.0	0.0	0.0
Acetolactate synthase 3%2C chloroplastic OS=Brassica napus OX=3708 PE=3 SV=1	0.0	0.0	0.0	0.0	0.0	0.0	0.0	0.0	0.0	0.0
Acetolactate synthase OS=Bacillus subtilis (strain 168) OX=224308 GN=alsS PE=2 SV=3	25.26039737405387	0.0	2.6867239571516173	0.0	0.0	0.0	5.9764074380007335	13.044191364598667	7.270752426585154	128.06156204729058	Q04789
Acetolactate synthase OS=Mycobacterium avium OX=1764 GN=ilvB PE=3 SV=1	0.0	0.0	0.0	39.123283926604344	0.0	0.0	2.0551857592637948	0.0	0.0	0.0	Q59498
Acetolactate synthase OS=Mycobacterium bovis (strain ATCC BAA-935 //97) OX=233413 GN=ilvB PE=3 SV=1	0.0	0.0	4.387240492638662	0.0	20.487936770064604	0.0	8.644828987379451	6.980767934399288	14.682321797400613	0.0
Acetolactate synthase OS=Mycobacterium leprae (strain TN) OX=272631 GN=ilvB PE=3 SV=1	0.0	2.5282597238226985	0.0	0.0	0.0	0.0	7.261656349398741	3.677657477243677	0.0	0.0	O33112
Acetolactate synthase catalytic subunit%2C mitochondrial OS=Saccharomyces cerevisiae (strain ATCC/ S288c) OX=559292 GN=ILV2 PE=1 SV=1	0.0	0.0	0.0	0.0	0.0	0.0	0.0	3.2781213900562096	13.785729271985796	0.0
Acetolactate synthase isozyme 1 large subunit OS=Escherichia coli (strain K12) OX=83333 GN=ilvB PE=1 SV=1	79.28195371476146	1.4532985562243694	0.0	0.0	0.0	65.9638891877442	0.0	0.0	7.937238065688793	0.0	P08142
Acetolactate synthase isozyme 1 small subunit OS=Escherichia coli (strain K12) OX=83333 GN=ilvN PE=1 SV=1	62.94662128809541	0.0	0.0	0.0	0.0	0.0	0.0	0.0	0.0	0.0	P0ADF8
Acetolactate synthase isozyme 2 large subunit OS=Escherichia coli (strain K12) OX=83333 GN=ilvG PE=1 SV=1	12.564926342391136	7.69993270139929	7.51496828965626	0.0	0.0	0.0	6.395942870022023	12.989152582469554	14.085802764461805	0.0	P0DP90
Acetolactate synthase isozyme 2 small subunit OS=Shigella flexneri OX=623 GN=ilvM PE=3 SV=2	0.0	0.0	0.0	0.0	0.0	0.0	3.7997039037551543	0.0	0.0	0.0	P0ADG3
Acetolactate synthase isozyme 3 large subunit OS=Escherichia coli (strain K12) OX=83333 GN=ilvI PE=1 SV=2	34.34058258831476	2.4471489488695823	9.913803128714497	131.4542339933906	64.09046887045847	67.77789614040717	43.305190208653954	6.8017738847993074	14.862345102866936	0.0	P00893
Acetolactate synthase isozyme 3 large subunit OS=Salmonella typhimurium (strain LT2 / / ATCC 700720) OX=99287 GN=ilvI PE=3 SV=3	0.0	0.0	3.039887339206489	50.65673756970735	18.366717843255312	95.25220362288229	4.3569938096392455	4.414277957563001	0.0	0.0
Acetolactate synthase isozyme 3 large subunit	0.0	0.0	0.0	0.0	0.0	0.0	0.0	0.0	0.0	0.0
Acetolactate synthase isozyme 3 small subunit OS=Escherichia coli (strain K12) OX=83333 GN=ilvH PE=1 SV=3	88.95048465558601	12.908710705287044	7.798052461001036	0.0	0.0	0.0	4.86814950797681	4.4541141244971065	17.42320551004857	0.0	P00894
Acetolactate synthase isozyme 3 small subunit OS=Salmonella typhimurium (strain LT2 / / ATCC 700720) OX=99287 GN=ilvH PE=3 SV=2	0.0	0.0	5.570037472143596	36.82191428386292	11.092581150656274	101.02396443692128	5.313407084925909	8.271926231208912	0.0	0.0
Acetolactate synthase large subunit IlvG OS=Mycobacterium tuberculosis (strain ATCC / H37Rv) OX=83332 GN=ilvG PE=1 SV=1	0.0	0.0	0.0	0.0	10.648877904630023	0.0	6.709139018466227	10.223174008483985	18.165637634875385	0.0
Acetolactate synthase large subunit OS=Bacillus subtilis (strain 168) OX=224308 GN=ilvB PE=1 SV=4	0.0	7.943821972484335	6.421695222717397	0.0	7.6525932979651925	92.42440382782793	0.0	2.0262821537240647	0.0	0.0	P37251
Acetolactate synthase large subunit OS=Buchnera aphidicola subsp. Baizongia pistaciae (strain Bp) OX=224915 GN=ilvI PE=3 SV=1	0.0	3.010102944730612	0.0	0.0	0.0	0.0	0.0	0.0	0.0	0.0	Q89AP7
Acetolactate synthase large subunit OS=Buchnera aphidicola subsp. Schizaphis graminum (strain Sg) OX=198804 GN=ilvI PE=3 SV=1	0.0	0.0	0.0	0.0	49.003685932810725	0.0	3.679893420303416	10.92891708925834	0.0	0.0	O85293
Acetolactate synthase large subunit OS=Buchnera aphidicola subsp. Schlechtendalia chinensis OX=118110 GN=ilvI PE=3 SV=1	0.0	0.0	6.4481374971638825	0.0	0.0	0.0	0.0	0.0	0.0	0.0	Q9RQ65
Acetolactate synthase large subunit OS=Corynebacterium glutamicum (strain ATCC / DSM 20300 / BCRC 11384 / JCM 1318 / LMG 3730 / NCIMB 10025) OX=196627 GN=ilvB PE=3 SV=1	0.0	0.0	0.0	0.0	15.015810031588568	0.0	7.780346088641507	6.374124925109296	0.0	0.0
Acetolactate synthase large subunit OS=Cyanidium caldarium OX=2771 GN=ilvB PE=3 SV=1	0.0	0.0	0.0	0.0	0.0	0.0	4.322414493689728	0.0	0.0	0.0	O19929
Acetolactate synthase large subunit OS=Guillardia theta OX=55529 GN=ilvB PE=3 SV=1	0.0	0.0	3.6126570723281635	0.0	0.0	0.0	0.0	7.292592842770637	0.0	0.0	O78518
Acetolactate synthase large subunit OS=Haemophilus influenzae (strain ATCC / DSM 11121 / KW20/ Rd) OX=71421 GN=ilvI PE=3 SV=1	75.64085658119464	11.178677311794967	4.8078218180607895	0.0	30.573191863999625	0.0	0.0	2.8826942242207	9.567206597035598	0.0
Acetolactate synthase large subunit OS=Porphyra umbilicalis OX=2786 GN=ilvB PE=3 SV=1	0.0	0.0	1.8856365387348508	0.0	0.0	0.0	5.037991247190512	4.146497917223417	0.0	119.94507434398086	P69684
Acetolactate synthase large subunit OS=Pyropia yezoensis OX=2788 GN=ilvB PE=3 SV=1	0.0	0.0	0.0	0.0	0.0	0.0	0.0	0.0	0.0	0.0	Q1XDF6
Acetolactate synthase large subunit OS=Synechococcus sp. (strain) OX=84588 GN=ilvB PE=3 SV=1	0.0	0.0	0.0	0.0	8.69569175629336	0.0	0.0	0.0	0.0	7.363573472076943
Acetolactate synthase small subunit OS=Aquifex aeolicus (strain VF5) OX=224324 GN=ilvH PE=3 SV=1	0.0	0.0	3.1681600419591325	0.0	0.0	0.0	2.5184935315833785	4.825596805400663	0.0	0.0	O67703
Acetolactate synthase small subunit OS=Buchnera aphidicola subsp. Acyrthosiphon pisum (strain APS) OX=107806 GN=ilvH PE=3 SV=1	0.0	0.0	0.0	0.0	69.8055425276968	0.0	0.0	0.0	0.0	0.0	P57320
Acetolactate synthase small subunit OS=Buchnera aphidicola subsp. Schizaphis graminum (strain Sg) OX=198804 GN=ilvH PE=3 SV=1	0.0	0.0	4.375981535001436	0.0	0.0	0.0	0.0	0.0	0.0	0.0	O85294
Acetolactate synthase small subunit OS=Cyanidium caldarium OX=2771 GN=ilvH PE=3 SV=1	0.0	0.0	0.9875525896557296	0.0	0.0	0.0	0.0	0.0	0.0	3.270292924363584	Q9TLY1
Acetolactate synthase small subunit OS=Galdieria sulphuraria OX=130081 GN=ilvH PE=3 SV=1	0.0	0.0	2.112106694639422	0.0	0.0	0.0	0.0	0.0	0.0	0.0	Q9MS98
Acetolactate synthase small subunit OS=Haemophilus influenzae (strain ATCC / DSM 11121 / KW20/ Rd) OX=71421 GN=ilvH PE=3 SV=1	0.0	0.0	2.7850187360717986	0.0	24.62011913926149	0.0	29.887914852708235	1.272604035570602	5.226961653014572	0.0
Acetolactate synthase small subunit OS=Mycolicibacterium smegmatis (strain ATCC / mc(2)155) OX=246196 GN=ilvH PE=1 SV=1	0.0	0.0	0.524992037604339	49.233795503142545	4.972536377880399	0.0	4.458911793490455	4.6379347074128585	0.0	0.0
Acetolactate synthase small subunit OS=Synechocystis sp. (strain PCC 6803 / Kazusa) OX=1111708 GN=ilvH PE=3 SV=2	0.0	0.0	0.0	0.0	0.0	0.0	6.407343837704773	1.1530776896882802	0.0	36.25759546577017	Q55141
Acetolactate synthase%2C catabolic OS=Klebsiella pneumoniae OX=573 GN=budB PE=1 SV=1	0.0	0.0	0.0	0.0	0.0	0.0	0.0	0.0	2.4215302573287842	13.99873589925419
Acetolactate synthase%2C catabolic	0.0	0.0	2.8803617198292115	0.0	0.0	0.0	0.0	0.0	0.0	0.0
Acetolactate synthase%2C mitochondrial OS=Schizosaccharomyces pombe (strain 972 / ATCC) OX=284812 GN=ilv1 PE=3 SV=2	0.0	0.0	0.0	0.0	0.0	0.0	0.0	0.0	0.0	0.0
Acetolactate synthase	0.0	2.7910725849269293	0.0	0.0	0.0	0.0	0.0	0.0	0.0	0.0
Acetone carboxylase beta subunit OS=Xanthobacter autotrophicus (strain ATCC BAA-1158 / Py2) OX=78245 GN=acxA PE=1 SV=1	0.0	0.0	4.492554813597787	0.0	0.0	0.0	0.0	0.0	0.0	0.0	Q8RM04
Acetyl esterase OS=Caldicellulosiruptor saccharolyticus OX=44001 GN=xynC PE=4 SV=1	0.0	0.0	0.0	0.0	0.0	0.0	2.9340025654136337	4.30958534759602	0.0	0.0	P23553
Acetyl esterase OS=Escherichia coli O139:H28 (strainA / ETEC) OX=331111 GN=aes PE=3 SV=1	0.0	10.9395853434636	0.0	0.0	0.0	0.0	0.0	0.0	0.0	0.0
Acetyl esterase OS=Escherichia coli O6:H1 (strain CFT073 / ATCC / UPEC) OX=199310 GN=aes PE=3 SV=1	0.0	3.710288106908852	0.0	0.0	0.0	0.0	0.0	0.0	0.0	0.0
Acetyl esterase OS=Salmonella choleraesuis (strain SC-B67) OX=321314 GN=aes PE=3 SV=1	0.0	4.7088378673374125	0.0	0.0	0.0	0.0	0.0	0.0	0.0	0.0	Q57S73
Acetyl esterase	0.0	8.006668665304623	2.3332979449081734	0.0	32.15349536237528	0.0	5.544078949391255	13.044191364598667	5.263642085667303	116.45831162072813
Acetyl-/propionyl-coenzyme A carboxylase alpha chain OS=Mycobacterium leprae (strain TN) OX=272631 GN=bccA PE=3 SV=2	0.0	7.017487027706381	0.0	0.0	0.0	0.0	5.070639347424984	7.378532489065912	21.32392316155198	0.0	P46392
Acetyl-/propionyl-coenzyme A carboxylase alpha chain OS=Mycobacterium tuberculosis (strain ATCC/ H37Rv) OX=83332 GN=accA1 PE=1 SV=1	0.0	6.270498153692657	3.0337178261564386	0.0	0.0	0.0	3.655196149026213	6.748414459918554	12.085703882498946	0.0
Acetyl-/propionyl-coenzyme A carboxylase alpha chain	0.0	0.0	4.357619421669937	0.0	0.0	0.0	0.0	1.5517253667924065	0.0	0.0
Acetyl-CoA acetyltransferase OS=Allochromatium vinosum (strain ATCC / DSM 180 / NBRC 103801 /NCIMB 10441 / D) OX=572477 GN=phaA PE=3 SV=2	0.0	7.357636636092362	3.0048886362879927	0.0	0.0	0.0	0.0	0.0	0.0	0.0
Acetyl-CoA acetyltransferase OS=Chromobacterium violaceum (strain ATCC / DSM 30191 / JCM 1249/ NBRC 12614 / NCIMB 9131 / NCTC 9757) OX=243365 GN=phaA PE=3 SV=2	0.0	3.0295953696081845	0.0	0.0	94.66798264453216	0.0	29.933545257063518	5.217676545839467	0.0	0.0
Acetyl-CoA acetyltransferase OS=Clostridioides difficile (strain 630) OX=272563 GN=thlA PE=1 SV=1	0.0	0.0	1.4674476231832123	0.0	0.0	0.0	5.961061182342252	0.0	0.0	0.0	Q18AR0
Acetyl-CoA acetyltransferase OS=Clostridium acetobutylicum (strain ATCC 824 / DSM 792 / JCM 1419 / LMG 5710 / VKM B-1787) OX=272562 GN=thlA PE=1 SV=1	0.0	0.0	6.2440825130764175	0.0	56.94191657336889	75.49751728254769	48.62716305400943	2.113489233757759	26.83350533882607	0.0	P45359
Acetyl-CoA acetyltransferase OS=Cupriavidus necator (strain ATCC / H16 / DSM 428 / Stanier 337)OX=381666 GN=phaA PE=1 SV=1	0.0	0.0	9.042121744119402	0.0	0.0	0.0	3.8802743851749	6.652017907046332	31.91011445698236	5.559497971418092
Acetyl-CoA acetyltransferase OS=Escherichia coli (strain K12) OX=83333 GN=atoB PE=1 SV=1	0.0	0.0	4.893675779097588	0.0	0.0	0.0	0.0	0.0	0.0	0.0	P76461
Acetyl-CoA acetyltransferase OS=Haemophilus influenzae (strain ATCC / DSM 11121 / KW20 / Rd) OX=71421 GN=atoB PE=3 SV=1	0.0	3.688203058653442	0.0	0.0	0.0	0.0	6.232018508812352	6.070427006239822	10.02598492508058	0.0
Acetyl-CoA acetyltransferase OS=Paracoccus denitrificans OX=266 GN=phaA PE=3 SV=1	0.0	2.7661522939900816	6.13535470812235	0.0	0.0	43.657259993821036	0.0	0.0	0.0	0.0	P54810
Acetyl-CoA acetyltransferase OS=Pseudomonas aeruginosa (strain ATCC / DSM 22644 / CIP 104116 /JCM 14847 / LMG 12228 / 1C / PRS 101 / PAO1) OX=208964 GN=atoB PE=3 SV=1	0.0	6.134832810433448	3.2376724141877715	0.0	8.874064920525019	0.0	5.805638959544679	6.405331820979398	0.0	0.0
Acetyl-CoA acetyltransferase OS=Rhizobium meliloti (strain 1021) OX=266834 GN=phaA PE=3 SV=1	0.0	4.495570892388523	8.15612629849598	0.0	0.0	0.0	0.0	0.0	8.342790375614499	0.0	P50174
Acetyl-CoA acetyltransferase OS=Schizosaccharomyces pombe (strain 972 / ATCC) OX=284812 GN=erg10 PE=2 SV=1	0.0	4.335750160554428	6.491779713726751	0.0	0.0	0.0	0.0	0.0	0.0	0.0
Acetyl-CoA acetyltransferase OS=Syntrophomonas wolfei subsp. wolfei (strain DSM 2245B / Goettingen)OX=335541 GN=Swol_1934 PE=1 SV=1	0.0	1.8300956949267708	0.0	0.0	0.0	0.0	0.0	0.0	12.246024444205569	27.04620634743937
Acetyl-CoA acetyltransferase OS=Thiocystis violacea OX=13725 GN=phaA PE=3 SV=1	0.0	0.0	6.3310920970503455	0.0	0.0	0.0	0.0	0.0	23.325760846105837	0.0	P45363
Acetyl-CoA acetyltransferase OS=Yarrowia lipolytica (strain CLIB 122 / E 150) OX=284591 GN=PAT1 PE=3 SV=1	0.0	0.0	0.0	0.0	0.0	0.0	0.0	4.086132234693558	0.0	0.0	Q6L8K7
Acetyl-CoA acetyltransferase%2C cytosolic OS=Homo sapiens OX=9606 GN=ACAT2 PE=1 SV=2	0.0	0.0	5.866424787175091	0.0	0.0	0.0	4.2715625584698484	0.0	0.0	80.18506689545326
Acetyl-CoA acetyltransferase%2C mitochondrial OS=Xenopus tropicalis OX=8364 GN=acat1 PE=2 SV=1	248.65703665084285	0.0	0.0	0.0	0.0	0.0	0.0	0.0	0.0	0.0
Acetyl-CoA carboxylase OS=Dictyostelium discoideum OX=44689 GN=accA PE=3 SV=1	0.0	0.0	0.0	0.0	0.0	0.0	7.727776182637175	0.0	0.0	0.0	Q54J08
Acetyl-CoA hydrolase OS=Dictyostelium discoideum OX=44689 GN=ach1 PE=3 SV=1	0.0	0.0	0.0	0.0	0.0	0.0	0.0	4.7076780864717005	0.0	0.0	Q54K91
Acetyl-CoA:oxalate CoA-transferase OS=Acetobacter aceti OX=435 GN=uctC PE=1 SV=1	80.70749368473643	2.746534192614265	0.0	0.0	0.0	41.838207494078496	2.399225666100906	0.0	13.709774840735188	0.0	A9X6P9
Acetyl-CoA:oxalate CoA-transferase OS=Escherichia coli (strain K12) OX=83333 GN=yfdE PE=1 SV=2	0.0	2.6231604641759776	0.7053947068969497	0.0	24.697846429361768	66.57129148229066	2.234355799814997	1.5731688077907942	13.566317880821199	0.0	P76518
Acetyl-CoA:oxalate CoA-transferase	0.0	0.0	0.0	0.0	0.0	0.0	0.0	0.0	35.03332663476433	0.0
Acetyl-S-ACP:malonate ACP transferase OS=Malonomonas rubra OX=57040 GN=madA PE=1 SV=1	0.0	0.0	0.0	0.0	62.831548946217325	0.0	9.582257480804444	0.9573718432732968	21.01033605623504	25.502284272560054	O06924
Acetyl-coenzyme A carboxylase carboxyl transferase subunit alpha OS=Acinetobacter baumannii (strain ACICU) OX=405416 GN=accA PE=3 SV=1	0.0	0.0	0.0	0.0	5.127237509636678	0.0	0.0	0.0	0.0	0.0	B2HTI7
Acetyl-coenzyme A carboxylase carboxyl transferase subunit alpha OS=Acinetobacter baumannii (strain AYE) OX=509173 GN=accA PE=3 SV=1	0.0	0.0	0.0	0.0	55.78677673578229	0.0	34.45986013078312	0.0	0.0	0.0	B0V5P9
Acetyl-coenzyme A carboxylase carboxyl transferase subunit alpha OS=Alcanivorax borkumensis (strain ATCC / DSM 11573 / NCIMB 13689 / SK2) OX=393595 GN=accA PE=3 SV=1	0.0	0.0	4.268626847810982	0.0	0.0	0.0	0.0	0.0	59.585711355692176	0.0
Acetyl-coenzyme A carboxylase carboxyl transferase subunit alpha OS=Aromatoleum aromaticum (strain EbN1)OX=76114 GN=accA PE=3 SV=2	0.0	2.3979029173907827	3.9471623568029934	0.0	0.0	0.0	0.0	6.119497183391968	29.103206240858906	0.0
Acetyl-coenzyme A carboxylase carboxyl transferase subunit alpha OS=Azoarcus sp. (strain BH72) OX=418699 GN=accA PE=3 SV=1	0.0	0.0	0.0	0.0	0.0	0.0	0.0	4.831181986888394	0.0	0.0	A1K3X7
Acetyl-coenzyme A carboxylase carboxyl transferase subunit alpha OS=Bordetella avium (strain 197N) OX=360910 GN=accA PE=3 SV=1	0.0	0.0	9.134861454315498	0.0	0.0	0.0	0.0	0.0	0.0	0.0	Q2KX40
Acetyl-coenzyme A carboxylase carboxyl transferase subunit alpha OS=Cellvibrio japonicus (strain Ueda107)OX=498211 GN=accA PE=3 SV=1	0.0	1.307211210661979	0.0	0.0	0.0	0.0	0.0	0.0	0.0	0.0
Acetyl-coenzyme A carboxylase carboxyl transferase subunit alpha OS=Dechloromonas aromatica (strain RCB) OX=159087 GN=accA PE=3 SV=2	0.0	0.0	1.4097008417153547	0.0	25.894136803699165	0.0	0.0	0.0	0.0	0.0	Q47HT1
Acetyl-coenzyme A carboxylase carboxyl transferase subunit alpha OS=Edwardsiella ictaluri (strain 93-146)OX=634503 GN=accA PE=3 SV=1	0.0	0.0	0.0	0.0	0.0	0.0	3.2226285574254767	0.0	0.0	0.0
Acetyl-coenzyme A carboxylase carboxyl transferase subunit alpha OS=Erwinia tasmaniensis (strain DSM / CIP 109463 / Et1/99) OX=465817 GN=accA PE=3 SV=1	0.0	0.0	0.0	0.0	0.0	0.0	3.756029146240728	0.0	0.0	0.0
Acetyl-coenzyme A carboxylase carboxyl transferase subunit alpha OS=Erythrobacter litoralis (strain) OX=314225 GN=accA PE=3 SV=1	0.0	2.124218217325717	4.0470905177347145	0.0	28.293102555154928	0.0	0.0	0.0	0.0	0.0
Acetyl-coenzyme A carboxylase carboxyl transferase subunit alpha OS=Exiguobacterium sibiricum (strain DSM / CIP 109462 / JCM 13490 / 255-15) OX=262543 GN=accA PE=3 SV=1	0.0	0.0	0.0	0.0	16.719252748815254	0.0	45.73447027746322	0.0	0.0	0.0
Acetyl-coenzyme A carboxylase carboxyl transferase subunit alpha OS=Flavobacterium johnsoniae (strain ATCC / DSM 2064 / JCM 8514 / NBRC 14942 / NCIMB 11054/ UW101) OX=376686 GN=accA PE=3 SV=1	0.0	2.922726952140464	0.0	0.0	0.0	0.0	0.0	0.0	0.0	0.0
Acetyl-coenzyme A carboxylase carboxyl transferase subunit alpha OS=Flavobacterium psychrophilum (strain ATCC / DSM 21280 / CIP 103535 / JIP02/86) OX=402612 GN=accA PE=3 SV=1	0.0	3.3991589317997235	0.0	0.0	0.0	0.0	0.0	0.0	4.4129817816957	0.0
Acetyl-coenzyme A carboxylase carboxyl transferase subunit alpha OS=Gemmatimonas aurantiaca (strain T-27 / DSM / JCM 11422 / NBRC 100505) OX=379066 GN=accA PE=3 SV=1	0.0	2.4128431224835603	0.0	0.0	0.0	0.0	0.0	0.0	0.0	0.0
Acetyl-coenzyme A carboxylase carboxyl transferase subunit alpha OS=Geobacter metallireducens (strain ATCC / DSM 7210 / GS-15) OX=269799 GN=accA PE=3 SV=1	49.618637699034394	0.0	0.0	0.0	4.024285254656695	0.0	3.1725683079897413	0.0	0.0	0.0
Acetyl-coenzyme A carboxylase carboxyl transferase subunit alpha OS=Geobacter sulfurreducens (strain ATCC / DSM 12127 / PCA) OX=243231 GN=accA PE=3 SV=2	0.0	0.0	6.0097772725759855	0.0	0.0	0.0	0.0	2.608838272919733	7.792924646312633	0.0
Acetyl-coenzyme A carboxylase carboxyl transferase subunit alpha OS=Magnetospirillum magneticum (strain AMB-1 / ATCC) OX=342108 GN=accA PE=3 SV=1	0.0	2.4203832572413213	0.0	0.0	0.0	0.0	0.0	0.0	0.0	0.0
Acetyl-coenzyme A carboxylase carboxyl transferase subunit alpha OS=Methylococcus capsulatus (strain ATCC / NCIMB 11132 / Bath) OX=243233 GN=accA PE=3 SV=1	0.0	0.0	2.569179784026234	0.0	0.0	0.0	0.0	0.0	0.0	0.0
Acetyl-coenzyme A carboxylase carboxyl transferase subunit alpha OS=Nostoc punctiforme (strain ATCC / PCC 73102) OX=63737 GN=accA PE=3 SV=1	0.0	0.0	0.0	0.0	0.0	0.0	0.0	0.0	0.0	138.9874492854523
Acetyl-coenzyme A carboxylase carboxyl transferase subunit alpha OS=Paraburkholderia xenovorans (strain LB400) OX=266265 GN=accA PE=3 SV=1	0.0	5.068450829069762	1.9735811784014967	0.0	0.0	0.0	0.0	5.475339585140182	0.0	0.0	Q13X62
Acetyl-coenzyme A carboxylase carboxyl transferase subunit alpha OS=Pseudomonas fluorescens (strain Pf0-1) OX=205922 GN=accA PE=3 SV=1	0.0	0.0	0.0	0.0	0.0	0.0	12.753858461760448	0.0	0.0	0.0	Q3KH96
Acetyl-coenzyme A carboxylase carboxyl transferase subunit alpha OS=Rhodobacter sphaeroides (strain ATCC / 2.4.1 / NCIB 8253 / DSM 158) OX=272943 GN=accA PE=3 SV=1	0.0	4.250429134667686	0.0	0.0	0.0	63.94141145321432	0.0	0.0	12.934758329270625	0.0
Acetyl-coenzyme A carboxylase carboxyl transferase subunit alpha OS=Rhodobacter sphaeroides (strain ATCC / ATH 2.4.3) OX=349102 GN=accA PE=3 SV=1	0.0	4.3566898630343776	3.425573045368312	0.0	0.0	0.0	0.0	0.0	0.0	0.0
Acetyl-coenzyme A carboxylase carboxyl transferase subunit alpha OS=Rhodopseudomonas palustris (strain BisA53) OX=316055 GN=accA PE=3 SV=1	0.0	0.0	2.4978136789143943	0.0	0.0	0.0	0.0	0.0	0.0	0.0	Q07VD3
Acetyl-coenzyme A carboxylase carboxyl transferase subunit alpha OS=Sphingomonas wittichii (strain RW1/ DSM 6014 / JCM) OX=392499 GN=accA PE=3 SV=1	0.0	0.0	5.23654478272863	0.0	0.0	0.0	11.756967422836055	3.6556969429448487	0.0	28.238719854822047
Acetyl-coenzyme A carboxylase carboxyl transferase subunit alpha OS=Sulfurimonas denitrificans (strain ATCC / DSM 1251) OX=326298 GN=accA PE=3 SV=1	0.0	0.0	0.0	0.0	78.57244981714861	0.0	0.0	0.0	0.0	0.0
Acetyl-coenzyme A carboxylase carboxyl transferase subunit alpha OS=Sulfurovum sp. (strain NBC37-1)OX=387093 GN=accA PE=3 SV=1	0.0	0.0	0.0	0.0	11.092581150656274	0.0	0.0	0.0	0.0	0.0
Acetyl-coenzyme A carboxylase carboxyl transferase subunit alpha OS=Thermosynechococcus elongatus (strain BP-1) OX=197221 GN=accA PE=3 SV=1	0.0	0.0	0.0	0.0	0.0	0.0	4.706629115351038	0.0	0.0	31.816404053296317	Q8DJB6
Acetyl-coenzyme A carboxylase carboxyl transferase subunit alpha OS=Thiobacillus denitrificans (strain ATCC) OX=292415 GN=accA PE=3 SV=1	0.0	0.0	0.0	0.0	17.858025381861495	36.106946193519796	0.0	0.0	0.0	0.0
Acetyl-coenzyme A carboxylase carboxyl transferase subunit alpha OS=Vesicomyosocius okutanii subsp.Calyptogena okutanii (strain HA) OX=412965 GN=accA PE=3 SV=1	0.0	1.5097907257645669	0.0	0.0	0.0	0.0	0.0	0.0	0.0	0.0
Acetyl-coenzyme A carboxylase carboxyl transferase subunit alpha OS=Xanthomonas oryzae pv. oryzae (strain / KXO85) OX=291331 GN=accA PE=3 SV=1	0.0	1.2949176883046571	0.0	0.0	0.0	0.0	2.943914736242733	0.0	0.0	0.0
Acetyl-coenzyme A carboxylase carboxyl transferase subunit alpha	0.0	5.880411116917032	5.970497682559151	0.0	0.0	0.0	0.0	6.787221523043209	13.115960606908695	0.0
Acetyl-coenzyme A carboxylase carboxyl transferase subunit beta 2 OS=Lysinibacillus sphaericus (strain C3-41) OX=444177 GN=accD2 PE=3 SV=1	0.0	0.0	0.0	0.0	0.0	0.0	2.974057207944877	0.0	0.0	0.0	B1HX17
Acetyl-coenzyme A carboxylase carboxyl transferase subunit beta OS=Acaryochloris marina (strain MBIC) OX=329726 GN=accD PE=3 SV=1	0.0	0.0	0.0	0.0	0.0	0.0	0.0	3.6440915558243896	0.0	32.46422173090857
Acetyl-coenzyme A carboxylase carboxyl transferase subunit beta OS=Acinetobacter baumannii (strain AYE)OX=509173 GN=accD PE=3 SV=1	0.0	0.0	0.0	0.0	13.055465881019318	0.0	31.693851290854038	0.0	0.0	0.0
Acetyl-coenzyme A carboxylase carboxyl transferase subunit beta OS=Acinetobacter baylyi (strain ATCC / BD413 / ADP1) OX=62977 GN=accD PE=3 SV=1	0.0	0.0	0.0	0.0	29.90174049307344	0.0	8.014537108032055	0.0	0.0	0.0
Acetyl-coenzyme A carboxylase carboxyl transferase subunit beta OS=Alcanivorax borkumensis (strain ATCC / DSM 11573 / NCIMB 13689 / SK2) OX=393595 GN=accD PE=3 SV=1	0.0	0.0	6.953873771451246	0.0	0.0	0.0	0.0	7.94386740543033	31.63909429644806	0.0
Acetyl-coenzyme A carboxylase carboxyl transferase subunit beta OS=Azorhizobium caulinodans (strain ATCC / DSM 5975 / JCM 20966 / NBRC 14845 / NCIMB 13405/ ORS 571) OX=438753 GN=accD PE=3 SV=1	0.0	3.561023642837806	2.995036542398524	0.0	0.0	0.0	4.371565695290212	0.0	0.0	0.0
Acetyl-coenzyme A carboxylase carboxyl transferase subunit beta OS=Bradyrhizobium diazoefficiens (strain JCM / BCRC 13528 / IAM 13628 / NBRC 14792 / USDA 110) OX=224911 GN=accD PE=3 SV=1	0.0	0.0	1.9271859608260544	0.0	0.0	0.0	0.0	0.0	0.0	0.0
Acetyl-coenzyme A carboxylase carboxyl transferase subunit beta OS=Burkholderia cenocepacia (strain ATCC BAA-245 / DSM / LMG 16656 / NCTC 13227 / J2315 /CF5610) OX=216591 GN=accD PE=3 SV=1	0.0	5.3231796722833185	2.197389353271769	0.0	0.0	0.0	7.201642660560736	0.0	0.0	0.0
Acetyl-coenzyme A carboxylase carboxyl transferase subunit beta OS=Burkholderia multivorans (strain ATCC / 249) OX=395019 GN=accD PE=3 SV=1	0.0	3.371347125779435	11.614772295865068	0.0	0.0	0.0	7.860555842132658	13.626921563017163	25.530085324689725	0.0
Acetyl-coenzyme A carboxylase carboxyl transferase subunit beta OS=Cupriavidus taiwanensis (strain DSM / BCRC 17206 / CIP 107171 / LMG 19424 / R1) OX=977880 GN=accD PE=3 SV=1	0.0	0.0	0.0	0.0	0.0	0.0	0.0	0.0	48.35609652327328	0.0
Acetyl-coenzyme A carboxylase carboxyl transferase subunit beta OS=Dechloromonas aromatica (strain RCB)OX=159087 GN=accD PE=3 SV=1	0.0	0.0	2.5374615150876383	0.0	9.809765643437519	57.328478088771924	0.0	3.2497639385851347	0.0	0.0
Acetyl-coenzyme A carboxylase carboxyl transferase subunit beta OS=Erwinia tasmaniensis (strain DSM / CIP 109463 / Et1/99) OX=465817 GN=accD PE=3 SV=1	0.0	0.0	0.0	0.0	0.0	0.0	2.857045121074915	0.0	0.0	0.0
Acetyl-coenzyme A carboxylase carboxyl transferase subunit beta OS=Exiguobacterium sibiricum (strain DSM / CIP 109462 / JCM 13490 / 255-15) OX=262543 GN=accD PE=3 SV=1	0.0	0.0	0.0	0.0	0.0	0.0	35.29620420700782	0.0	0.0	0.0
Acetyl-coenzyme A carboxylase carboxyl transferase subunit beta OS=Exiguobacterium sp. (strain ATCC BAA-1283 / AT1b) OX=360911 GN=accD PE=3 SV=1	0.0	0.0	0.0	0.0	0.0	0.0	1.87156091479349	0.0	0.0	0.0	C4L481
Acetyl-coenzyme A carboxylase carboxyl transferase subunit beta OS=Flavobacterium johnsoniae (strain ATCC / DSM 2064 / JCM 8514 / NBRC 14942 / NCIMB 11054/ UW101) OX=376686 GN=accD PE=3 SV=1	0.0	0.0	0.0	0.0	46.549919495385616	0.0	0.0	0.0	0.0	0.0
Acetyl-coenzyme A carboxylase carboxyl transferase subunit beta OS=Geobacter bemidjiensis (strain Bem/ ATCC BAA-1014 / DSM) OX=404380 GN=accD PE=3 SV=1	0.0	3.3193827527880977	0.0	0.0	0.0	0.0	0.0	0.0	0.0	0.0
Acetyl-coenzyme A carboxylase carboxyl transferase subunit beta OS=Gramella forsetii (strain)OX=411154 GN=accD PE=3 SV=1	0.0	3.4183345421666047	0.0	0.0	0.0	0.0	0.0	0.0	0.0	0.0
Acetyl-coenzyme A carboxylase carboxyl transferase subunit beta OS=Halorhodospira halophila (strain DSM 244 / SL1) OX=349124 GN=accD PE=3 SV=1	0.0	0.0	1.1418576817894373	0.0	0.0	0.0	0.0	0.0	0.0	0.0	A1WY04
Acetyl-coenzyme A carboxylase carboxyl transferase subunit beta OS=Jannaschia sp. (strain CCS1) OX=290400 GN=accD PE=3 SV=1	0.0	0.0	4.87915448598454	0.0	0.0	0.0	0.0	5.778534285294524	0.0	0.0	Q28WD5
Acetyl-coenzyme A carboxylase carboxyl transferase subunit beta OS=Lactococcus lactis subsp. lactis(strain) OX=272623 GN=accD PE=3 SV=1	0.0	0.0	0.0	0.0	5.262903465639838	0.0	0.0	0.0	0.0	0.0
Acetyl-coenzyme A carboxylase carboxyl transferase subunit beta OS=Methylobacillus flagellatus (strain KT / ATCC / DSM 6875) OX=265072 GN=accD PE=3 SV=1	0.0	0.0	0.0	0.0	29.8352182672824	62.757311241117755	0.0	2.0870706183357868	0.0	0.0
Acetyl-coenzyme A carboxylase carboxyl transferase subunit beta OS=Methylobacterium nodulans (strain LMG / CNCM I-2342 / ORS 2060) OX=460265 GN=accD PE=3 SV=1	0.0	0.0	3.779942670751242	0.0	0.0	0.0	0.0	0.0	0.0	0.0
Acetyl-coenzyme A carboxylase carboxyl transferase subunit beta OS=Methylococcus capsulatus (strain ATCC / NCIMB 11132 / Bath) OX=243233 GN=accD PE=3 SV=1	0.0	0.0	4.059938424140221	0.0	0.0	76.32645961757565	0.0	3.851975973438533	0.0	0.0
Acetyl-coenzyme A carboxylase carboxyl transferase subunit beta OS=Microcystis aeruginosa (strain NIES-843)OX=449447 GN=accD PE=3 SV=1	0.0	0.0	0.0	0.0	0.0	0.0	0.0	0.0	0.0	115.66740745903415
Acetyl-coenzyme A carboxylase carboxyl transferase subunit beta OS=Novosphingobium aromaticivorans (strain ATCC / DSM 12444 / CIP 105152 / NBRC 16084 / F199)OX=279238 GN=accD PE=3 SV=1	0.0	3.7781592308157212	3.4769368857256224	0.0	0.0	0.0	0.0	2.9088092241613754	0.0	0.0
Acetyl-coenzyme A carboxylase carboxyl transferase subunit beta OS=Paraburkholderia phymatum (strain DSM / CIP 108236 / LMG 21445 / STM815) OX=391038 GN=accD PE=3 SV=1	0.0	0.0	4.7086914712966506	0.0	0.0	0.0	0.0	0.0	0.0	0.0
Acetyl-coenzyme A carboxylase carboxyl transferase subunit beta OS=Pedobacter heparinus (strain ATCC / DSM 2366 / CIP 104194 / JCM 7457 / NBRC 12017 / NCIMB 9290 / NRRL B-14731 / HIM 762-3) OX=485917 GN=accD PE=3 SV=1	0.0	3.2958410311371185	0.0	0.0	0.0	0.0	0.0	0.0	8.658805162569593	0.0
Acetyl-coenzyme A carboxylase carboxyl transferase subunit beta OS=Pelobacter carbinolicus (strain DSM 2380 / NBRC / GraBd1) OX=338963 GN=accD PE=3 SV=1	0.0	2.33073943289905	5.689533085732838	0.0	0.0	47.730912774934644	0.0	6.732485865599313	11.26575725452603	0.0
Acetyl-coenzyme A carboxylase carboxyl transferase subunit beta OS=Prochlorococcus marinus (strain SARG/ / SS120) OX=167539 GN=accD PE=3 SV=1	0.0	0.0	0.0	0.0	0.0	0.0	0.0	2.590335873821012	0.0	0.0
Acetyl-coenzyme A carboxylase carboxyl transferase subunit beta OS=Pseudoalteromonas atlantica (strain T6c / ATCC BAA-1087) OX=342610 GN=accD PE=3 SV=1	0.0	0.0	0.0	0.0	0.0	0.0	0.0	0.0	9.631704619038086	0.0	Q15VG1
Acetyl-coenzyme A carboxylase carboxyl transferase subunit beta OS=Pseudomonas fluorescens (strain ATCC BAA-477 / NRRL B-23932 / Pf-5) OX=220664 GN=accD PE=3 SV=1	0.0	0.0	0.0	0.0	0.0	0.0	9.224905460148237	0.0	0.0	0.0	Q4KEZ8
Acetyl-coenzyme A carboxylase carboxyl transferase subunit beta OS=Pseudomonas fluorescens (strain Pf0-1)OX=205922 GN=accD PE=3 SV=1	0.0	0.0	0.0	0.0	0.0	0.0	6.741277067031405	0.0	0.0	0.0
Acetyl-coenzyme A carboxylase carboxyl transferase subunit beta OS=Rhodopseudomonas palustris (strain BisA53) OX=316055 GN=accD PE=3 SV=1	0.0	0.0	1.7970219254391149	0.0	0.0	0.0	0.0	0.0	0.0	0.0	Q07UG9
Acetyl-coenzyme A carboxylase carboxyl transferase subunit beta OS=Synechocystis sp. (strain PCC 6803/ Kazusa) OX=1111708 GN=accD PE=3 SV=1	0.0	0.0	0.0	0.0	0.0	0.0	0.0	3.3881016531425114	0.0	0.0
Acetyl-coenzyme A carboxylase carboxyl transferase subunit beta OS=Thermus thermophilus (strain HB27/ ATCC BAA-163 / DSM 7039) OX=262724 GN=accD PE=3 SV=1	0.0	2.7066651478827675	0.0	0.0	0.0	0.0	0.0	0.0	0.0	0.0
Acetyl-coenzyme A carboxylase carboxyl transferase subunit beta OS=Wolinella succinogenes (strain ATCC / DSM 1740 / LMG 7466 / NCTC 11488 / FDC 602W) OX=273121 GN=accD PE=3 SV=1	0.0	0.0	0.0	0.0	58.50250984082776	0.0	0.0	0.0	0.0	0.0
Acetyl-coenzyme A carboxylase carboxyl transferase subunit beta OS=Xanthobacter autotrophicus (strain ATCC BAA-1158 / Py2) OX=78245 GN=accD PE=3 SV=1	0.0	0.0	6.373159154173603	0.0	0.0	0.0	0.0	0.0	0.0	0.0	A7IFZ8
Acetyl-coenzyme A carboxylase carboxyl transferase subunit beta OS=Xanthomonas campestris pv. campestris(strain ATCC / DSM 3586 / NCPPB 528 / LMG 568 / P 25) OX=190485 GN=accD PE=3 SV=1	0.0	15.329093962528367	0.0	0.0	0.0	0.0	0.0	0.0	0.0	0.0
Acetyl-coenzyme A carboxylase carboxyl transferase subunit beta OS=Xanthomonas oryzae pv. oryzae (strain / KXO85) OX=291331 GN=accD PE=3 SV=1	0.0	0.0	0.0	0.0	0.0	0.0	5.595454378817523	0.0	0.0	0.0
Acetyl-coenzyme A carboxylase carboxyl transferase subunits beta/alpha OS=Natranaerobius thermophilus(strain ATCC BAA-1301 / DSM / JW/NM-WN-LF) OX=457570 GN=accD PE=3 SV=1	0.0	0.0	0.0	0.0	0.0	0.0	0.0	6.0518505390614505	0.0	0.0
Acetyl-coenzyme A synthetase 1 OS=Pseudomonas putida (strain ATCC / DSM 6125 / NCIMB 11950 /KT2440) OX=160488 GN=acsA1 PE=3 SV=1	0.0	0.0	0.0	0.0	0.0	0.0	11.026134640958213	0.0	0.0	0.0
Acetyl-coenzyme A synthetase 2 OS=Pseudomonas aeruginosa (strain ATCC / DSM 22644 / CIP 104116/ JCM 14847 / LMG 12228 / 1C / PRS 101 / PAO1) OX=208964 GN=acsA2 PE=3 SV=1	0.0	6.852772349720285	0.0	0.0	0.0	0.0	0.0	0.0	0.0	0.0
Acetyl-coenzyme A synthetase 2 OS=Pseudomonas putida (strain ATCC / DSM 6125 / NCIMB 11950 /KT2440) OX=160488 GN=acsA2 PE=3 SV=1	0.0	0.0	0.0	0.0	0.0	0.0	5.235147600729325	0.0	0.0	0.0
Acetyl-coenzyme A synthetase OS=Aeromonas hydrophila subsp. hydrophila (strain ATCC 7966 / DSM/ JCM 1027 / KCTC 2358 / NCIMB 9240) OX=380703 GN=acsA PE=3 SV=1	0.0	0.0	0.0	0.0	0.0	0.0	0.0	0.0	40.56810566907605	0.0
Acetyl-coenzyme A synthetase OS=Aeromonas salmonicida (strain A449) OX=382245 GN=acsA PE=3 SV=1	0.0	0.0	2.9558103319048614	0.0	0.0	0.0	0.0	0.0	0.0	0.0	A4SJM6
Acetyl-coenzyme A synthetase OS=Agrobacterium rhizogenes OX=359 GN=acsA PE=3 SV=1	0.0	0.0	0.0	0.0	0.0	0.0	0.0	3.3128105052948995	0.0	0.0	Q9KWA3
Acetyl-coenzyme A synthetase OS=Bacillus subtilis (strain 168) OX=224308 GN=acsA PE=1 SV=1	46.31072851909878	3.6002275728506987	4.590382640359548	0.0	46.754522372711506	0.0	35.36765268619076	5.531105878981769	8.299518641301145	0.0	P39062
Acetyl-coenzyme A synthetase OS=Bdellovibrio bacteriovorus (strain ATCC / DSM 50701 / NCIB 9529/ HD100) OX=264462 GN=acsA PE=3 SV=1	0.0	18.902771302195294	0.0	0.0	0.0	0.0	0.0	0.0	7.055322725056706	0.0
Acetyl-coenzyme A synthetase OS=Bradyrhizobium diazoefficiens (strain JCM / BCRC 13528 / IAM 13628/ NBRC 14792 / USDA 110) OX=224911 GN=acsA PE=1 SV=2	0.0	5.2917696058940695	0.0	0.0	0.0	0.0	0.0	0.0	0.0	0.0
Acetyl-coenzyme A synthetase OS=Burkholderia lata (strain ATCC / DSM 23089 / LMG 22485 / NCIMB 9086 / R18194 / 383) OX=482957 GN=acsA PE=3 SV=1	0.0	0.0	0.0	0.0	0.0	0.0	0.0	0.0	0.0	0.0
Acetyl-coenzyme A synthetase OS=Burkholderia thailandensis (strain ATCC / DSM 13276 / CIP 106301/ E264) OX=271848 GN=acsA PE=3 SV=1	0.0	0.0	2.228014988857439	0.0	0.0	0.0	0.0	5.963058909530821	27.213387653790146	0.0
Acetyl-coenzyme A synthetase OS=Chlorobaculum tepidum (strain ATCC / DSM 12025 / NBRC 103806 /TLS) OX=194439 GN=acsA PE=3 SV=2	0.0	0.0	1.049984075208678	0.0	0.0	0.0	0.0	0.0	0.0	0.0
Acetyl-coenzyme A synthetase OS=Citrobacter koseri (strain ATCC BAA-895 / CDC 4225-83 /) OX=290338 GN=acs PE=3 SV=1	0.0	0.0	0.0	0.0	0.0	0.0	3.4736852696440446	0.0	0.0	0.0
Acetyl-coenzyme A synthetase OS=Cupriavidus metallidurans (strain ATCC / DSM 2839 / NBRC 102507/ CH34) OX=266264 GN=acsA PE=3 SV=1	0.0	0.0	10.282697448575039	0.0	0.0	0.0	0.0	0.0	11.506331692542142	0.0
Acetyl-coenzyme A synthetase OS=Cupriavidus necator (strain ATCC / H16 / DSM 428 / Stanier 337)OX=381666 GN=acsA PE=3 SV=1	0.0	5.233788909254052	0.0	0.0	0.0	0.0	0.0	0.0	0.0	0.0
Acetyl-coenzyme A synthetase OS=Cupriavidus taiwanensis (strain DSM / BCRC 17206 / CIP 107171/ LMG 19424 / R1) OX=977880 GN=acsA PE=3 SV=1	0.0	0.0	0.0	0.0	0.0	40.928681244207226	0.0	0.0	0.0	0.0
Acetyl-coenzyme A synthetase OS=Deinococcus radiodurans (strain ATCC / DSM 20539 / JCM 16871 /LMG 4051 / NBRC 15346 / NCIMB 9279 / R1 / VKM B-1422) OX=243230 GN=acsA PE=3 SV=1	0.0	0.0	0.0	0.0	31.17914701806088	0.0	0.0	0.0	0.0	0.0
Acetyl-coenzyme A synthetase OS=Gemmatimonas aurantiaca (strain T-27 / DSM / JCM 11422 / NBRC 100505) OX=379066 GN=acsA PE=3 SV=1	0.0	6.115671038786668	0.0	0.0	0.0	0.0	2.8109637481543515	6.532053080287577	0.0	0.0
Acetyl-coenzyme A synthetase OS=Helicobacter pylori (strain ATCC / 26695) OX=85962 GN=acsA PE=3 SV=1	0.0	0.0	0.0	0.0	0.0	0.0	0.0	0.0	0.0	17.649199909263785
Acetyl-coenzyme A synthetase OS=Laribacter hongkongensis (strain HLHK9) OX=557598 GN=acsA PE=3 SV=1	0.0	0.0	0.0	0.0	9.107592944749364	0.0	0.0	0.0	0.0	0.0	C1D6V9
Acetyl-coenzyme A synthetase OS=Magnetococcus marinus (strain ATCC BAA-1437 / JCM / MC-1) OX=156889 GN=acsA PE=3 SV=1	0.0	2.9337978875652384	0.0	0.0	0.0	0.0	0.0	0.0	0.0	0.0
Acetyl-coenzyme A synthetase OS=Marinobacter hydrocarbonoclasticus (strain ATCC / DSM 11845 /VT8) OX=351348 GN=acsA PE=3 SV=1	0.0	0.0	0.8577334698887793	0.0	0.0	0.0	0.0	0.0	0.0	0.0
Acetyl-coenzyme A synthetase OS=Mesorhizobium japonicum (strain LMG / CECT 9101 / MAFF 303099)OX=266835 GN=acsA PE=3 SV=1	0.0	0.0	8.740145218635199	0.0	0.0	0.0	0.0	6.732485865599313	9.95611743431347	0.0
Acetyl-coenzyme A synthetase OS=Methanothrix thermoacetophila (strain DSM 6194 / JCM / NBRC 101360/ PT) OX=349307 GN=acsA PE=1 SV=1	0.0	0.0	0.0	0.0	0.0	0.0	0.0	0.0	12.749579255122152	0.0
Acetyl-coenzyme A synthetase OS=Methylobacillus flagellatus (strain KT / ATCC / DSM 6875) OX=265072 GN=acsA PE=3 SV=1	0.0	0.0	4.476501784656906	0.0	0.0	0.0	0.0	0.0	0.0	0.0
Acetyl-coenzyme A synthetase OS=Mycolicibacterium smegmatis (strain ATCC / mc(2)155) OX=246196 GN=acsA PE=3 SV=1	0.0	0.0	0.0	0.0	0.0	0.0	3.9850553136944313	0.0	0.0	0.0
Acetyl-coenzyme A synthetase OS=Novosphingobium aromaticivorans (strain ATCC / DSM 12444 / CIP 105152 / NBRC 16084 / F199) OX=279238 GN=acsA PE=3 SV=1	0.0	4.737878268192446	7.189474292748308	0.0	35.37913304883228	0.0	0.8128719794103069	0.0	0.0	0.0
Acetyl-coenzyme A synthetase OS=Parvibaculum lavamentivorans (strain DS-1 / DSM / NCIMB 13966)OX=402881 GN=acsA PE=3 SV=1	0.0	0.0	8.304419503923182	0.0	0.0	0.0	0.0	0.0	0.0	0.0
Acetyl-coenzyme A synthetase OS=Pasteurella multocida (strain Pm70) OX=272843 GN=acsA PE=3 SV=1	0.0	1.731656314123872	0.0	0.0	0.0	0.0	0.0	0.0	0.0	0.0	Q9CMW1
Acetyl-coenzyme A synthetase OS=Photorhabdus laumondii subsp. laumondii (strain DSM / CIP 105565/ TT01) OX=243265 GN=acs PE=3 SV=1	0.0	0.0	0.0	0.0	0.0	0.0	0.0	3.808523026160195	0.0	0.0
Acetyl-coenzyme A synthetase OS=Psychrobacter cryohalolentis (strain ATCC BAA-1226 / DSM / VKM B-2378 / K5) OX=335284 GN=acsA PE=3 SV=1	0.0	0.0	0.0	0.0	64.09046887045847	0.0	24.877896752569765	0.0	0.0	0.0
Acetyl-coenzyme A synthetase OS=Pyrobaculum aerophilum (strain ATCC / IM2 / DSM 7523 / JCM 9630/ NBRC 100827) OX=178306 GN=acsA PE=3 SV=2	0.0	0.0	4.590382640359548	0.0	0.0	0.0	0.0	0.0	18.266520479941327	0.0
Acetyl-coenzyme A synthetase OS=Pyrobaculum arsenaticum (strain DSM / JCM 11321 / PZ6) OX=340102 GN=acsA PE=3 SV=1	0.0	0.0	0.0	0.0	0.0	0.0	0.0	0.0	0.0	0.0
Acetyl-coenzyme A synthetase OS=Ralstonia pickettii (strain 12J) OX=402626 GN=acsA PE=3 SV=1	126.30198687026936	6.6675622862143324	3.058857716817975	0.0	0.0	0.0	10.791315937186985	0.0	0.0	0.0	B2U6V1
Acetyl-coenzyme A synthetase OS=Rhodobacter capsulatus (strain ATCC BAA-309 / NBRC / SB1003) OX=272942 GN=acsA PE=3 SV=1	0.0	3.716443510863652	0.0	0.0	0.0	58.937300991658404	0.0	0.0	16.26165847604533	0.0
Acetyl-coenzyme A synthetase OS=Sinorhizobium medicae (strain WSM419) OX=366394 GN=acsA PE=3 SV=1	0.0	0.0	0.0	0.0	0.0	0.0	0.0	0.0	2.323094068006476	0.0	A6UED8
Acetyl-coenzyme A synthetase OS=Streptomyces avermitilis (strain ATCC / DSM 46492 / JCM 5070 /NBRC 14893 / NCIMB 12804 / NRRL 8165 / MA-4680) OX=227882 GN=acsA PE=3 SV=1	0.0	0.0	4.946117877125143	0.0	0.0	0.0	13.958332570926645	5.610404887999428	14.923470648852662	0.0
Acetyl-coenzyme A synthetase OS=Streptomyces coelicolor (strain ATCC BAA-471 / A3(2) / M145) OX=100226 GN=acsA PE=3 SV=1	0.0	1.886204303968884	0.0	0.0	0.0	0.0	0.0	5.384790741257813	23.64749547846592	0.0	Q9X928
Acetyl-coenzyme A synthetase OS=Syntrophobacter fumaroxidans (strain DSM / MPOB) OX=335543 GN=acsA PE=3 SV=1	30.58255656921617	0.0	0.0	0.0	0.0	0.0	34.51084205654848	0.0	0.0	0.0
Acetyl-coenzyme A synthetase OS=Thermosynechococcus elongatus (strain BP-1) OX=197221 GN=acsA PE=3 SV=1	39.951156644997184	0.0	2.4039109090303943	0.0	0.0	0.0	3.831527219531999	6.522095682299334	0.0	25.502284272560054	Q8DKH2
Acetyl-coenzyme A synthetase OS=Thermus thermophilus (strain HB27 / ATCC BAA-163 / DSM 7039) OX=262724 GN=acsA PE=3 SV=1	0.0	0.0	0.0	0.0	0.0	0.0	0.0	7.0139258485055125	0.0	0.0	Q72J95
Acetyl-coenzyme A synthetase OS=Thermus thermophilus (strain HB8 / ATCC / DSM 579) OX=300852 GN=acsA PE=3 SV=1	0.0	3.0320978513282184	0.0	0.0	0.0	0.0	0.0	0.0	0.0	0.0
Acetyl-coenzyme A synthetase OS=Thiobacillus denitrificans (strain ATCC) OX=292415 GN=acsA PE=3 SV=1	0.0	0.0	0.0	0.0	16.022617217614616	0.0	0.0	4.575365605120612	0.0	0.0
Acetyl-coenzyme A synthetase OS=Wolinella succinogenes (strain ATCC / DSM 1740 / LMG 7466 / NCTC 11488 / FDC 602W) OX=273121 GN=acsA PE=3 SV=1	0.0	0.0	0.0	0.0	65.36638938395917	0.0	0.0	0.0	0.0	0.0
Acetyl-coenzyme A synthetase OS=Xanthomonas campestris pv. campestris (strain ATCC / DSM 3586/ NCPPB 528 / LMG 568 / P 25) OX=190485 GN=acsA PE=3 SV=1	0.0	9.3229577315962	0.0	0.0	0.0	0.0	6.545560808009652	0.0	0.0	0.0
Acetyl-coenzyme A synthetase OS=Xanthomonas oryzae pv. oryzae (strain MAFF) OX=342109 GN=acsA PE=3 SV=1	0.0	5.541300205196391	0.0	0.0	0.0	0.0	0.0	0.0	0.0	0.0
Acetyl-coenzyme A synthetase OS=Xylella fastidiosa (strain Temecula1 / ATCC) OX=183190 GN=acsA PE=3 SV=1	0.0	0.0	0.0	0.0	0.0	0.0	2.1784969048196228	0.0	0.0	0.0
Acetyl-coenzyme A synthetase	0.0	0.0	0.0	0.0	10.871221438115462	44.82665088651268	10.685665197691186	0.0	15.56013006937011	0.0
Acetyl-coenzyme A transferase nodX OS=Hypoxylon pulicicidum OX=1243767 GN=nodX PE=3 SV=1	0.0	0.0	10.276719136104935	0.0	0.0	0.0	0.0	0.0	0.0	0.0	A0A2I6
Acetyl-hydrolase OS=Streptomyces hygroscopicus OX=1912 GN=bah PE=3 SV=3	0.0	2.4339656548689383	8.033917239951741	0.0	10.263598217689081	55.784276658771326	5.287613846649568	0.0	19.60964698581937	0.0	Q01109
Acetylcholinesterase OS=Drosophila melanogaster OX=7227 GN=Ace PE=1 SV=1	0.0	0.0	0.0	0.0	0.0	0.0	0.0	0.0	0.0	0.0	P07140
Acetylene hydratase OS=Pelobacter acetylenicus OX=29542 PE=1 SV=1	0.0	8.417186706461143	0.0	0.0	0.0	0.0	0.0	0.0	16.785827898599536	0.0	Q71EW5
Acetylene hydratase	0.0	9.98096188553122	0.0	0.0	0.0	0.0	0.0	0.0	19.68014524366811	0.0
Acetylglutamate kinase OS=Acaryochloris marina (strain MBIC) OX=329726 GN=argB PE=3 SV=1	0.0	0.0	3.7930220571552247	0.0	0.0	0.0	0.0	3.2108778743627484	0.0	0.0
Acetylglutamate kinase OS=Acidovorax sp. (strain JS42) OX=232721 GN=argB PE=3 SV=1	0.0	5.7565872064117904	0.0	0.0	0.0	0.0	0.0	1.2134131501952248	0.0	0.0	A1W3L0
Acetylglutamate kinase OS=Acinetobacter baumannii (strain AYE) OX=509173 GN=argB PE=3 SV=1	0.0	0.0	0.0	0.0	53.83599385118512	0.0	35.463903101714784	0.0	0.0	0.0	B0V8Y6
Acetylglutamate kinase OS=Acinetobacter baylyi (strain ATCC / BD413 / ADP1) OX=62977 GN=argB PE=3 SV=1	0.0	0.0	3.6297462732379455	0.0	0.0	0.0	40.26264906597322	0.0	30.17722195271779	0.0
Acetylglutamate kinase OS=Agrobacterium fabrum (strain C58 / ATCC) OX=176299 GN=argB PE=3 SV=1	0.0	0.0	0.0	0.0	4.033665872965918	0.0	0.0	0.0	0.0	0.0
Acetylglutamate kinase OS=Anaeromyxobacter dehalogenans (strain 2CP-1 / ATCC BAA-258) OX=455488 GN=argB PE=3 SV=1	47.67280876966049	0.0	0.0	0.0	0.0	0.0	0.0	0.0	0.0	0.0	B8J8V3
Acetylglutamate kinase OS=Anaeromyxobacter dehalogenans (strain 2CP-C) OX=290397 GN=argB PE=3 SV=1	0.0	0.0	0.0	0.0	0.0	0.0	0.0	4.951079934008254	0.0	0.0	Q2IMB4
Acetylglutamate kinase OS=Azoarcus sp. (strain BH72) OX=418699 GN=argB PE=3 SV=1	0.0	0.0	0.0	0.0	0.0	0.0	0.0	0.0	0.0	0.0	A1KAK4
Acetylglutamate kinase OS=Beutenbergia cavernae (strain ATCC BAA-8 / DSM / NBRC 16432) OX=471853 GN=argB PE=3 SV=1	0.0	0.0	4.125421301948935	0.0	0.0	0.0	0.0	0.0	0.0	0.0
Acetylglutamate kinase OS=Caldanaerobacter subterraneus subsp. tengcongensis (strain DSM / JCM 11007 / NBRC 100824 / MB4) OX=273068 GN=argB PE=3 SV=1	0.0	0.0	0.0	0.0	0.0	0.0	0.0	2.4174563146746566	0.0	0.0
Acetylglutamate kinase OS=Chloroflexus aggregans (strain MD-66 / DSM 9485) OX=326427 GN=argB PE=3 SV=1	0.0	0.0	0.0	0.0	0.0	0.0	0.0	0.0	3.3882281070924485	0.0	B8G2Z2
Acetylglutamate kinase OS=Citrobacter koseri (strain ATCC BAA-895 / CDC 4225-83 /) OX=290338 GN=argB PE=3 SV=1	0.0	0.0	0.0	0.0	0.0	0.0	4.18941712465312	0.0	0.0	0.0
Acetylglutamate kinase OS=Cytophaga hutchinsonii (strain ATCC / DSM 1761 / CIP 103989 / NBRC 15051/ NCIMB 9469 / D465) OX=269798 GN=argB PE=3 SV=1	0.0	1.760278732539143	0.0	0.0	0.0	0.0	0.0	0.0	0.0	0.0
Acetylglutamate kinase OS=Dechloromonas aromatica (strain RCB) OX=159087 GN=argB PE=3 SV=1	0.0	3.5252703934117235	0.0	0.0	0.0	0.0	0.0	0.0	0.0	0.0	Q47IE5
Acetylglutamate kinase OS=Delftia acidovorans (strain DSM / SPH-1) OX=398578 GN=argB PE=3 SV=1	0.0	0.0	1.3049802077593569	0.0	0.0	0.0	0.0	0.0	0.0	0.0
Acetylglutamate kinase OS=Frankia casuarinae (strain DSM / CECT 9043 / CcI3) OX=106370 GN=argB PE=3 SV=1	0.0	0.0	0.0	0.0	0.0	0.0	0.0	4.552335241336447	0.0	0.0
Acetylglutamate kinase OS=Geobacillus sp. (strain WCH70) OX=471223 GN=argB PE=3 SV=1	0.0	0.0	0.0	0.0	0.0	0.0	43.907689554504	0.0	0.0	0.0	C5D766
Acetylglutamate kinase OS=Geobacter metallireducens (strain ATCC / DSM 7210 / GS-15) OX=269799 GN=argB PE=3 SV=1	49.787984585379206	0.0	0.0	0.0	0.0	0.0	0.0	0.0	0.0	0.0
Acetylglutamate kinase OS=Geobacter sp. (strain M21) OX=443144 GN=argB PE=3 SV=1	0.0	0.0	0.0	0.0	0.0	0.0	0.0	2.108152139733118	0.0	0.0	C6E6Y1
Acetylglutamate kinase OS=Geobacter uraniireducens (strain Rf4) OX=351605 GN=argB PE=3 SV=1	0.0	0.0	0.0	471.88699382242777	0.0	0.0	0.0	0.0	6.543677183926637	0.0	A5GDA1
Acetylglutamate kinase OS=Heliobacterium modesticaldum (strain ATCC / Ice1) OX=498761 GN=argB PE=3 SV=1	0.0	0.0	0.0	0.0	3.7782590818829234	0.0	0.0	0.0	0.0	0.0
Acetylglutamate kinase OS=Methanocaldococcus jannaschii (strain ATCC / DSM 2661 / JAL-1 / JCM 10045 / NBRC 100440) OX=243232 GN=argB PE=3 SV=1	0.0	0.0	7.381706225709494	0.0	0.0	0.0	0.0	0.0	0.0	0.0
Acetylglutamate kinase OS=Methanosphaera stadtmanae (strain ATCC / DSM 3091 / JCM 11832 / MCB-3)OX=339860 GN=argB PE=3 SV=1	0.0	0.0	2.660639258538495	0.0	0.0	0.0	0.0	0.0	0.0	0.0
Acetylglutamate kinase OS=Methanothrix thermoacetophila (strain DSM 6194 / JCM / NBRC 101360 /PT) OX=349307 GN=argB PE=3 SV=1	0.0	0.0	0.0	0.0	0.0	0.0	0.0	4.013597342953436	0.0	0.0
Acetylglutamate kinase OS=Methylibium petroleiphilum (strain ATCC BAA-1232 / LMG / PM1) OX=420662 GN=argB PE=3 SV=1	0.0	2.730688803041491	0.0	0.0	0.0	0.0	0.0	0.0	10.428487969518123	62.89024854545353
Acetylglutamate kinase OS=Methylobacterium nodulans (strain LMG / CNCM I-2342 / ORS 2060) OX=460265 GN=argB PE=3 SV=1	0.0	0.0	1.9110588816559624	0.0	0.0	0.0	0.0	0.0	0.0	0.0
Acetylglutamate kinase OS=Moorella thermoacetica (strain ATCC / JCM 9320) OX=264732 GN=argB PE=3 SV=1	0.0	0.0	0.0	0.0	0.0	0.0	0.0	4.363213836242063	0.0	0.0
Acetylglutamate kinase OS=Myxococcus xanthus (strain DK 1622) OX=246197 GN=argB PE=3 SV=1	0.0	5.568463441496373	1.4592430438203672	0.0	0.0	0.0	0.0	3.0692214975526277	20.41004074034261	0.0	Q1D264
Acetylglutamate kinase OS=Nitrosomonas europaea (strain ATCC / CIP 103999 / KCTC 2705 / NBRC 14298)OX=228410 GN=argB PE=3 SV=1	0.0	0.0	2.0682705179582257	0.0	13.594947942218466	0.0	0.0	0.0	0.0	0.0
Acetylglutamate kinase OS=Nocardioides sp. (strain ATCC BAA-499 / JS614) OX=196162 GN=argB PE=3 SV=1	0.0	0.0	0.0	0.0	0.0	0.0	4.136386528138524	4.623257698845097	0.0	0.0	A1SJI9
Acetylglutamate kinase OS=Nostoc punctiforme (strain ATCC / PCC 73102) OX=63737 GN=argB PE=3 SV=1	0.0	0.0	0.0	0.0	0.0	0.0	6.714545254581027	4.244889393225328	0.0	37.90566798694154
Acetylglutamate kinase OS=Novosphingobium aromaticivorans (strain ATCC / DSM 12444 / CIP 105152/ NBRC 16084 / F199) OX=279238 GN=argB PE=3 SV=1	0.0	2.8970043827046834	3.971678893180652	0.0	24.114306849252767	0.0	4.735862836564396	5.584135433674346	8.74716031728969	0.0
Acetylglutamate kinase OS=Parvibaculum lavamentivorans (strain DS-1 / DSM / NCIMB 13966) OX=402881 GN=argB PE=3 SV=1	0.0	0.0	2.749623849125067	0.0	0.0	0.0	0.0	2.792067716837173	0.0	0.0
Acetylglutamate kinase OS=Pectobacterium carotovorum subsp. carotovorum (strain PC1) OX=561230 GN=argB PE=3 SV=1	0.0	0.0	0.0	0.0	0.0	0.0	2.1027962401733804	0.0	0.0	0.0	C6DI80
Acetylglutamate kinase OS=Persephonella marina (strain DSM / EX-H1) OX=123214 GN=argB PE=3 SV=1	0.0	0.0	3.065389749770301	44.712324487547825	0.0	0.0	6.557348542935317	19.956053721139	0.0	0.0
Acetylglutamate kinase OS=Polaromonas naphthalenivorans (strain CJ2) OX=365044 GN=argB PE=3 SV=1	0.0	2.3169480753079315	0.0	0.0	0.0	0.0	3.930277921066329	3.059224033391218	0.0	0.0	A1VSZ8
Acetylglutamate kinase OS=Polaromonas sp. (strain JS666 / ATCC BAA-500) OX=296591 GN=argB PE=3 SV=1	0.0	0.0	3.9525842831172833	0.0	0.0	0.0	0.0	0.0	25.37827434161022	0.0	Q125B6
Acetylglutamate kinase OS=Proteus mirabilis (strain) OX=529507 GN=argB PE=3 SV=1	0.0	1.9653400381751904	0.0	0.0	0.0	0.0	0.0	0.0	0.0	0.0
Acetylglutamate kinase OS=Pseudomonas fluorescens (strain Pf0-1) OX=205922 GN=argB PE=3 SV=1	0.0	0.0	0.0	0.0	0.0	0.0	8.409638786987513	0.0	0.0	0.0	Q3K4M4
Acetylglutamate kinase OS=Pseudomonas putida (strain W619) OX=390235 GN=argB PE=3 SV=1	0.0	0.0	0.0	0.0	0.0	0.0	9.377635682998378	0.0	0.0	0.0	B1J4L7
Acetylglutamate kinase OS=Rhodobacter sphaeroides (strain KD131 / KCTC) OX=557760 GN=argB PE=3 SV=1	0.0	3.492211591768476	3.985006674701392	0.0	10.164127221746716	0.0	0.0	0.0	0.0	0.0
Acetylglutamate kinase OS=Saccharophagus degradans (strain 2-40 / ATCC / DSM 17024) OX=203122 GN=argB PE=3 SV=1	0.0	0.0	0.6741595169236531	0.0	0.0	0.0	0.0	0.0	0.0	0.0
Acetylglutamate kinase OS=Solibacter usitatus (strain) OX=234267 GN=argB PE=3 SV=1	0.0	0.0	0.0	0.0	0.0	0.0	0.0	5.158159322883123	0.0	0.0
Acetylglutamate kinase OS=Sphingomonas wittichii (strain RW1 / DSM 6014 / JCM) OX=392499 GN=argB PE=3 SV=1	0.0	0.0	4.567430727157749	0.0	0.0	0.0	11.61127791908936	0.0	11.54507355009279	37.228781058603296
Acetylglutamate kinase OS=Sulfurimonas denitrificans (strain ATCC / DSM 1251) OX=326298 GN=argB PE=3 SV=1	0.0	0.0	0.0	0.0	46.7138276626229	0.0	0.0	0.0	0.0	0.0
Acetylglutamate kinase OS=Sulfurovum sp. (strain NBC37-1) OX=387093 GN=argB PE=3 SV=1	0.0	0.0	0.0	0.0	16.248287882651447	0.0	0.0	0.0	0.0	0.0	A6QAR9
Acetylglutamate kinase OS=Thermosynechococcus elongatus (strain BP-1) OX=197221 GN=argB PE=3 SV=1	0.0	0.0	0.0	0.0	0.0	0.0	0.0	0.0	0.0	8.175732310908959	P59303
Acetylglutamate kinase OS=Trichormus variabilis (strain ATCC / PCC 7937) OX=240292 GN=argB PE=3 SV=1	0.0	0.0	0.0	0.0	0.0	0.0	0.0	0.0	0.0	66.4103853241069
Acetylglutamate kinase OS=Xanthomonas campestris pv. campestris (strain ATCC / DSM 3586 / NCPPB 528 / LMG 568 / P 25) OX=190485 GN=argB PE=3 SV=2	0.0	1.8948566172898416	0.0	0.0	0.0	0.0	3.284166188170285	0.0	0.0	0.0
Acetylglutamate kinase OS=Xylella fastidiosa (strain 9a5c) OX=160492 GN=argB PE=3 SV=2	0.0	0.0	0.0	0.0	0.0	0.0	0.0	0.0	0.0	0.0	Q9PEM7
Acetylglutamate kinase	0.0	0.0	0.0	0.0	0.0	0.0	0.0	0.0	0.0	0.0
Acetylornithine aminotransferase 1 OS=Bordetella bronchiseptica (strain ATCC BAA-588 / NCTC /RB50) OX=257310 GN=argD1 PE=3 SV=1	0.0	5.394685070866228	3.391656480562685	0.0	32.88853007826158	0.0	0.0	12.88315196503572	25.25484839082798	0.0
Acetylornithine aminotransferase 1 OS=Bordetella parapertussis (strain / ATCC BAA-587 / NCTC 13253) OX=257311 GN=argD1 PE=3 SV=2	0.0	0.5612482915342194	0.0	0.0	0.0	0.0	49.2178930348137	4.594180606399531	0.0	0.0
Acetylornithine aminotransferase 1 OS=Bordetella pertussis (strain Tohama I / ATCC BAA-589 / NCTC)OX=257313 GN=argD1 PE=3 SV=1	0.0	2.0298709708559484	0.0	0.0	8.451490400500019	0.0	0.0	0.0	0.0	0.0
Acetylornithine aminotransferase 1 OS=Bradyrhizobium diazoefficiens (strain JCM / BCRC 13528/ IAM 13628 / NBRC 14792 / USDA 110) OX=224911 GN=argD1 PE=3 SV=1	0.0	3.356264783374632	0.0	0.0	0.0	0.0	0.0	0.0	0.0	0.0
Acetylornithine aminotransferase 1 OS=Caulobacter vibrioides (strain ATCC / CB15) OX=190650 GN=argD1 PE=3 SV=1	0.0	0.0	4.152209751961591	0.0	0.0	0.0	6.542032747206074	0.0	3.4323191635411	0.0
Acetylornithine aminotransferase 1 OS=Pseudomonas syringae pv. tomato (strain ATCC BAA-871 /)OX=223283 GN=argD1 PE=3 SV=1	0.0	0.0	0.0	0.0	0.0	0.0	12.578544782128036	0.0	0.0	0.0
Acetylornithine aminotransferase 2 OS=Bordetella bronchiseptica (strain ATCC BAA-588 / NCTC /RB50) OX=257310 GN=argD2 PE=3 SV=1	0.0	0.0	0.0	0.0	0.0	0.0	7.380421756982366	0.0	0.0	0.0
Acetylornithine aminotransferase 2 OS=Bordetella pertussis (strain Tohama I / ATCC BAA-589 / NCTC)OX=257313 GN=argD2 PE=3 SV=1	0.0	0.0	0.0	0.0	0.0	0.0	14.760843513964732	0.0	0.0	0.0
Acetylornithine aminotransferase 2 OS=Pseudomonas syringae pv. tomato (strain ATCC BAA-871 /)OX=223283 GN=argD2 PE=3 SV=1	0.0	0.0	0.0	0.0	0.0	0.0	13.964723748843735	4.910754396084204	11.584077176951213	0.0
Acetylornithine aminotransferase OS=Agrobacterium fabrum (strain C58 / ATCC) OX=176299 GN=argD PE=3 SV=1	0.0	0.0	5.997636308388964	0.0	21.01458841104229	0.0	0.0	0.0	0.0	0.0
Acetylornithine aminotransferase OS=Aquifex aeolicus (strain VF5) OX=224324 GN=argD PE=1 SV=1	0.0	0.0	0.0	0.0	0.0	0.0	0.0	0.0	0.0	0.0	O66442
Acetylornithine aminotransferase OS=Archaeoglobus fulgidus (strain ATCC / VC-16 / DSM 4304 / JCM 9628 / NBRC 100126) OX=224325 GN=argD PE=3 SV=1	0.0	1.617801863847985	4.237822324166984	0.0	0.0	44.169368615449436	2.8073413721902347	2.45217174478095	0.0	0.0
Acetylornithine aminotransferase OS=Bacillus halodurans (strain ATCC BAA-125 / DSM / FERM 7344/ JCM 9153 / C-125) OX=272558 GN=argD PE=3 SV=1	0.0	3.1007869057086386	0.0	0.0	0.0	0.0	3.5948793808904664	0.0	0.0	0.0
Acetylornithine aminotransferase OS=Caldanaerobacter subterraneus subsp. tengcongensis (strain DSM/ JCM 11007 / NBRC 100824 / MB4) OX=273068 GN=argD PE=3 SV=1	41.03482273844194	1.8347406078580573	13.965577661986101	0.0	31.37483204118678	0.0	4.3569938096392455	2.869722100211707	0.0	0.0
Acetylornithine aminotransferase OS=Campylobacter jejuni subsp. jejuni serotype O:2 (strain ATCC/ NCTC 11168) OX=192222 GN=argD PE=1 SV=2	0.0	0.0	0.0	0.0	0.0	0.0	5.08315944457912	0.0	0.0	0.0
Acetylornithine aminotransferase OS=Geobacillus stearothermophilus OX=1422 GN=argD PE=3 SV=2	0.0	0.0	0.0	0.0	0.0	0.0	51.460556806762725	0.0	0.0	0.0	Q07907
Acetylornithine aminotransferase OS=Mesorhizobium japonicum (strain LMG / CECT 9101 / MAFF 303099)OX=266835 GN=argD PE=3 SV=1	0.0	0.0	7.381706225709494	0.0	0.0	0.0	3.915599011930694	3.7380369283626034	0.0	0.0
Acetylornithine aminotransferase OS=Methanocaldococcus jannaschii (strain ATCC / DSM 2661 / JAL-1/ JCM 10045 / NBRC 100440) OX=243232 GN=argD PE=3 SV=1	39.92304182680928	5.560675380739036	0.0	0.0	10.144973715675588	0.0	0.0	0.0	0.0	0.0
Acetylornithine aminotransferase OS=Mycobacterium leprae (strain TN) OX=272631 GN=argD PE=3 SV=1	0.0	0.0	3.0305227573558526	0.0	0.0	0.0	0.0	0.0	0.0	0.0	Q9CC12
Acetylornithine aminotransferase OS=Mycolicibacterium smegmatis (strain ATCC / mc(2)155) OX=246196 GN=argD PE=1 SV=1	0.0	0.0	0.0	0.0	0.0	0.0	0.0	4.7076780864717005	0.0	0.0
Acetylornithine aminotransferase OS=Nitrosomonas europaea (strain ATCC / CIP 103999 / KCTC 2705/ NBRC 14298) OX=228410 GN=argD PE=3 SV=1	0.0	0.0	0.0	136.50491588098714	63.53522965994708	57.10617894926354	38.28546540648347	3.9428286240600494	28.07023235321679	0.0
Acetylornithine aminotransferase OS=Nostoc sp. (strain PCC 7120 / SAG 25.82 / UTEX 2576) OX=103690 GN=argD PE=3 SV=1	0.0	0.0	0.0	0.0	0.0	0.0	0.0	9.000187981168311	0.0	29.052008401709752	P54752
Acetylornithine aminotransferase OS=Oceanobacillus iheyensis (strain DSM / CIP 107618 / JCM 11309/ KCTC 3954 / HTE831) OX=221109 GN=argD PE=3 SV=1	0.0	7.1785025385498695	0.0	0.0	0.0	0.0	0.0	0.0	0.0	0.0
Acetylornithine aminotransferase OS=Pseudomonas putida (strain ATCC / DSM 6125 / NCIMB 11950 /KT2440) OX=160488 GN=argD PE=3 SV=1	0.0	0.0	0.0	0.0	0.0	0.0	9.63463004588531	0.0	0.0	0.0
Acetylornithine aminotransferase OS=Rhizobium meliloti (strain 1021) OX=266834 GN=argD PE=3 SV=1	0.0	0.0	0.0	0.0	0.0	0.0	1.1346338045935531	0.0	0.0	0.0	Q92SA0
Acetylornithine aminotransferase OS=Rhodobacter capsulatus (strain ATCC BAA-309 / NBRC / SB1003)OX=272942 GN=argD PE=3 SV=2	0.0	1.8347406078580573	0.0	0.0	0.0	0.0	2.9842423353693457	0.0	0.0	0.0
Acetylornithine aminotransferase OS=Streptococcus mutans serotype c (strain ATCC / UA159) OX=210007 GN=argD PE=3 SV=2	0.0	0.0	0.0	0.0	0.0	0.0	0.0	4.945664972359683	0.0	0.0
Acetylornithine aminotransferase OS=Synechocystis sp. (strain PCC 6803 / Kazusa) OX=1111708 GN=argD PE=3 SV=1	0.0	0.0	0.0	0.0	0.0	0.0	1.9450865221603768	6.216806097170429	0.0	0.0	P73133
Acetylornithine aminotransferase OS=Wolinella succinogenes (strain ATCC / DSM 1740 / LMG 7466/ NCTC 11488 / FDC 602W) OX=273121 GN=argD PE=3 SV=2	0.0	0.0	0.0	0.0	57.387129014109505	0.0	0.0	0.0	0.0	0.0
Acetylornithine aminotransferase OS=Xanthomonas axonopodis pv. citri (strain 306) OX=190486 GN=argD PE=3 SV=1	0.0	4.73507292246337	0.0	0.0	0.0	0.0	0.0	0.0	0.0	0.0	Q8PH31
Acetylornithine aminotransferase%2C chloroplastic/mitochondrial OS=Arabidopsis thaliana OX=3702 GN=WIN1 PE=1 SV=1	0.0	0.0	0.0	0.0	0.0	0.0	0.0	2.5514310737601305	0.0	0.0
Acetylornithine deacetylase OS=Buchnera aphidicola subsp. Acyrthosiphon pisum (strain APS) OX=107806 GN=argE PE=3 SV=1	0.0	0.0	1.9030961363157288	0.0	0.0	0.0	0.0	0.0	0.0	0.0	P57155
Acetylornithine deacetylase OS=Edwardsiella ictaluri (strain 93-146) OX=634503 GN=argE PE=3 SV=1	0.0	0.0	3.5590369302527924	0.0	0.0	0.0	0.0	5.706833722011917	31.090942889433823	0.0	C5BC62
Acetylornithine deacetylase OS=Enterobacter sp. (strain 638) OX=399742 GN=argE PE=3 SV=1	0.0	1.460111236587738	0.0	0.0	0.0	0.0	0.0	0.0	0.0	0.0	A4WG54
Acetylornithine deacetylase OS=Erwinia tasmaniensis (strain DSM / CIP 109463 / Et1/99) OX=465817 GN=argE PE=3 SV=1	0.0	0.0	0.0	0.0	0.0	0.0	4.583471210635344	0.0	0.0	0.0
Acetylornithine deacetylase OS=Escherichia fergusonii (strain ATCC / DSM 13698 / CDC 0568-73)OX=585054 GN=argE PE=3 SV=1	0.0	0.0	0.0	0.0	0.0	0.0	2.4755646645677527	0.0	0.0	0.0
Acetylornithine deacetylase OS=Klebsiella pneumoniae (strain 342) OX=507522 GN=argE PE=3 SV=1	0.0	0.0	0.0	0.0	0.0	0.0	14.542322270392766	0.0	0.0	0.0	B5XZ19
Acetylornithine deacetylase OS=Moritella abyssi OX=111292 GN=argE PE=1 SV=1	0.0	7.108173167586633	10.048347599747048	0.0	0.0	0.0	7.336906674262978	4.525535779554639	0.0	0.0	Q9K4Z2
Acetylornithine deacetylase OS=Myxococcus xanthus OX=34 GN=argE PE=1 SV=1	65.35788299066357	3.765040622375389	12.922486935373144	0.0	20.043737368753426	78.65146056328074	3.930277921066329	4.8915717617245	24.98278210839751	0.0	O68873
Acetylornithine deacetylase OS=Pasteurella multocida (strain Pm70) OX=272843 GN=argE PE=3 SV=2	0.0	0.0	0.0	0.0	0.0	0.0	7.109976843406078	1.9022779073373053	0.0	0.0	Q9CLT9
Acetylornithine deacetylase OS=Pectobacterium carotovorum subsp. carotovorum (strain PC1) OX=561230 GN=argE PE=3 SV=1	0.0	0.0	0.0	0.0	0.0	0.0	0.0	0.0	80.1557963620728	0.0	C6DI82
Acetylornithine deacetylase OS=Shigella boydii serotype 4 (strain Sb227) OX=300268 GN=argE PE=3 SV=1	0.0	3.433518959974048	0.0	0.0	0.0	0.0	0.0	0.0	0.0	0.0	Q31U31
Acetylornithine deacetylase OS=Shigella flexneri OX=623 GN=argE PE=3 SV=1	0.0	3.7923895857340484	0.0	0.0	0.0	0.0	0.0	0.0	0.0	0.0	P59600
Acetylornithine deacetylase OS=Shigella sonnei (strain Ss046) OX=300269 GN=argE PE=3 SV=1	0.0	0.0	0.0	0.0	0.0	0.0	0.0	0.0	9.524685678826552	0.0	Q3YV19
Acetylornithine deacetylase	0.0	8.605807136858031	6.497600197630272	0.0	17.608013026515433	0.0	6.522445822813243	6.826866508575003	21.565326065267662	0.0
Acetylornithine/succinyldiaminopimelate aminotransferase OS=Escherichia coli O6:H1 (strain CFT073 /ATCC / UPEC) OX=199310 GN=argD PE=3 SV=2	0.0	0.0	0.0	0.0	0.0	0.0	3.4791719610141385	0.0	0.0	0.0
Acetylornithine/succinyldiaminopimelate aminotransferase	84.42059886294045	0.0	8.42305406826494	0.0	0.0	0.0	6.513031983481345	6.798946732979362	4.082008148068523	0.0
Acetylpolyamine amidohydrolase 1 OS=Pseudomonas aeruginosa (strain ATCC / DSM 22644 / CIP 104116/ JCM 14847 / LMG 12228 / 1C / PRS 101 / PAO1) OX=208964 GN=aphA PE=1 SV=1	0.0	2.950562446922754	0.0	0.0	0.0	0.0	9.554810986050976	0.0	0.0	0.0
Acetylpolyamine amidohydrolase 1	0.0	0.0	0.0	0.0	0.0	136.92504270789328	0.0	0.0	0.0	0.0
Acetylpolyamine amidohydrolase 2 OS=Pseudomonas aeruginosa (strain ATCC / DSM 22644 / CIP 104116/ JCM 14847 / LMG 12228 / 1C / PRS 101 / PAO1) OX=208964 GN=aphB PE=1 SV=1	0.0	1.3164690804258743	4.973133743037091	0.0	5.851738462085339	0.0	8.840277294920208	3.336886163036868	14.69522933304668	0.0
Acetylpolyamine amidohydrolase OS=Burkholderia pseudomallei (strain 1710b) OX=320372 GN=aphA PE=1 SV=1	0.0	0.0	5.3734479143032345	0.0	0.0	0.0	0.0	0.0	28.063806017971093	0.0	Q3JUN4
Acetylpolyamine amidohydrolase OS=Mycoplana ramosa OX=40837 GN=aphA PE=1 SV=1	0.0	0.0	5.84206255799247	0.0	0.0	0.0	0.0	0.0	0.0	0.0	Q48935
Acetylserotonin O-methyltransferase OS=Homo sapiens OX=9606 GN=ASMT PE=1 SV=1	0.0	0.0	3.4564340637950535	0.0	0.0	0.0	0.0	0.0	0.0	0.0	P46597
Acetyltransferase OS=Agrobacterium fabrum (strain C58 / ATCC 33970) OX=176299 GN=Atu2258 PE=1 SV=2	0.0	0.0	2.2980783532869182	0.0	0.0	0.0	9.20491649923784	0.0	17.614144748514853	0.0
Acetyltransferase OS=Clostridioides difficile (strain 630) OX=272563 GN=CD630_12110 PE=4 SV=1	28.77293783730988	2.4156651612233064	3.513408251659808	26.71834024255907	0.0	0.0	2.640602308872269	3.1431786420719683	3.4016734567237683	42.7653690109084
Acetyltransferase OS=Pectobacterium atrosepticum (strain SCRI 1043 / ATCC BAA-672) OX=218491 GN=ECA0875 PE=3 SV=1	0.0	0.0	6.571842772888847	0.0	0.0	0.0	3.8353818746824335	0.0	0.0	0.0
Acetyltransferase OS=Pseudomonas aeruginosa (strain ATCC 15692 / DSM 22644 / CIP 104116 / JCM 14847 / LMG 12228 / 1C / PRS 101 / PAO1) OX=208964 GN=PA2271 PE=4 SV=1	0.0	0.875166827477088	6.164630429292668	0.0	0.0	0.0	8.272773056277048	0.0	0.0	12.020536154417494
Acetyltransferase OS=Pseudomonas aeruginosa (strain ATCC 15692 / DSM 22644 / CIP 104116 / JCM 14847 / LMG 12228 / 1C / PRS 101 / PAO1) OX=208964 GN=PA2578 PE=1 SV=1	0.0	0.0	0.0	0.0	0.0	0.0	0.0	3.6402394505856734	0.0	0.0
Acetyltransferase OS=Pseudomonas aeruginosa (strain ATCC 15692 / DSM 22644 / CIP 104116 / JCM 14847 / LMG 12228 / 1C / PRS 101 / PAO1) OX=208964 GN=PA3944 PE=1 SV=1	0.0	5.582145169853859	4.782649976081413	136.22200413822856	7.794786754515218	0.0	9.745907205771996	0.0	4.870577903945397	139.68587867884656
Acetyltransferase OS=Pseudomonas aeruginosa (strain ATCC 15692 / DSM 22644 / CIP 104116 / JCM 14847 / LMG 12228 / 1C / PRS 101 / PAO1) OX=208964 GN=PA5475 PE=4 SV=1	0.0	0.0	4.782649976081413	34.2328734357788	0.0	75.72949289430969	11.587749493721395	5.8956797128129566	0.0	0.0
Acetyltransferase OS=Pseudomonas amygdali pv. tabaci OX=322 GN=ttr PE=1 SV=1	0.0	0.0	7.920400104897832	0.0	0.0	0.0	8.764068007895034	5.336260103699456	27.137372604477893	0.0	P16966
Acetyltransferase OS=Sodalis glossinidius (strain morsitans) OX=343509 GN=SG1711 PE=3 SV=1	0.0	0.0	0.0	0.0	0.0	0.0	0.0	3.598397617820322	0.0	0.0
Acetyltransferase Pat OS=Mycobacterium tuberculosis (strain ATCC / H37Rv) OX=83332 GN=Rv0998 PE=1 SV=2	0.0	6.55264502806449	0.0	0.0	0.0	0.0	0.0	0.0	0.0	0.0
Acetyltransferase Pat	0.0	0.0	3.8061922726314577	0.0	0.0	0.0	6.051380291165618	0.0	0.0	0.0
Acetyltransferase YpeA OS=Escherichia coli O6:K15:H31 (strain 536 / UPEC) OX=362663 GN=ypeA PE=3 SV=1	0.0	0.0	1.877026326229212	0.0	0.0	0.0	0.0	0.0	0.0	0.0	Q0TF35
Acetyltransferase YpeA OS=Salmonella typhimurium (strain LT2 / / ATCC 700720) OX=99287 GN=ypeA PE=3 SV=1	0.0	14.383991928748426	3.285921386444424	0.0	14.420355495853155	0.0	5.887829472485466	0.0	0.0	0.0
Acetyltransferase YpeA OS=Shigella boydii serotype 4 (strain Sb227) OX=300268 GN=ypeA PE=3 SV=2	0.0	0.0	0.0	0.0	0.0	0.0	0.0	7.652592267231219	0.0	0.0	Q31Y46
Acetyltransferase YpeA	0.0	0.0	1.5395833911767691	0.0	0.0	0.0	4.887653312095306	2.5349035850232227	0.0	0.0
Acetyltransferase	0.0	3.6481138949724254	8.16523928877363	0.0	0.0	0.0	3.777740297375068	2.7606754210790827	0.0	0.0
Acetylxylan esterase OS=Geobacillus stearothermophilus OX=1422 GN=axe2 PE=1 SV=1	0.0	0.0	0.0	0.0	8.011308608807308	0.0	0.0	0.0	0.0	0.0	Q09LX1
Achacin OS=Achatina fulica OX=2315439 PE=1 SV=1	0.0	0.0	0.0	0.0	0.0	0.0	0.0	0.0	12.15917320701262	0.0	P35903
Achromobactin transport ATP-binding protein CbrD OS=Dickeya dadantii (strain 3937) OX=198628 GN=cbrD PE=3 SV=2	0.0	0.0	0.0	0.0	0.0	0.0	1.6503764430451686	0.0	4.264784632310397	0.0	Q47087
Achromobactin transport system permease protein CbrB OS=Dickeya dadantii (strain 3937) OX=198628 GN=cbrB PE=3 SV=2	0.0	0.0	0.0	0.0	0.0	0.0	4.0807578908724915	0.0	0.0	0.0	Q47085
Achromobactin transport system permease protein CbrC OS=Dickeya dadantii (strain 3937) OX=198628 GN=cbrC PE=3 SV=2	0.0	0.0	0.0	0.0	0.0	0.0	4.004589898565484	0.0	0.0	0.0	Q47086
Achromobactin-binding periplasmic protein OS=Dickeya dadantii (strain 3937) OX=198628 GN=cbrA PE=3 SV=1	0.0	0.0	0.0	0.0	0.0	0.0	2.838432449276381	0.0	0.0	0.0	Q47084
Acid phosphatase OS=Mycobacterium tuberculosis (strain ATCC / H37Rv) OX=83332 GN=gpm2 PE=1 SV=1	0.0	3.4247599830353392	1.8932355345731604	0.0	10.144973715675588	0.0	1.6931323094453026	5.997329363033869	4.222767049726055	0.0
Acid shock protein	0.0	0.0	0.0	0.0	0.0	0.0	4.9511293291355045	2.129663896261007	0.0	0.0
Acid stress protein IbaG OS=Shigella flexneri OX=623 GN=ibaG PE=3 SV=1	19.766774367908013	2.4884261600553343	0.0	0.0	0.0	0.0	2.5331359358367704	1.3044191364598667	14.110645450113411	0.0	P0A9W8
Acid stress protein IbaG	0.0	19.21296477065979	0.0	0.0	0.0	0.0	0.0	3.4784510305596448	0.0	0.0
Acid sugar phosphatase OS=Bacillus subtilis (strain 168) OX=224308 GN=yutF PE=1 SV=1	0.0	0.0	0.0	0.0	0.0	0.0	70.48078221475251	4.949574588938624	0.0	0.0	O32125
Acid sugar phosphatase OS=Staphylococcus epidermidis (strain ATCC / FDA PCI 1200) OX=176280 GN=nagD PE=3 SV=1	0.0	0.0	0.0	0.0	0.0	0.0	1.708625023387939	0.0	0.0	0.0
Acid sugar phosphatase OS=Staphylococcus haemolyticus (strain) OX=279808 GN=nagD PE=3 SV=1	0.0	0.0	1.9299003072497527	0.0	0.0	0.0	0.0	0.0	0.0	0.0
Acid sugar phosphatase OS=Staphylococcus saprophyticus subsp. saprophyticus (strain ATCC / DSM 20229 / NCIMB 8711 / NCTC 7292 / S-41) OX=342451 GN=nagD PE=3 SV=1	0.0	0.0	0.0	0.0	0.0	0.0	0.0	11.062211757963539	0.0	0.0
Acid tolerance regulatory protein ActR OS=Rhizobium meliloti (strain 1021) OX=266834 GN=actR PE=3 SV=1	61.330424255022685	0.0	0.0	0.0	0.0	0.0	0.0	2.835693774912753	22.224266583928625	0.0	P0C5S3
Acid tolerance regulatory protein ActR OS=Sinorhizobium medicae (strain WSM419) OX=366394 GN=actR PE=3 SV=1	0.0	0.0	4.618750173530309	0.0	6.3386178003750135	0.0	0.0	2.293484195973392	86.68534157134278	0.0	A6UEL7
Acidic amino acid decarboxylase GADL1 OS=Bos taurus OX=9913 GN=GADL1 PE=2 SV=2	0.0	0.0	0.0	0.0	0.0	0.0	0.0	0.0	3.616969245124008	0.0	A6QM00
Acidic protein MsyB OS=Escherichia coli (strain K12) OX=83333 GN=msyB PE=4 SV=1	0.0	0.0	0.0	0.0	0.0	0.0	4.034253527443745	0.0	0.0	0.0	P25738
Acireductone dioxygenase OS=Erwinia tasmaniensis (strain DSM / CIP 109463 / Et1/99) OX=465817 GN=mtnD PE=3 SV=1	0.0	0.0	0.0	0.0	0.0	0.0	5.287613846649568	0.0	0.0	0.0
Acireductone dioxygenase OS=Exiguobacterium sibiricum (strain DSM / CIP 109462 / JCM 13490 / 255-15)OX=262543 GN=mtnD PE=3 SV=1	0.0	0.0	0.0	0.0	0.0	0.0	43.56993809639245	0.0	0.0	0.0
Acireductone dioxygenase OS=Microcystis aeruginosa OX=1126 GN=mtnD PE=3 SV=1	0.0	0.0	0.0	0.0	0.0	0.0	0.0	0.0	0.0	39.27906175458435	A8YMJ4
Acireductone dioxygenase OS=Pseudomonas fluorescens (strain Pf0-1) OX=205922 GN=mtnD PE=3 SV=2	0.0	0.0	0.0	0.0	0.0	0.0	5.386393445982582	0.0	0.0	0.0	Q3KFI8
Acireductone dioxygenase OS=Trichodesmium erythraeum (strain IMS101) OX=203124 GN=mtnD PE=3 SV=1	0.0	0.0	0.0	0.0	0.0	0.0	0.0	3.4592330690648403	0.0	0.0	Q111G3
Acireductone dioxygenase OS=Xanthomonas oryzae pv. oryzae (strain / KXO85) OX=291331 GN=mtnD PE=3 SV=2	0.0	2.581742141057409	0.0	0.0	0.0	0.0	0.0	0.0	0.0	0.0
Acireductone dioxygenase OS=Xylella fastidiosa (strain Temecula1 / ATCC) OX=183190 GN=mtnD PE=3 SV=1	0.0	0.0	0.0	0.0	0.0	0.0	0.0	1.6922194202722596	0.0	0.0
Aclacinomycin methylesterase RdmC OS=Streptomyces purpurascens OX=1924 GN=rdmC PE=1 SV=1	0.0	8.359926932947802	4.248772769449071	0.0	23.54343754425005	0.0	34.10426464414105	5.180671747642023	19.935388630102086	0.0	Q54528
Aconitate hydratase A OS=Bradyrhizobium diazoefficiens (strain JCM / BCRC 13528 / IAM 13628 /NBRC 14792 / USDA 110) OX=224911 GN=acnA PE=2 SV=2	0.0	7.8441306795667645	5.811239987678388	0.0	56.69541477002095	0.0	9.157398493710804	1.1530776896882802	15.161744549968796	0.0
Aconitate hydratase A OS=Corynebacterium efficiens (strain DSM / YS-314 / AJ 12310 / JCM 11189/ NBRC 100395) OX=196164 GN=acn PE=3 SV=2	0.0	5.7501118552234765	0.0	0.0	0.0	0.0	0.0	0.0	18.970328322974048	0.0
Aconitate hydratase A OS=Corynebacterium jeikeium (strain K411) OX=306537 GN=acn PE=3 SV=1	0.0	0.0	0.0	0.0	0.0	0.0	0.0	0.0	8.26522310972552	0.0	Q4JVM4
Aconitate hydratase A OS=Cupriavidus necator OX=106590 GN=acnM PE=1 SV=1	0.0	0.0	7.216364540018024	0.0	0.0	0.0	4.810560988560681	0.0	9.967694315051043	0.0	Q937N8
Aconitate hydratase A OS=Deinococcus radiodurans (strain ATCC / DSM 20539 / JCM 16871 / LMG 4051/ NBRC 15346 / NCIMB 9279 / R1 / VKM B-1422) OX=243230 GN=acn PE=1 SV=1	0.0	5.157816352057613	4.4876502777750815	0.0	0.0	0.0	3.844406302622863	0.6776203306285022	6.723307537995213	0.0
Aconitate hydratase A OS=Legionella pneumophila subsp. pneumophila (strain Philadelphia 1 / ATCC/ DSM 7513) OX=272624 GN=acn PE=1 SV=1	0.0	0.0	0.0	0.0	0.0	0.0	0.0	0.0	0.0	0.0
Aconitate hydratase A OS=Mycobacterium tuberculosis (strain ATCC / H37Rv) OX=83332 GN=acn PE=1 SV=1	0.0	0.0	0.0	0.0	0.0	0.0	0.0	6.6139561848669315	0.0	0.0
Aconitate hydratase A OS=Mycolicibacterium smegmatis (strain ATCC / mc(2)155) OX=246196 GN=acnA PE=1 SV=1	0.0	0.0	5.9727940278216725	0.0	0.0	0.0	13.615605655122641	0.0	14.110645450113411	0.0
Aconitate hydratase A OS=Pseudomonas aeruginosa (strain ATCC / DSM 22644 / CIP 104116 / JCM 14847/ LMG 12228 / 1C / PRS 101 / PAO1) OX=208964 GN=acnA PE=3 SV=1	0.0	2.686205695897882	7.612384545262915	0.0	71.23875293925279	0.0	8.461339181739234	1.227688599021051	0.0	31.76855983667481
Aconitate hydratase A OS=Salmonella typhimurium (strain LT2 / / ATCC 700720) OX=99287 GN=acnA PE=1 SV=1	0.0	0.0	0.0	0.0	0.0	0.0	4.862716305400944	0.0	0.0	0.0
Aconitate hydratase A OS=Staphylococcus epidermidis (strain ATCC / RP62A) OX=176279 GN=acnA PE=3 SV=1	0.0	0.0	0.0	0.0	0.0	0.0	3.219453553920624	0.0	0.0	0.0
Aconitate hydratase A OS=Thermus thermophilus (strain HB8 / ATCC / DSM 579) OX=300852 GN=acoA PE=3 SV=1	0.0	2.7205454819744745	0.0	0.0	0.0	93.0782593688488	0.0	4.584953027978441	0.0	0.0
Aconitate hydratase B OS=Escherichia coli (strain K12) OX=83333 GN=acnB PE=1 SV=3	0.0	0.0	0.0	0.0	0.0	27.51005424268176	0.0	0.0	0.0	0.0	P36683
Aconitate hydratase B OS=Helicobacter pylori (strain ATCC / 26695) OX=85962 GN=acnB PE=3 SV=2	0.0	0.0	0.0	0.0	21.21383295361936	0.0	0.0	0.0	0.0	0.0
Aconitate hydratase B OS=Helicobacter pylori (strain J99 / ATCC) OX=85963 GN=acnB PE=3 SV=1	0.0	0.0	0.0	0.0	29.44697218372417	0.0	0.0	0.0	0.0	0.0
Aconitate hydratase B OS=Pseudomonas aeruginosa (strain ATCC / DSM 22644 / CIP 104116 / JCM 14847/ LMG 12228 / 1C / PRS 101 / PAO1) OX=208964 GN=acnB PE=3 SV=1	35.79220342958737	3.5889688956403454	1.5906475169206091	0.0	85.5389269185835	0.0	11.441685424472807	19.22301885309277	36.47751962103786	0.0
Aconitate hydratase B OS=Salmonella typhimurium (strain LT2 / / ATCC 700720) OX=99287 GN=acnB PE=1 SV=1	0.0	0.0	0.0	0.0	0.0	0.0	3.9789897804924608	0.0	0.0	0.0
Aconitate hydratase B OS=Synechocystis sp. (strain PCC 6803 / Kazusa) OX=1111708 GN=acnB PE=3 SV=1	96.57085327872814	0.0	4.059938424140221	0.0	3.2773535217848084	0.0	0.0	0.0	0.0	110.90190253865109	P74582
Aconitate hydratase%2C mitochondrial OS=Gracilaria gracilis OX=2777 PE=3 SV=1	0.0	2.3873441198681458	4.355695527885536	0.0	0.0	0.0	4.20845992976518	3.94963563230876	0.0	0.0
Aconitate hydratase%2C mitochondrial OS=Neosartorya fumigata (strain ATCC MYA-4609 / Af293 / CBS/ FGSC A1100) OX=330879 GN=acoA PE=1 SV=1	0.0	0.0	0.0	0.0	0.0	0.0	0.0	2.5872776260360992	0.0	0.0
Aconitate isomerase OS=Pseudomonas sp. OX=306 GN=ais PE=1 SV=1	0.0	8.449337916187885	2.6206569745987087	0.0	7.6471582174978865	0.0	6.6015057721806745	2.687215388415176	21.237474824410555	83.27001366881723	A0A0A1
Aconitate/2-methylaconitate hydratase OS=Bacillus subtilis (strain 168) OX=224308 GN=citB PE=1 SV=4	0.0	0.0	0.0	0.0	3.3535710455472456	0.0	59.11499138706513	0.0	0.0	0.0	P09339
Acryloyl-CoA reductase (NADH) OS=Anaerotignum propionicum OX=28446 GN=acrC PE=1 SV=1	0.0	1.9073556714936009	20.04076747630441	78.24656785320869	22.47328129223869	0.0	2.09470856232656	4.185302042117219	20.96466141263453	25.96468832805153	G3KIM8
Acryloyl-CoA reductase (NADH)	0.0	0.0	0.0	0.0	0.0	0.0	1.9109621972101951	0.0	0.0	0.0
Acryloyl-coenzyme A reductase OS=Metallosphaera sedula (strain ATCC / DSM 5348 / JCM 9185 / NBRC 15509 / TH2) OX=399549 GN=Msed_1426 PE=1 SV=1	0.0	1.932855078866509	2.4755722098415984	0.0	0.0	0.0	11.03968026091025	0.0	0.0	0.0
Acryloyl-coenzyme A reductase OS=Sulfurisphaera tokodaii (strain DSM / JCM 10545 / NBRC 100140/ 7) OX=273063 GN=STK_04800 PE=1 SV=1	0.0	3.098090569268891	5.621453202655691	0.0	0.0	0.0	0.0	6.681171186745662	21.207307956762246	0.0
Acrylyl-CoA reductase AcuI OS=Rhodobacter sphaeroides (strain ATCC / 2.4.1 / NCIB 8253 / DSM 158)OX=272943 GN=acuI PE=1 SV=1	90.04863878713645	7.71374176291543	10.784211439122462	0.0	3.745546882039781	106.63189166632395	7.970110627388863	9.254594484975204	26.842296003965732	0.0
Acrylyl-CoA reductase AcuI OS=Ruegeria pomeroyi (strain ATCC / DSM 15171 / DSS-3) OX=246200 GN=acuI PE=1 SV=1	0.0	2.3470383100521905	3.383282020116851	0.0	0.0	68.2556859420012	0.0	8.6446712002074	0.0	0.0
Actin cross-linking toxin VgrG1	0.0	0.0	0.0	0.0	0.0	0.0	0.41894171246531203	0.0	0.0	0.0
Actin-binding protein F OS=Dictyostelium discoideum OX=44689 GN=abpF PE=1 SV=1	0.0	0.0	0.0	0.0	0.0	70.87884563702711	0.0	0.0	0.0	0.0	Q54ET6
Activator of 90 kDa heat shock protein ATPase OS=Dictyostelium discoideum OX=44689 GN=ahsa PE=2 SV=1	0.0	0.0	0.0	0.0	0.0	0.0	0.0	1.6054389371813744	0.0	0.0
Activator of 90 kDa heat shock protein ATPase OS=Mus musculus OX=10090 GN=Ahsa2 PE=1 SV=2	0.0	3.971910986242168	0.0	0.0	0.0	0.0	0.0	0.0	0.0	0.0
Acyclic carotenoid 1%2C2-hydratase OS=Rubrivivax gelatinosus OX=28068 GN=crtC PE=1 SV=1	0.0	0.0	0.0	0.0	0.0	0.0	2.494462104755293	2.039482688927479	21.341619363345803	0.0
Acyclic carotenoid 1%2C2-hydratase OS=Thiocapsa roseopersicina OX=1058 GN=crtC PE=1 SV=1	0.0	0.0	0.0	0.0	38.17152925372896	0.0	11.351968982931034	3.0692214975526277	0.0	0.0
Acyl carrier protein 2 OS=Ralstonia solanacearum (strain) OX=267608 GN=acpP2 PE=3 SV=1	36.83807950382857	0.6221065400138336	1.1711360838866025	0.0	0.0	0.0	10.251750140327637	0.0	0.0	0.0
Acyl carrier protein OS=Acaryochloris marina (strain MBIC) OX=329726 GN=acpP PE=3 SV=1	0.0	0.0	0.0	0.0	0.0	0.0	0.0	0.0	0.0	54.2390045992009
Acyl carrier protein OS=Acidothermus cellulolyticus (strain ATCC / 11B) OX=351607 GN=acpP PE=3 SV=1	0.0	0.0	0.0	0.0	0.0	0.0	8.98349239100875	0.0	6.969282204019429	0.0
Acyl carrier protein OS=Acinetobacter baumannii (strain) OX=480119 GN=acpP PE=3 SV=1	0.0	0.0	0.0	0.0	32.85650619308314	0.0	16.545546112554096	0.0	0.0	0.0
Acyl carrier protein OS=Acinetobacter baylyi (strain ATCC / BD413 / ADP1) OX=62977 GN=acpP PE=3 SV=2	0.0	0.0	0.0	0.0	0.0	0.0	28.95470569696966	0.0	0.0	0.0
Acyl carrier protein OS=Actinobacillus succinogenes (strain ATCC / DSM 22257 / 130Z) OX=339671 GN=acpP PE=3 SV=1	0.0	0.0	0.0	0.0	0.0	0.0	0.0	0.0	0.0	0.0
Acyl carrier protein OS=Arcobacter butzleri (strain) OX=367737 GN=acpP PE=3 SV=1	0.0	0.0	0.0	0.0	7.034319754074709	0.0	0.0	0.0	0.0	0.0
Acyl carrier protein OS=Aromatoleum aromaticum (strain EbN1) OX=76114 GN=acpP PE=3 SV=1	0.0	1.2908710705287048	0.0	0.0	0.0	0.0	0.0	3.9627923132957976	0.0	0.0	Q5P0D3
Acyl carrier protein OS=Azoarcus sp. (strain BH72) OX=418699 GN=acpP PE=3 SV=1	0.0	2.581742141057409	4.511042693489137	0.0	14.602891641370285	0.0	0.0	0.0	0.0	0.0	A1K5Y8
Acyl carrier protein OS=Bacillus velezensis (strain DSM / BGSC 10A6 / FZB42) OX=326423 GN=acpP PE=3 SV=1	0.0	0.0	0.0	0.0	0.0	0.0	4.136386528138524	0.0	0.0	0.0
Acyl carrier protein OS=Bacteroides thetaiotaomicron (strain ATCC / DSM 2079 / NCTC 10582 / E50/ VPI-5482) OX=226186 GN=acpP PE=3 SV=1	0.0	0.0	8.094181035469429	0.0	0.0	0.0	0.0	0.0	21.701815470744037	0.0
Acyl carrier protein OS=Bacteroides vulgatus (strain ATCC 8482 / DSM 1447 / JCM 5826 / NBRC / NCTC 11154) OX=435590 GN=acpP PE=3 SV=1	0.0	27.1082924811028	0.0	0.0	0.0	0.0	0.0	0.0	0.0	0.0
Acyl carrier protein OS=Caldanaerobacter subterraneus subsp. tengcongensis (strain DSM / JCM 11007/ NBRC 100824 / MB4) OX=273068 GN=acpP PE=3 SV=2	0.0	0.0	0.0	0.0	0.0	0.0	10.032551535353523	0.0	0.0	0.0
Acyl carrier protein OS=Carboxydothermus hydrogenoformans (strain ATCC BAA-161 / DSM 6008 / Z-2901) OX=246194 GN=acpP PE=3 SV=1	0.0	0.0	0.0	0.0	0.0	0.0	0.0	0.0	0.0	0.0	Q3AC56
Acyl carrier protein OS=Chelativorans sp. (strain BNC1) OX=266779 GN=acpP PE=3 SV=1	0.0	0.0	0.0	0.0	0.0	0.0	0.0	0.0	0.0	0.0	Q11HG4
Acyl carrier protein OS=Coprothermobacter proteolyticus (strain ATCC / DSM 5265 / BT) OX=309798 GN=acpP PE=3 SV=1	0.0	0.0	0.0	0.0	12.962117299643287	0.0	0.0	0.0	0.0	0.0
Acyl carrier protein OS=Crocosphaera subtropica (strain ATCC / BH68) OX=43989 GN=acpP PE=3 SV=1	0.0	0.0	0.0	0.0	0.0	0.0	0.0	0.0	0.0	243.2280362495416
Acyl carrier protein OS=Cytophaga hutchinsonii (strain ATCC / DSM 1761 / CIP 103989 / NBRC 15051/ NCIMB 9469 / D465) OX=269798 GN=acpP PE=3 SV=1	0.0	3.2680280266549486	0.0	0.0	0.0	0.0	0.0	0.0	0.0	0.0
Acyl carrier protein OS=Delftia acidovorans (strain DSM / SPH-1) OX=398578 GN=acpP PE=3 SV=1	0.0	1.9363066057930567	0.0	0.0	0.0	0.0	0.0	0.0	32.14581416603961	0.0
Acyl carrier protein OS=Desulforudis audaxviator (strain MP104C) OX=477974 GN=acpP PE=3 SV=1	0.0	3.227177676321761	0.0	0.0	0.0	0.0	0.0	0.0	0.0	0.0	B1I2D2
Acyl carrier protein OS=Exiguobacterium sibiricum (strain DSM / CIP 109462 / JCM 13490 / 255-15)OX=262543 GN=acpP PE=3 SV=1	0.0	0.0	0.0	0.0	3.6050888739632887	0.0	13.615605655122641	0.0	0.0	0.0
Acyl carrier protein OS=Exiguobacterium sp. (strain ATCC BAA-1283 / AT1b) OX=360911 GN=acpP PE=3 SV=1	0.0	0.0	0.0	0.0	0.0	0.0	2.723121131024528	0.0	0.0	0.0	C4L5Z4
Acyl carrier protein OS=Flavobacterium johnsoniae (strain ATCC / DSM 2064 / JCM 8514 / NBRC 14942/ NCIMB 11054 / UW101) OX=376686 GN=acpP PE=3 SV=1	0.0	0.0	0.0	0.0	62.06228947582371	0.0	0.0	0.0	0.0	0.0
Acyl carrier protein OS=Gemmatimonas aurantiaca (strain T-27 / DSM / JCM 11422 / NBRC 100505) OX=379066 GN=acpP PE=3 SV=1	0.0	0.6536056053309897	0.0	0.0	0.0	0.0	0.0	0.0	0.0	0.0
Acyl carrier protein OS=Geobacillus kaustophilus (strain HTA426) OX=235909 GN=acpP PE=3 SV=1	0.0	0.0	0.0	0.0	11.092581150656274	0.0	0.0	0.0	0.0	0.0	Q5L0Q4
Acyl carrier protein OS=Geobacter metallireducens (strain ATCC / DSM 7210 / GS-15) OX=269799 GN=acpP PE=3 SV=1	41.560910209447606	0.0	0.0	0.0	0.0	0.0	0.0	0.0	0.0	0.0
Acyl carrier protein OS=Gloeothece citriformis (strain PCC 7424) OX=65393 GN=acpP PE=3 SV=1	0.0	0.0	0.0	0.0	0.0	0.0	0.0	0.0	0.0	0.0	B7KL68
Acyl carrier protein OS=Gramella forsetii (strain) OX=411154 GN=acpP PE=3 SV=1	0.0	1.960816815992969	0.0	0.0	0.0	0.0	0.0	0.0	0.0	0.0
Acyl carrier protein OS=Hungateiclostridium thermocellum (strain ATCC / DSM 1237 / JCM 9322 / NBRC 103400 / NCIMB 10682 / NRRL B-4536 / VPI 7372) OX=203119 GN=acpP PE=3 SV=1	0.0	0.0	0.0	0.0	0.0	0.0	1.4523312698797484	0.0	0.0	0.0
Acyl carrier protein OS=Janthinobacterium sp. (strain Marseille) OX=375286 GN=acpP PE=3 SV=1	0.0	0.0	0.0	0.0	82.91704410115565	0.0	0.0	0.0	0.0	0.0	A6SXQ2
Acyl carrier protein OS=Kineococcus radiotolerans (strain ATCC BAA-149 / DSM / SRS30216) OX=266940 GN=acpP PE=3 SV=1	0.0	0.0	1.1005857173874094	0.0	0.0	0.0	0.0	0.0	0.0	0.0
Acyl carrier protein OS=Koribacter versatilis (strain Ellin345) OX=204669 GN=acpP PE=3 SV=1	0.0	0.0	1.1277606733722845	0.0	0.0	0.0	0.0	0.0	0.0	0.0	Q1IHZ5
Acyl carrier protein OS=Lactococcus lactis subsp. cremoris (strain SK11) OX=272622 GN=acpP PE=3 SV=1	0.0	0.0	0.0	0.0	0.0	0.0	5.732886591630585	0.0	0.0	0.0	Q030J7
Acyl carrier protein OS=Laribacter hongkongensis (strain HLHK9) OX=557598 GN=acpP PE=3 SV=1	0.0	0.0	0.0	0.0	0.0	0.0	6.260048577067879	0.0	0.0	0.0	C1DCE5
Acyl carrier protein OS=Leptothrix cholodnii (strain ATCC / LMG 8142 / SP-6) OX=395495 GN=acpP PE=3 SV=1	0.0	0.0	0.0	0.0	0.0	0.0	0.0	0.0	28.221290900226823	0.0
Acyl carrier protein OS=Methylibium petroleiphilum (strain ATCC BAA-1232 / LMG / PM1) OX=420662 GN=acpP PE=3 SV=1	0.0	0.0	9.022085386978274	0.0	0.0	0.0	0.0	7.8265148187592	42.861085554719494	13.727155484982946
Acyl carrier protein OS=Methylobacillus flagellatus (strain KT / ATCC / DSM 6875) OX=265072 GN=acpP PE=3 SV=1	0.0	0.0	0.0	0.0	0.0	95.32756137891305	0.0	2.6418615421971983	0.0	0.0
Acyl carrier protein OS=Nitrosococcus oceani (strain ATCC / BCRC 17464 / NCIMB 11848 / C-107) OX=323261 GN=acpP PE=3 SV=1	0.0	0.0	0.0	0.0	0.0	106.31826845554066	0.0	0.0	0.0	0.0
Acyl carrier protein OS=Nostoc sp. (strain PCC 7120 / SAG 25.82 / UTEX 2576) OX=103690 GN=acpP PE=3 SV=2	0.0	0.0	0.0	0.0	0.0	0.0	0.0	1.272604035570602	0.0	0.0	P58553
Acyl carrier protein OS=Novosphingobium aromaticivorans (strain ATCC / DSM 12444 / CIP 105152/ NBRC 16084 / F199) OX=279238 GN=acpP PE=3 SV=1	0.0	0.0	8.094181035469429	0.0	43.80867492411085	0.0	0.0	1.3209307710985991	0.0	0.0
Acyl carrier protein OS=Paenarthrobacter aurescens (strain TC1) OX=290340 GN=acpP PE=3 SV=1	0.0	0.0	0.0	0.0	0.0	0.0	19.92527656847216	0.0	0.0	0.0	A1R7F3
Acyl carrier protein OS=Pasteurella multocida (strain Pm70) OX=272843 GN=acpP PE=3 SV=1	0.0	0.0	0.0	0.0	0.0	0.0	4.18941712465312	18.730120933782704	0.0	0.0	Q9CJS5
Acyl carrier protein OS=Phaeodactylum tricornutum (strain CCAP 1055/1) OX=556484 GN=acpP PE=3 SV=1	0.0	0.0	0.0	0.0	0.0	0.0	1.361560565512264	0.0	0.0	0.0	A0T0F8
Acyl carrier protein OS=Phenylobacterium zucineum (strain HLK1) OX=450851 GN=acpP PE=3 SV=1	0.0	0.0	8.094181035469429	0.0	0.0	0.0	0.0	0.0	0.0	0.0	B4RAG3
Acyl carrier protein OS=Photobacterium profundum (strain SS9) OX=298386 GN=acpP PE=3 SV=2	0.0	0.0	0.0	0.0	0.0	0.0	0.0	0.0	0.0	0.0	Q9R6Z3
Acyl carrier protein OS=Pseudoalteromonas atlantica (strain T6c / ATCC BAA-1087) OX=342610 GN=acpP PE=3 SV=1	0.0	0.0	0.0	0.0	0.0	0.0	0.0	2.455377198042102	0.0	0.0	Q15TZ9
Acyl carrier protein OS=Pseudomonas entomophila (strain L48) OX=384676 GN=acpP PE=3 SV=1	0.0	0.0	0.0	0.0	0.0	0.0	0.0	0.0	7.233938490248012	0.0	Q1ICY6
Acyl carrier protein OS=Pseudomonas fluorescens (strain Pf0-1) OX=205922 GN=acpP PE=3 SV=1	0.0	0.0	0.0	0.0	0.0	0.0	0.0	0.0	0.0	0.0	Q3K8L1
Acyl carrier protein OS=Pseudomonas mendocina (strain ymp) OX=399739 GN=acpP PE=3 SV=1	0.0	0.0	4.567430727157749	0.0	0.0	0.0	0.0	0.0	17.858785647799785	0.0	A4XSS7
Acyl carrier protein OS=Pseudomonas putida (strain GB-1) OX=76869 GN=acpP PE=3 SV=1	0.0	6.374671953228171	0.0	0.0	0.0	0.0	0.0	0.0	0.0	0.0	B0KF56
Acyl carrier protein OS=Pseudomonas stutzeri (strain) OX=379731 GN=acpP PE=3 SV=1	0.0	0.6619851643736948	5.855680419433013	0.0	0.0	0.0	0.0	0.0	0.0	0.0
Acyl carrier protein OS=Renibacterium salmoninarum (strain ATCC / DSM 20767 / JCM 11484 / NBRC 15589 / NCIMB 2235) OX=288705 GN=acpP PE=3 SV=1	0.0	0.0	0.0	0.0	0.0	0.0	6.561737665119344	0.0	0.0	0.0
Acyl carrier protein OS=Rhodobacter sphaeroides (strain KD131 / KCTC) OX=557760 GN=acpP PE=3 SV=1	0.0	2.6479406574947792	0.0	0.0	0.0	0.0	0.0	0.0	0.0	0.0
Acyl carrier protein OS=Rhodopirellula baltica (strain DSM / NCIMB 13988 / SH1) OX=243090 GN=acpP PE=3 SV=1	0.0	0.0	0.0	0.0	0.0	0.0	0.0	0.0	0.0	0.0
Acyl carrier protein OS=Roseiflexus castenholzii (strain DSM / HLO8) OX=383372 GN=acpP PE=3 SV=1	0.0	3.1484660256797685	0.0	0.0	0.0	0.0	0.0	0.0	0.0	0.0
Acyl carrier protein OS=Roseiflexus sp. (strain RS-1) OX=357808 GN=acpP PE=3 SV=1	0.0	0.0	0.0	0.0	0.0	0.0	0.0	0.0	0.0	0.0	A5URZ0
Acyl carrier protein OS=Rubrobacter xylanophilus (strain DSM 9941 / NBRC / PRD-1) OX=266117 GN=acpP PE=3 SV=1	75.38955805434681	0.0	0.0	0.0	0.0	0.0	0.0	0.0	0.0	0.0
Acyl carrier protein OS=Ruegeria sp. (strain) OX=292414 GN=acpP PE=3 SV=1	0.0	4.633896150615863	0.0	0.0	0.0	0.0	0.0	0.0	0.0	0.0
Acyl carrier protein OS=Shigella sonnei (strain Ss046) OX=300269 GN=acpP PE=3 SV=1	0.0	1.200810298166237	0.0	0.0	0.0	0.0	1.3787955093795077	0.0	0.0	0.0	Q3Z323
Acyl carrier protein OS=Sinorhizobium fredii (strain NBRC / NGR234) OX=394 GN=acpP PE=3 SV=1	0.0	0.0	0.0	0.0	0.0	0.0	9.651568565656557	0.0	0.0	0.0
Acyl carrier protein OS=Sphingopyxis alaskensis (strain DSM / LMG 18877 / RB2256) OX=317655 GN=acpP PE=3 SV=1	0.0	0.0	0.0	0.0	0.0	0.0	22.343557998149976	0.0	0.0	7.127561501818067
Acyl carrier protein OS=Synechocystis sp. (strain PCC 6803 / Kazusa) OX=1111708 GN=acpP PE=1 SV=2	0.0	0.0	0.0	0.0	0.0	0.0	0.0	0.0	3.571757129559957	0.0	P20804
Acyl carrier protein OS=Syntrophus aciditrophicus (strain SB) OX=56780 GN=acpP PE=3 SV=1	0.0	0.0	0.0	0.0	14.24232641565744	0.0	0.0	0.0	0.0	0.0	Q2LQM3
Acyl carrier protein OS=Thermosynechococcus elongatus (strain BP-1) OX=197221 GN=acpP PE=3 SV=1	0.0	0.0	1.8454265564273733	0.0	0.0	0.0	0.0	0.0	0.0	0.0	Q8DHS3
Acyl carrier protein OS=Treponema pallidum subsp. pallidum (strain SS14) OX=455434 GN=acpP PE=3 SV=1	102.58705684610486	0.0	0.0	0.0	0.0	0.0	0.0	0.0	0.0	0.0	B2S447
Acyl carrier protein OS=Trieres chinensis OX=1514140 GN=acpP PE=3 SV=1	0.0	0.0	0.0	0.0	0.0	0.0	1.2665679679183852	0.0	0.0	0.0	P49517
Acyl carrier protein OS=Variovorax paradoxus (strain S110) OX=543728 GN=acpP PE=3 SV=1	131.42233768933434	0.0	0.0	0.0	0.0	0.0	0.0	0.0	0.0	0.0	C5CSE5
Acyl carrier protein OS=Wolinella succinogenes (strain ATCC / DSM 1740 / LMG 7466 / NCTC 11488/ FDC 602W) OX=273121 GN=acpP PE=3 SV=1	0.0	0.0	0.0	0.0	37.45546882039781	0.0	0.0	0.0	0.0	0.0
Acyl carrier protein OS=Xanthomonas albilineans OX=29447 GN=acpP PE=3 SV=3	0.0	1.2908710705287048	0.0	0.0	0.0	0.0	0.0	0.0	0.0	0.0	Q9EZI1
Acyl carrier protein OS=Xanthomonas campestris pv. campestris (strain ATCC / DSM 3586 / NCPPB 528/ LMG 568 / P 25) OX=190485 GN=acpP PE=3 SV=2	0.0	4.46227036725972	0.0	0.0	0.0	0.0	1.361560565512264	0.0	0.0	0.0
Acyl carrier protein phosphodiesterase OS=Pectobacterium atrosepticum (strain SCRI 1043 / ATCC BAA-672)OX=218491 GN=acpH PE=3 SV=1	0.0	0.7823461033507302	0.0	0.0	48.807357062887604	0.0	3.3515336997224963	3.1622282095996765	0.0	0.0
Acyl carrier protein phosphodiesterase OS=Photorhabdus laumondii subsp. laumondii (strain DSM/ CIP 105565 / TT01) OX=243265 GN=acpH PE=3 SV=1	0.0	2.854187291621257	0.0	0.0	0.0	0.0	0.0	0.0	0.0	0.0
Acyl carrier protein phosphodiesterase OS=Serratia proteamaculans (strain 568) OX=399741 GN=acpH PE=3 SV=1	0.0	0.0	0.0	0.0	0.0	0.0	7.984020070019557	5.0791541596667376	0.0	0.0	A8GAM3
Acyl carrier protein phosphodiesterase OS=Yersinia enterocolitica serotype O:8 / biotype 1B (strain NCTC / 8081) OX=393305 GN=acpH PE=3 SV=1	0.0	24.164089004970823	0.0	0.0	0.0	0.0	15.081901648751233	0.0	1.465336258281008	0.0
Acyl carrier protein phosphodiesterase	0.0	0.0	0.0	0.0	0.0	0.0	0.0	0.0	0.0	0.0
Acyl carrier protein	57.88841064887345	0.0	0.0	0.0	41.2010157024376	15.527582162750786	0.0	0.0	16.421871860045776	25.56091021341652
Acyl transferase	0.0	0.0	2.718708766165326	0.0	0.0	0.0	0.0	10.925903878039913	0.0	0.0
Acyl-CoA 5-desaturase AL21 OS=Anemone leveillei OX=212809 GN=AL21 PE=1 SV=1	0.0	0.0	5.3734479143032345	0.0	37.580320383132474	0.0	28.803834455821754	0.0	0.0	0.0	P0DOW3
Acyl-CoA 6-desaturase OS=Synechocystis sp. (strain PCC 6803 / Kazusa) OX=1111708 GN=des6 PE=3 SV=1	0.0	1.3239703287473896	5.0329815175292	0.0	30.816102155521808	0.0	1.7198659774891756	3.07744997341738	4.802362527139438	0.0	Q08871
Acyl-CoA C20 Delta5-desaturase OS=Anemone leveillei OX=212809 GN=AL10 PE=1 SV=1	0.0	0.0	3.910949858116728	0.0	0.0	0.0	0.0	6.756703440655425	0.0	155.44648933241376	P0DOW2
Acyl-CoA dehydrogenase AFT10-1 OS=Alternaria alternata OX=5599 GN=AFT10-1 PE=3 SV=1	0.0	0.0	8.644242296922595	0.0	15.912116409217276	49.38280228809266	4.6525687665745705	0.0	20.27836305814685	0.0	Q50LG2
Acyl-CoA dehydrogenase FadE26 OS=Mycobacterium tuberculosis (strain ATCC / H37Rv) OX=83332 GN=fadE26 PE=1 SV=1	0.0	1.4791231016474742	4.745382573670389	0.0	0.0	0.0	4.468711599629994	6.666318928345264	0.0	0.0
Acyl-CoA dehydrogenase FadE26	0.0	0.0	0.0	0.0	0.0	0.0	0.0	0.0	0.0	0.0
Acyl-CoA dehydrogenase FadE27 OS=Mycobacterium tuberculosis (strain ATCC / H37Rv) OX=83332 GN=fadE27 PE=1 SV=1	0.0	0.0	1.6652091192762628	0.0	5.885859386062513	0.0	4.322414493689728	4.5769092507363744	0.0	0.0
Acyl-CoA dehydrogenase FadE27	0.0	0.0	0.0	0.0	0.0	0.0	0.0	0.6732485865599313	0.0	0.0
Acyl-CoA dehydrogenase FadE29 OS=Mycobacterium tuberculosis (strain ATCC / H37Rv) OX=83332 GN=fadE29 PE=1 SV=2	0.0	12.472832161991642	6.643535603138544	0.0	21.724171915830727	0.0	0.0	0.0	22.888779538265357	0.0
Acyl-CoA dehydrogenase FadE34 OS=Mycobacterium tuberculosis (strain ATCC / H37Rv) OX=83332 GN=fadE34 PE=1 SV=2	0.0	12.972933146606884	4.771942550761828	0.0	0.0	0.0	3.0539676235789104	7.345272807249737	15.239497086122483	0.0
Acyl-CoA dehydrogenase OS=Bacillus subtilis (strain 168) OX=224308 GN=acdA PE=2 SV=1	0.0	20.518055963140466	6.916735827027402	0.0	16.697253732040494	0.0	28.49191553757145	6.1904636984536054	30.873119096886054	0.0	P45867
Acyl-CoA dehydrogenase OS=Bacillus subtilis (strain 168) OX=224308 GN=mmgC PE=1 SV=3	0.0	4.06974130610035	2.965864108543993	192.6069362540522	57.072647081213034	44.04021841481947	47.70850741425559	1.8682217811189907	19.246774169649512	0.0	P45857
Acyl-CoA dehydrogenase apdG OS=Emericella nidulans (strain FGSC A4 / ATCC / CBS 112.46 / NRRL 194 / M139) OX=227321 GN=apdG PE=2 SV=1	0.0	4.559960145244256	0.0	0.0	0.0	0.0	0.0	0.0	16.328032592274088	0.0
Acyl-CoA dehydrogenase fadE12 OS=Mycobacterium bovis (strain ATCC BAA-935 //97) OX=233413 GN=fadE12 PE=3 SV=1	0.0	3.185697243464156	4.931416209270578	0.0	17.184879606457127	80.4485414129462	10.495362692490367	0.0	13.246251606315072	0.0
Acyl-CoA dehydrogenase fadE12 OS=Mycobacterium tuberculosis (strain ATCC / H37Rv) OX=83332 GN=fadE12 PE=1 SV=1	0.0	8.582735267858412	4.194579239226504	0.0	0.0	0.0	8.299035827884277	5.648000384671588	19.832893058739085	0.0
Acyl-CoA dehydrogenase fadE12	0.0	0.7593359238404145	0.0	0.0	0.0	0.0	0.0	0.0	0.0	0.0
Acyl-CoA dehydrogenase family member 10 OS=Homo sapiens OX=9606 GN=ACAD10 PE=1 SV=1	0.0	7.355390715263275	8.211111419609438	0.0	25.354471201500047	81.73045184889753	4.735862836564396	6.036981127417565	13.644914876970622	18.95283399347077	Q6JQN1
Acyl-CoA dehydrogenase family member 10 OS=Mus musculus OX=10090 GN=Acad10 PE=1 SV=1	0.0	4.992319057293333	3.6453672470273117	0.0	35.472532235788506	100.41169798578841	7.704440273142568	5.4531536346065685	15.874476131377586	0.0	Q8K370
Acyl-CoA dehydrogenase family member 11 OS=Caenorhabditis elegans OX=6239 GN=acdh-11 PE=1 SV=1	0.0	7.442032506250894	5.028364103292937	0.0	0.0	0.0	1.9053908788509817	0.0	17.49432063457938	0.0	Q9XWZ2
Acyl-CoA dehydrogenase family member 11 OS=Gallus gallus OX=9031 GN=ACAD11 PE=2 SV=1	0.0	8.285591057347034	8.060171871454854	0.0	45.06361092454112	71.90284906017511	31.57241891042931	10.435353091678934	28.504533783349533	0.0	Q5ZHT1
Acyl-CoA dehydrogenase family member 11 OS=Homo sapiens OX=9606 GN=ACAD11 PE=1 SV=3	0.0	2.4866638185822074	0.0	0.0	0.0	0.0	5.507435995330505	0.0	8.363138644823314	0.0	Q709F0
Acyl-CoA dehydrogenase family member 11 OS=Mus musculus OX=10090 GN=Acad11 PE=1 SV=2	0.0	7.376406117306884	4.9016329754863674	0.0	14.420355495853155	0.0	11.069598093595642	3.3746166714384613	140.38125582381986	0.0	Q80XL6
Acyl-CoA dehydrogenase family member 11 OS=Pongo abelii OX=9601 GN=ACAD11 PE=2 SV=2	0.0	7.681216287443532	5.3866504890312505	0.0	0.0	0.0	0.0	0.0	0.0	0.0	Q5R778
Acyl-CoA dehydrogenase family member 11 OS=Rattus norvegicus OX=10116 GN=Acad11 PE=1 SV=1	0.0	3.418745300943601	6.890041486223367	0.0	64.6309908970768	0.0	0.8855678474876514	0.0	20.41004074034261	0.0	B3DMA2
Acyl-CoA dehydrogenase%2C short-chain specific OS=Clostridium acetobutylicum (strain ATCC 824 / DSM 792/ JCM 1419 / LMG 5710 / VKM B-1787) OX=272562 GN=bcd PE=1 SV=1	0.0	4.232364165667883	0.0	0.0	21.25105020441518	18.44296493616521	3.7442915551587257	8.914623244147833	23.00768228911349	0.0
Acyl-CoA dehydrogenase%2C short-chain specific OS=Megasphaera elsdenii OX=907 PE=1 SV=1	0.0	2.6047250087819562	0.0	0.0	0.0	0.0	3.692367635287496	0.0	11.161741029874866	0.0
Acyl-CoA dehydrogenase	0.0	0.0	0.0	0.0	0.0	0.0	0.0	2.7461455504418244	0.0	24.17173031051345
Acyl-CoA desaturase 1 OS=Saccharomyces cerevisiae (strain ATCC / S288c) OX=559292 GN=OLE1 PE=1 SV=2	0.0	0.0	13.894449461256585	0.0	0.0	0.0	0.0	0.0	0.0	0.0
Acyl-CoA desaturase OS=Ajellomyces capsulatus OX=5037 GN=OLE1 PE=1 SV=1	0.0	2.9958782524215675	0.0	0.0	0.0	0.0	0.0	14.246215824817655	0.0	0.0	Q12618
Acyl-CoA synthetase short-chain family member 3%2C mitochondrial OS=Pongo abelii OX=9601 GN=ACSS3 PE=2 SV=1	0.0	0.0	0.0	0.0	8.861670975105291	0.0	0.0	0.0	0.0	0.0
Acyl-CoA thioester hydrolase YbgC OS=Shigella flexneri OX=623 GN=ybgC PE=3 SV=1	0.0	17.570189571085148	4.07286816434449	0.0	21.5229186505271	0.0	3.583054119769116	2.859000847035324	6.07958660350631	0.0	P0A8Z6
Acyl-CoA thioester hydrolase YbgC	0.0	0.0	0.0	0.0	0.0	0.0	1.2102760582331236	3.3662429327996564	0.0	7.173545769571732
Acyl-CoA thioester hydrolase YciA OS=Salmonella typhimurium (strain LT2 / / ATCC 700720) OX=99287 GN=yciA PE=3 SV=1	34.486712726988436	2.329391405465332	7.719601228999013	0.0	0.0	0.0	3.8625831645738	0.0	11.506331692542142	12.731674743705554
Acyl-CoA thioester hydrolase YciA OS=Shigella flexneri OX=623 GN=yciA PE=3 SV=1	0.0	0.0	11.806963784489419	0.0	30.465539779971447	0.0	2.4755646645677527	20.727756141006104	0.0	0.0	P0A8Z2
Acyl-CoA thioesterase 2 OS=Escherichia coli (strain K12) OX=83333 GN=tesB PE=1 SV=2	0.0	13.212956412145665	9.527156117997759	0.0	87.21589578247958	71.72264141842028	10.141278694849968	2.93953608216308	34.13283263743303	0.0	P0AGG2
Acyl-CoA thioesterase 2 OS=Haemophilus influenzae (strain ATCC / DSM 11121 / KW20 / Rd) OX=71421 GN=tesB PE=3 SV=1	0.0	0.0	0.4858968858678457	0.0	0.0	48.0694298868136	8.220743037055179	2.285113815696117	0.0	0.0
Acyl-CoA thioesterase YbgC OS=Haemophilus influenzae (strain ATCC / DSM 11121 / KW20 / Rd) OX=71421 GN=ybgC PE=1 SV=1	19.296136882957818	1.507586651712356	0.6478625144904611	0.0	33.68258218009497	12.245329022657122	12.013769695696444	0.0	28.779625792137786	3.657564454880324
Acyl-CoA thioesterase YbgC OS=Helicobacter pylori (strain J99 / ATCC) OX=85963 GN=ybgC PE=3 SV=1	0.0	0.0	0.0	0.0	13.625532751987235	0.0	0.0	0.0	0.0	0.0
Acyl-CoA-binding protein OS=Brassica napus OX=3708 PE=3 SV=1	0.0	5.867595775130477	0.0	0.0	0.0	0.0	0.0	0.0	0.0	0.0	Q39315
Acyl-CoA-binding protein OS=Canis lupus familiaris OX=9615 GN=DBI PE=1 SV=2	0.0	4.252281173506321	0.0	0.0	0.0	0.0	0.0	0.0	0.0	0.0	Q9TQX6
Acyl-CoA-binding protein OS=Chaetophractus villosus OX=29080 GN=DBI PE=1 SV=2	0.0	0.0	0.0	0.0	0.0	0.0	0.0	0.0	3.1748952262755172	0.0	P82934
Acyl-CoA-binding protein OS=Drosophila melanogaster OX=7227 GN=Acbp2 PE=2 SV=1	0.0	0.0	0.0	0.0	20.121426273283475	0.0	0.0	0.0	0.0	0.0
Acyl-CoA-binding protein OS=Homo sapiens OX=9606 GN=DBI PE=1 SV=2	0.0	0.0	0.0	0.0	0.0	0.0	0.0	3.557506735799637	110.93457437692102	0.0	P07108
Acyl-CoA-binding protein OS=Oryctolagus cuniculus OX=9986 GN=DBI PE=3 SV=3	37.694779027173404	0.0	0.0	0.0	0.0	0.0	7.688812605245726	4.910754396084204	36.97819145897367	0.0	Q8WN94
Acyl-CoA-binding protein OS=Ricinus communis OX=3988 PE=3 SV=1	0.0	0.0	0.0	0.0	0.0	0.0	0.0	8.493892051366574	0.0	0.0	O04066
Acyl-CoA-binding protein OS=Sus scrofa OX=9823 GN=DBI PE=1 SV=2	0.0	0.0	1.0746895828606469	0.0	47.50234751575157	0.0	8.664476325987135	0.0	0.0	0.0	P12026
Acyl-CoA:acyl-CoA alkyltransferase OS=Shewanella oneidensis (strain MR-1) OX=211586 GN=oleA PE=1 SV=1	27.70727347296507	0.0	0.0	0.0	0.0	0.0	0.0	0.0	0.0	0.0	Q8EG66
Acyl-CoA:acyl-CoA alkyltransferase OS=Xanthomonas campestris pv. campestris (strain ATCC / DSM 3586 / NCPPB 528 / LMG 568 / P 25) OX=190485 GN=oleA PE=1 SV=1	0.0	4.264824775788052	0.0	0.0	0.0	0.0	5.140995645592032	4.30958534759602	0.0	0.0
Acyl-[acyl-carrier-protein]--UDP-N-acetylglucosamine O-acyltransferase OS=Anaeromyxobacter dehalogenans(strain 2CP-C) OX=290397 GN=lpxA PE=3 SV=1	43.97724219836898	0.0	0.0	0.0	0.0	0.0	0.0	0.0	0.0	0.0
Acyl-[acyl-carrier-protein]--UDP-N-acetylglucosamine O-acyltransferase OS=Anaeromyxobacter sp. (strain K) OX=447217 GN=lpxA PE=3 SV=1	0.0	0.0	0.0	0.0	0.0	0.0	0.0	6.4715368010412	0.0	0.0	B4UGV2
Acyl-[acyl-carrier-protein]--UDP-N-acetylglucosamine O-acyltransferase OS=Burkholderia ambifaria (strain ATCC BAA-244 / AMMD) OX=339670 GN=lpxA PE=3 SV=1	0.0	4.002700993887456	0.0	0.0	0.0	0.0	0.0	0.0	0.0	0.0	Q0BE27
Acyl-[acyl-carrier-protein]--UDP-N-acetylglucosamine O-acyltransferase OS=Caulobacter vibrioides (strain / CB15N) OX=565050 GN=lpxA PE=3 SV=1	0.0	0.0	5.3734479143032345	0.0	0.0	0.0	0.0	0.0	0.0	0.0
Acyl-[acyl-carrier-protein]--UDP-N-acetylglucosamine O-acyltransferase OS=Chlorobaculum parvum (strain NCIB 8327) OX=517417 GN=lpxA PE=3 SV=1	0.0	11.976142251292927	0.0	0.0	0.0	0.0	0.0	0.0	0.0	0.0	B3QR04
Acyl-[acyl-carrier-protein]--UDP-N-acetylglucosamine O-acyltransferase OS=Chlorobaculum tepidum (strain ATCC / DSM 12025 / NBRC 103806 / TLS) OX=194439 GN=lpxA PE=3 SV=1	0.0	0.0	0.0	0.0	0.0	0.0	0.0	0.0	13.290259086734723	0.0
Acyl-[acyl-carrier-protein]--UDP-N-acetylglucosamine O-acyltransferase OS=Chlorobium phaeobacteroides(strain DSM 266) OX=290317 GN=lpxA PE=3 SV=1	6.003242585809097	2.4339656548689383	4.414617059706375	0.0	0.0	0.0	0.0	3.8793134169810166	0.0	0.0
Acyl-[acyl-carrier-protein]--UDP-N-acetylglucosamine O-acyltransferase OS=Cronobacter sakazakii (strain ATCC BAA-894) OX=290339 GN=lpxA PE=3 SV=1	0.0	0.0	0.0	0.0	0.0	0.0	2.484977457969152	0.0	0.0	0.0	A7MI18
Acyl-[acyl-carrier-protein]--UDP-N-acetylglucosamine O-acyltransferase OS=Geobacter lovleyi (strain ATCC BAA-1151 / DSM / SZ) OX=398767 GN=lpxA PE=3 SV=1	0.0	0.0	0.0	0.0	0.0	0.0	0.0	0.0	0.0	0.0
Acyl-[acyl-carrier-protein]--UDP-N-acetylglucosamine O-acyltransferase OS=Gloeothece citriformis (strain PCC 7424) OX=65393 GN=lpxA PE=3 SV=1	0.0	0.0	0.0	0.0	0.0	0.0	0.0	2.336273080226627	0.0	0.0	B7KFS2
Acyl-[acyl-carrier-protein]--UDP-N-acetylglucosamine O-acyltransferase OS=Herminiimonas arsenicoxydans OX=204773 GN=lpxA PE=3 SV=1	0.0	0.0	0.0	0.0	0.0	0.0	0.0	0.0	10.02598492508058	0.0	A4G4T3
Acyl-[acyl-carrier-protein]--UDP-N-acetylglucosamine O-acyltransferase OS=Janthinobacterium sp. (strain Marseille) OX=375286 GN=lpxA PE=3 SV=1	0.0	0.0	0.0	0.0	50.968497873274096	0.0	0.0	0.0	0.0	0.0	A6SZN9
Acyl-[acyl-carrier-protein]--UDP-N-acetylglucosamine O-acyltransferase OS=Leptothrix cholodnii (strain ATCC / LMG 8142 / SP-6) OX=395495 GN=lpxA PE=3 SV=1	0.0	2.355962410090412	11.418576817894373	0.0	0.0	0.0	3.3344340379892183	2.380688918253749	10.782663032633831	0.0
Acyl-[acyl-carrier-protein]--UDP-N-acetylglucosamine O-acyltransferase OS=Myxococcus xanthus (strain DK 1622) OX=246197 GN=lpxA PE=3 SV=1	0.0	0.0	0.0	0.0	7.332384150433809	0.0	0.0	0.0	0.0	0.0	Q1D387
Acyl-[acyl-carrier-protein]--UDP-N-acetylglucosamine O-acyltransferase OS=Paracoccus denitrificans (strain Pd 1222) OX=318586 GN=lpxA PE=3 SV=1	0.0	3.3891595674112707	0.0	0.0	0.0	16.797495945577985	4.049250752452831	0.0	0.0	0.0	A1B8X9
Acyl-[acyl-carrier-protein]--UDP-N-acetylglucosamine O-acyltransferase OS=Pseudomonas fluorescens (strain Pf0-1) OX=205922 GN=lpxA PE=3 SV=1	0.0	0.0	0.0	0.0	0.0	0.0	5.887829472485466	0.0	0.0	0.0	Q3KHA0
Acyl-[acyl-carrier-protein]--UDP-N-acetylglucosamine O-acyltransferase OS=Pseudomonas putida (strain ATCC / DSM 6125 / NCIMB 11950 / KT2440) OX=160488 GN=lpxA PE=3 SV=1	0.0	0.6662560364019121	0.0	0.0	0.0	0.0	0.0	0.0	0.0	0.0
Acyl-[acyl-carrier-protein]--UDP-N-acetylglucosamine O-acyltransferase OS=Psychrobacter arcticus (strain DSM / VKM B-2377 / 273-4) OX=259536 GN=lpxA PE=3 SV=1	0.0	0.0	0.0	0.0	0.0	0.0	2.484977457969152	0.0	0.0	0.0
Acyl-[acyl-carrier-protein]--UDP-N-acetylglucosamine O-acyltransferase OS=Psychrobacter cryohalolentis(strain ATCC BAA-1226 / DSM / VKM B-2378 / K5) OX=335284 GN=lpxA PE=3 SV=1	0.0	0.0	0.0	0.0	0.0	0.0	34.78968441156811	0.0	0.0	0.0
Acyl-[acyl-carrier-protein]--UDP-N-acetylglucosamine O-acyltransferase OS=Psychrobacter sp. (strain PRwf-1) OX=349106 GN=lpxA PE=3 SV=1	0.0	0.0	0.0	0.0	47.15401416894949	0.0	12.424887289845755	0.0	16.548681681358868	0.0	A5WGE2
Acyl-[acyl-carrier-protein]--UDP-N-acetylglucosamine O-acyltransferase OS=Rhodoferax ferrireducens (strain ATCC BAA-621 / DSM / T118) OX=338969 GN=lpxA PE=3 SV=1	0.0	5.455756977328867	2.2555213467445685	0.0	0.0	0.0	0.0	7.088164364159275	0.0	0.0
Acyl-[acyl-carrier-protein]--UDP-N-acetylglucosamine O-acyltransferase OS=Rippkaea orientalis (strain PCC 8801) OX=41431 GN=lpxA PE=3 SV=1	0.0	0.0	0.0	0.0	0.0	0.0	0.0	0.0	0.0	155.10193615912794	B7JW27
Acyl-[acyl-carrier-protein]--UDP-N-acetylglucosamine O-acyltransferase OS=Serratia proteamaculans (strain 568) OX=399741 GN=lpxA PE=3 SV=1	0.0	0.0	5.621453202655691	0.0	0.0	0.0	0.0	0.0	0.0	0.0	A8GID4
Acyl-[acyl-carrier-protein]--UDP-N-acetylglucosamine O-acyltransferase OS=Sulfurihydrogenibium sp. (strain YO3AOP1) OX=436114 GN=lpxA PE=3 SV=1	0.0	0.0	1.0380524379903977	0.0	0.0	0.0	0.0	0.0	0.0	110.77195206208981	B2V7U3
Acyl-[acyl-carrier-protein]--UDP-N-acetylglucosamine O-acyltransferase OS=Sulfurimonas denitrificans(strain ATCC / DSM 1251) OX=326298 GN=lpxA PE=3 SV=1	0.0	0.0	0.0	0.0	47.3339913222661	0.0	0.0	0.0	0.0	0.0
Acyl-[acyl-carrier-protein]--UDP-N-acetylglucosamine O-acyltransferase OS=Sulfurovum sp. (strain NBC37-1)OX=387093 GN=lpxA PE=3 SV=1	0.0	0.0	0.0	0.0	7.2464097969111325	0.0	0.0	0.0	0.0	0.0
Acyl-[acyl-carrier-protein]--UDP-N-acetylglucosamine O-acyltransferase OS=Synechocystis sp. (strain PCC 6803 / Kazusa) OX=1111708 GN=lpxA PE=3 SV=2	0.0	3.4022958448043377	0.0	0.0	0.0	0.0	0.0	0.0	0.0	0.0	Q55746
Acyl-[acyl-carrier-protein]--UDP-N-acetylglucosamine O-acyltransferase OS=Syntrophobacter fumaroxidans(strain DSM / MPOB) OX=335543 GN=lpxA PE=3 SV=1	0.0	1.3017187265835677	0.0	0.0	0.0	0.0	0.0	0.0	0.0	0.0
Acyl-[acyl-carrier-protein]--UDP-N-acetylglucosamine O-acyltransferase OS=Syntrophus aciditrophicus(strain SB) OX=56780 GN=lpxA PE=3 SV=1	0.0	0.0	2.099968150417356	0.0	0.0	0.0	0.0	4.620820557201004	0.0	0.0
Acyl-[acyl-carrier-protein]--UDP-N-acetylglucosamine O-acyltransferase OS=Thermodesulfovibrio yellowstonii(strain ATCC / DSM 11347 / YP87) OX=289376 GN=lpxA PE=3 SV=1	69.60815022809324	1.3901688451847587	5.688375264592067	0.0	0.0	0.0	0.0	12.07396225483513	3.140006267745017	0.0
Acyl-[acyl-carrier-protein]--UDP-N-acetylglucosamine O-acyltransferase OS=Thiobacillus denitrificans(strain ATCC) OX=292415 GN=lpxA PE=3 SV=1	93.15376426255493	3.4022958448043377	3.879670887933224	0.0	16.833099800606803	111.56855331754268	0.0	1.624179469522013	0.0	0.0
Acyl-[acyl-carrier-protein]--UDP-N-acetylglucosamine O-acyltransferase OS=Variovorax paradoxus (strain S110) OX=543728 GN=lpxA PE=3 SV=1	0.0	0.0	0.0	0.0	5.5109638837655375	0.0	0.0	7.935629727512497	11.951126517158793	0.0	C5CKT2
Acyl-[acyl-carrier-protein]--UDP-N-acetylglucosamine O-acyltransferase OS=Verminephrobacter eiseniae(strain EF01-2) OX=391735 GN=lpxA PE=3 SV=1	0.0	0.0	0.0	0.0	0.0	0.0	0.0	0.0	7.5764545172483935	0.0
Acyl-[acyl-carrier-protein]--UDP-N-acetylglucosamine O-acyltransferase OS=Xylella fastidiosa (strain 9a5c) OX=160492 GN=lpxA PE=3 SV=1	0.0	0.0	0.0	0.0	0.0	0.0	0.0	0.0	0.0	0.0	Q9PEI5
Acyl-[acyl-carrier-protein]--UDP-N-acetylglucosamine O-acyltransferase OS=Xylella fastidiosa (strain Temecula1 / ATCC) OX=183190 GN=lpxA PE=3 SV=1	0.0	0.0	0.0	0.0	0.0	0.0	0.0	0.0	0.0	0.0
Acyl-acyl carrier protein thioesterase ATL2%2C chloroplastic OS=Arabidopsis thaliana OX=3702 GN=ALT2 PE=2 SV=1	0.0	0.0	0.0	0.0	0.0	0.0	0.0	0.0	0.0	101.08178129851078
Acyl-coenzyme A dehydrogenase OS=Escherichia coli (strain K12) OX=83333 GN=fadE PE=2 SV=2	0.0	7.124221292783571	2.9467295013920967	0.0	0.0	0.0	10.67890639617462	0.0	0.0	0.0	Q47146
Acyl-coenzyme A dehydrogenase OS=Escherichia coli O157:H7 OX=83334 GN=fadE PE=3 SV=2	0.0	5.5475450964869975	0.0	0.0	0.0	81.78328342733899	3.313303277292201	0.0	0.0	0.0	Q8X7R2
Acyl-coenzyme A dehydrogenase OS=Salmonella typhimurium (strain LT2 / / ATCC 700720) OX=99287 GN=fadE PE=2 SV=1	0.0	0.0	4.296098208712734	0.0	37.43492651574311	0.0	0.0	0.0	0.0	36.287363606546656
Acyl-coenzyme A dehydrogenase OS=Yersinia pestis OX=632 GN=fadE PE=3 SV=1	0.0	7.710466125067415	4.307854857536934	0.0	0.0	77.90562774759445	6.407343837704773	4.5230632595512406	9.746189996938798	0.0	Q8ZBY6
Acyl-coenzyme A oxidase 4%2C peroxisomal OS=Arabidopsis thaliana OX=3702 GN=ACX4 PE=1 SV=1	0.0	5.047014711841552	0.0	0.0	0.0	0.0	3.0397631230041244	1.5931836781189213	8.658805162569593	0.0
Acyl-coenzyme A oxidase%2C peroxisomal OS=Cucurbita maxima OX=3661 GN=Acx PE=1 SV=1	0.0	0.0	0.0	0.0	0.0	0.0	0.0	5.991590291873073	0.0	0.0
Acyl-coenzyme A synthetase ACSM1%2C mitochondrial OS=Homo sapiens OX=9606 GN=ACSM1 PE=1 SV=1	0.0	0.0	1.7235587649651891	0.0	0.0	0.0	9.077070436748427	0.0	0.0	0.0
Acyl-coenzyme A synthetase ACSM1%2C mitochondrial OS=Mus musculus OX=10090 GN=Acsm1 PE=1 SV=1	0.0	0.0	0.0	0.0	0.0	0.0	0.0	0.4721879227004043	0.0	0.0
Acyl-coenzyme A synthetase ACSM3%2C mitochondrial OS=Mus musculus OX=10090 GN=Acsm3 PE=1 SV=2	0.0	2.6599767513924824	3.5430322672724532	0.0	0.0	0.0	0.0	3.833395013269812	0.0	0.0
Acyl-coenzyme A synthetase ACSM3%2C mitochondrial OS=Pongo abelii OX=9601 GN=ACSM3 PE=2 SV=1	0.0	0.0	2.359558309232785	0.0	0.0	0.0	0.0	0.0	0.0	0.0
Acyl-coenzyme A synthetase ACSM3%2C mitochondrial OS=Rattus norvegicus OX=10116 GN=Acsm3 PE=2 SV=1	0.0	0.0	0.0	0.0	0.0	0.0	0.0	0.0	0.0	0.0
Acyl-coenzyme A synthetase ACSM4%2C mitochondrial OS=Rattus norvegicus OX=10116 GN=Acsm4 PE=1 SV=1	0.0	0.0	0.0	0.0	0.0	0.0	54.462422620490564	2.7104813225140094	0.0	0.0
Acyl-coenzyme A thioesterase 10%2C mitochondrial OS=Mus musculus OX=10090 GN=Acot10 PE=2 SV=1	71.35929866150437	0.0	0.0	0.0	0.0	0.0	0.0	0.0	0.0	0.0
Acyl-coenzyme A thioesterase 11 OS=Homo sapiens OX=9606 GN=ACOT11 PE=1 SV=1	0.0	3.9254558869878737	0.0	0.0	0.0	0.0	0.0	0.0	0.0	0.0	Q8WXI4
Acyl-coenzyme A thioesterase 11 OS=Mus musculus OX=10090 GN=Acot11 PE=1 SV=1	0.0	2.3337782066055683	0.0	0.0	0.0	0.0	0.0	0.0	0.0	0.0	Q8VHQ9
Acyl-coenzyme A thioesterase 13 OS=Pongo abelii OX=9601 GN=ACOT13 PE=2 SV=1	0.0	0.0	4.6336253753774255	0.0	0.0	0.0	0.0	5.293295046503807	62.1175152966949	0.0	Q5R833
Acyl-coenzyme A thioesterase 8 OS=Mus musculus OX=10090 GN=Acot8 PE=1 SV=1	0.0	0.0	0.0	0.0	0.0	0.0	0.0	0.0	18.56797930168353	0.0	P58137
Acyl-coenzyme A thioesterase 9%2C mitochondrial OS=Mus musculus OX=10090 GN=Acot9 PE=1 SV=1	32.63507714433134	0.0	0.0	0.0	0.0	0.0	0.0	0.0	0.0	0.0
Acyl-coenzyme A thioesterase PaaI OS=Escherichia coli (strain K12) OX=83333 GN=paaI PE=1 SV=1	0.0	2.024895796907772	1.3143685545777697	0.0	42.29970945450261	0.0	38.650751537122346	2.1590385706921933	11.662880423052918	0.0	P76084
Acyl-coenzyme A:6-aminopenicillanic-acid-acyltransferase 40 kDa form OS=Penicillium chrysogenum OX=5076 GN=penDE PE=1 SV=1	0.0	0.0	2.995036542398524	0.0	0.0	0.0	2.285136613447156	0.0	0.0	0.0	P15802
Acyl-homoserine lactone acylase PvdQ OS=Pseudomonas aeruginosa (strain ATCC / DSM 22644 / CIP 104116 / JCM 14847 / LMG 12228 / 1C / PRS 101 / PAO1) OX=208964 GN=pvdQ PE=1 SV=1	0.0	0.0	0.0	0.0	15.622051787174252	0.0	0.0	0.0	8.606643685686644	0.0
Acyl-homoserine lactone acylase PvdQ OS=Pseudomonas fluorescens (strain Pf0-1) OX=205922 GN=pvdQ PE=3 SV=1	0.0	0.0	0.0	0.0	0.0	0.0	4.457282669707667	0.0	0.0	0.0	Q3KD51
Acyl-homoserine lactone acylase PvdQ OS=Pseudomonas putida (strain ATCC / DSM 6125 / NCIMB 11950/ KT2440) OX=160488 GN=pvdQ PE=3 SV=1	0.0	0.0	0.0	0.0	0.0	0.0	9.140546453788623	0.0	27.98329851233046	0.0
Acyl-homoserine lactone acylase PvdQ OS=Pseudomonas savastanoi pv. phaseolicola (strain 1448A / Race 6) OX=264730 GN=pvdQ PE=3 SV=1	0.0	0.0	6.082666366726135	0.0	0.0	0.0	0.0	3.6447005283437455	0.0	0.0	Q48KB0
Acyl-homoserine lactone acylase PvdQ OS=Pseudomonas syringae pv. tomato (strain ATCC BAA-871 /)OX=223283 GN=pvdQ PE=3 SV=1	0.0	0.0	4.791011252263374	0.0	0.0	0.0	0.0	0.0	0.0	0.0
Acyl-homoserine lactone acylase QuiP OS=Pseudomonas aeruginosa (strain ATCC / DSM 22644 / CIP 104116 / JCM 14847 / LMG 12228 / 1C / PRS 101 / PAO1) OX=208964 GN=quiP PE=1 SV=1	0.0	3.9117305167536505	4.318298142040054	0.0	9.266091884885565	0.0	13.954302313210269	0.0	17.793368850555098	21.3826845054542
Acyl-homoserine lactone acylase QuiP OS=Pseudomonas fluorescens (strain ATCC BAA-477 / NRRL B-23932/ Pf-5) OX=220664 GN=quiP PE=3 SV=1	0.0	0.0	0.0	0.0	0.0	0.0	0.0	5.145637619171072	0.0	0.0
Acyl-homoserine lactone acylase QuiP OS=Pseudomonas fluorescens (strain Pf0-1) OX=205922 GN=quiP PE=3 SV=1	0.0	0.0	0.0	0.0	0.0	0.0	9.06596019141581	0.0	0.0	0.0	Q3KH00
Acyl-homoserine lactone acylase QuiP OS=Pseudomonas putida (strain ATCC / DSM 6125 / NCIMB 11950/ KT2440) OX=160488 GN=quiP PE=3 SV=1	0.0	0.0	0.0	0.0	0.0	0.0	8.02885837157109	0.0	0.0	0.0
Acyl-homoserine lactone acylase QuiP OS=Pseudomonas savastanoi pv. phaseolicola (strain 1448A / Race 6) OX=264730 GN=quiP PE=3 SV=1	0.0	4.434521795228021	0.0	0.0	0.0	0.0	0.0	0.0	0.0	0.0	Q48LS4
Acyl-homoserine lactone acylase QuiP OS=Pseudomonas syringae pv. syringae (strain B728a) OX=205918 GN=quiP PE=3 SV=1	0.0	0.0	0.0	0.0	31.85892493269884	0.0	0.0	9.632633623088248	0.0	0.0	Q4ZPM1
Acyl-homoserine lactone acylase QuiP OS=Pseudomonas syringae pv. tomato (strain ATCC BAA-871 /)OX=223283 GN=quiP PE=3 SV=1	0.0	0.0	0.0	0.0	0.0	0.0	4.988924209510586	0.0	0.0	0.0
Acyl-homoserine lactone acylase QuiP	0.0	0.0	0.0	0.0	0.0	0.0	0.0	4.537110039860407	0.0	0.0
Acyl-homoserine-lactone synthase OS=Acinetobacter nosocomialis OX=106654 GN=anoI PE=2 SV=1	0.0	3.1613169074172367	0.0	0.0	0.0	0.0	0.0	0.0	0.0	0.0	A0A0A7
Acyl-homoserine-lactone synthase OS=Pseudomonas aeruginosa (strain ATCC / DSM 22644 / CIP 104116/ JCM 14847 / LMG 12228 / 1C / PRS 101 / PAO1) OX=208964 GN=lasI PE=1 SV=1	0.0	0.0	0.0	0.0	19.41201701364848	0.0	0.0	0.0	0.0	0.0
Acyl-homoserine-lactone synthase OS=Pseudomonas aeruginosa (strain ATCC / DSM 22644 / CIP 104116/ JCM 14847 / LMG 12228 / 1C / PRS 101 / PAO1) OX=208964 GN=rhlI PE=3 SV=2	0.0	0.0	0.0	0.0	0.0	0.0	0.0	2.140585249575166	0.0	0.0
Acyl-homoserine-lactone synthase OS=Ralstonia solanacearum OX=305 GN=solI PE=3 SV=1	0.0	0.0	0.0	0.0	0.0	0.0	0.0	0.0	44.06944120054077	0.0	O30920
Acyl-homoserine-lactone synthase OS=Rhizobium etli OX=29449 GN=raiI PE=3 SV=1	0.0	0.0	0.0	0.0	0.0	0.0	0.0	0.0	5.41688285051747	0.0	O54451
Acyl-homoserine-lactone synthase OS=Serratia liquefaciens OX=614 GN=swrI PE=3 SV=1	0.0	0.0	0.0	0.0	0.0	0.0	8.182147999322526	0.0	0.0	0.0	P52989
Acyl-homoserine-lactone synthase OS=Vibrio anguillarum OX=55601 GN=vanI PE=3 SV=1	0.0	0.0	0.0	0.0	0.0	38.422843617010884	0.0	0.0	14.578600528816152	0.0	P74945
Acyl-lipid (8-3)-desaturase OS=Physcomitrium patens OX=3218 GN=DES5 PE=1 SV=1	0.0	0.0	0.0	0.0	0.0	0.0	0.0	2.566070432380066	0.0	0.0	A9SIZ6
Acyl-lipid (9-3)-desaturase OS=Ceratodon purpureus OX=3225 PE=1 SV=1	79.06709747163205	0.0	0.0	0.0	0.0	0.0	0.0	0.0	0.0	0.0	Q9LEM9
Acyl-lipid (9-3)-desaturase OS=Physcomitrium patens OX=3218 GN=DES6 PE=1 SV=1	0.0	9.272454168586462	0.0	0.0	0.0	0.0	0.0	0.0	0.0	0.0	Q9ZNW2
Acyl-protein thioesterase 1 OS=Candida albicans (strain / ATCC MYA-2876) OX=237561 GN=CAALFM_C502400WA PE=3 SV=2	0.0	0.0	0.0	0.0	0.0	0.0	0.0	6.112759133201048	0.0	0.0
Acyl-protein thioesterase 1 OS=Emericella nidulans (strain FGSC A4 / ATCC / CBS 112.46 / NRRL 194 / M139) OX=227321 GN=AN8748 PE=3 SV=1	0.0	0.0	7.084178270693653	0.0	0.0	0.0	0.0	0.0	0.0	0.0
Acyl-protein thioesterase 1 OS=Gibberella zeae (strain ATCC MYA-4620 / CBS / FGSC 9075 / NRRL 31084 / PH-1) OX=229533 GN=FGRAMPH1_01T20223 PE=3 SV=1	41.03482273844194	0.0	0.0	0.0	0.0	0.0	0.0	0.0	0.0	0.0
Acyl-protein thioesterase 1 OS=Kluyveromyces lactis (strain ATCC 8585 / CBS 2359 / DSM / NBRC 1267 / NRRL Y-1140 / WM37) OX=284590 GN=KLLA0F17908g PE=3 SV=1	0.0	0.0	0.0	0.0	0.0	0.0	1.6503764430451686	0.0	0.0	0.0
Acyl-protein thioesterase 1 OS=Oryctolagus cuniculus OX=9986 GN=LYPLA1 PE=1 SV=1	0.0	0.0	0.0	0.0	0.0	0.0	0.0	0.0	5.521556915261768	0.0	O77821
Acyl-protein thioesterase 1 OS=Schizosaccharomyces pombe (strain 972 / ATCC) OX=284812 GN=SPAC8E11.04c PE=3 SV=1	0.0	0.0	11.932927125006733	0.0	0.0	0.0	0.0	0.0	16.36399742177249	0.0
Acyl-protein thioesterase 1 OS=Ustilago maydis (strain 521 / FGSC 9021) OX=237631 GN=UMAG_00130 PE=3 SV=1	0.0	0.0	2.4800528835245697	0.0	0.0	0.0	6.836287358220573	0.0	0.0	0.0	Q4PID3
Acyl-protein thioesterase 1 OS=Yarrowia lipolytica (strain CLIB 122 / E 150) OX=284591 GN=YALI0A18337g PE=3 SV=1	0.0	7.710180149764207	6.5249010387967825	0.0	25.699643457956125	0.0	0.0	17.928580201562927	8.969434944186439	0.0	Q6CGL4
Acyl-protein thioesterase 2 OS=Rattus norvegicus OX=10116 GN=Lypla2 PE=1 SV=1	0.0	9.768754047244249	0.0	0.0	0.0	0.0	0.0	0.0	0.0	0.0	Q9QYL8
Acylamidase OS=Rhodococcus erythropolis OX=1833 GN=aam PE=1 SV=1	0.0	2.5710295180654703	3.8061922726314577	0.0	0.0	0.0	4.625258821273084	2.6643454702158977	20.203878712662387	0.0	K9NBS6
Acylamidase	0.0	0.0	2.2555213467445685	0.0	0.0	0.0	0.0	0.0	2.215043181122454	0.0
Acylamino-acid-releasing enzyme OS=Aeropyrum pernix (strain ATCC / DSM 11879 / JCM 9820 / NBRC 100138 / K1) OX=272557 GN=APE_1547.1 PE=1 SV=1	0.0	0.0	0.0	0.0	0.0	0.0	0.636987399070065	0.0	0.0	0.0
Acylamino-acid-releasing enzyme OS=Arabidopsis thaliana OX=3702 GN=AARE PE=1 SV=1	0.0	0.0	0.0	0.0	0.0	0.0	0.0	0.0	0.0	0.0	Q84LM4
Acylamino-acid-releasing enzyme OS=Rattus norvegicus OX=10116 GN=Apeh PE=1 SV=1	0.0	1.1164290339707716	0.0	0.0	0.0	0.0	0.0	0.0	0.0	0.0	P13676
Acylase ACY 1 proenzyme OS=Pseudomonas sp. (strain SE83) OX=309 GN=acyI PE=1 SV=2	0.0	2.480953408823937	0.0	0.0	0.0	0.0	0.0	0.0	0.0	0.0	P15557
Acylase ACY 1 proenzyme OS=Pseudomonas sp. (strain V22) OX=33068 GN=acyI PE=1 SV=2	0.0	0.0	0.0	0.0	0.0	0.0	0.0	0.0	14.254631628175792	0.0	Q05053
Acylphosphatase 1 OS=Ralstonia solanacearum (strain) OX=267608 GN=acyP1 PE=3 SV=2	0.0	0.0	3.4471175299303773	0.0	0.0	0.0	0.0	0.0	18.520222153273853	0.0
Acylphosphatase OS=Anaeromyxobacter sp. (strain Fw109-5) OX=404589 GN=acyP PE=3 SV=1	0.0	0.0	0.0	0.0	0.0	0.0	0.0	5.610404887999428	0.0	0.0	A7H8A3
Acylphosphatase OS=Bacillus licheniformis (strain ATCC / DSM 13 / JCM 2505 / NBRC 12200 / NCIMB 9375 / NRRL NRS-1264 / Gibson 46) OX=279010 GN=acyP PE=3 SV=1	0.0	0.0	0.0	0.0	0.0	0.0	8.378834249306237	0.0	0.0	0.0
Acylphosphatase OS=Bradyrhizobium diazoefficiens (strain JCM / BCRC 13528 / IAM 13628 / NBRC 14792/ USDA 110) OX=224911 GN=acyP PE=3 SV=1	0.0	0.0	0.0	0.0	0.0	0.0	0.0	1.1342775099651017	0.0	0.0
Acylphosphatase OS=Dechloromonas aromatica (strain RCB) OX=159087 GN=acyP PE=3 SV=1	0.0	0.0	0.0	0.0	0.0	16.19543515899813	0.0	0.0	0.0	0.0	Q47GU0
Acylphosphatase OS=Dehalococcoides mccartyi (strain CBDB1) OX=255470 GN=acyP PE=3 SV=1	0.0	0.0	0.0	0.0	0.0	0.0	0.0	0.0	0.0	0.0	Q3ZXY7
Acylphosphatase OS=Halorhodospira halophila (strain DSM 244 / SL1) OX=349124 GN=acyP PE=3 SV=1	0.0	10.443001918883905	0.0	0.0	0.0	0.0	0.0	0.0	0.0	0.0	A1WUX3
[truncated: 53,174 more rows]

## Sheet: TABLE Suppl
Table S1. Relative abundance of functional gene families in river sediments. Only the gene yields of ≥ 0.1% in each sample are shown. Description of samples is summarized in Figure 1 and Table 1.										K3
		K1				K2								K4				K5				K6				K7				K8				K9				K10
UniProtID	Product	RA, %		UniProtID	Product	RA, %		UniProtID	Product	RA, %		UniProtID	Product	RA, %		UniProtID	Product	RA, %		UniProtID	Product	RA, %		UniProtID	Product	RA, %		UniProtID	Product	RA, %		UniProtID	Product	RA, %		UniProtID	Product	RA, %
P0A355	Cold shock-like protein CspLA OS=Listeria monocytogenes serovar 1/2a (strain ATCC BAA-679 / EGD-e) OX=169963 GN=cspLA PE=1 SV=1	0.18682		P0A045	Transposase for insertion sequence-like element IS431mec OS=Staphylococcus aureus (strain MW2) OX=196620 GN=tnp PE=3 SV=1	0.206177		P52233	Thioredoxin OS=Acidithiobacillus ferrooxidans OX=920 GN=trxA PE=3 SV=1	0.494149		Q15MS4	50S ribosomal protein L34 OS=Pseudoalteromonas atlantica (strain T6c / ATCC BAA-1087) OX=342610 GN=rpmH PE=3 SV=1	0.133966		Q3ZJ61	Photosystem I reaction center subunit VIII OS=Tupiella akineta OX=160070 GN=psaI PE=3 SV=1	0.554588		O66911	UvrABC system protein A OS=Aquifex aeolicus (strain VF5) OX=224324 GN=uvrA PE=3 SV=1	0.777323		Q5RJY4	Dehydrogenase/reductase SDR family member 7B OS=Rattus norvegicus OX=10116 GN=Dhrs7b PE=1 SV=1	0.128217		Q122H7	Succinate--CoA ligase [ADP-forming] subunit beta OS=Polaromonas sp. (strain JS666 / ATCC BAA-500) OX=296591 GN=sucC PE=3 SV=1	1.58873		B0TLC9	Methionyl-tRNA formyltransferase OS=Shewanella halifaxensis (strain HAW-EB4) OX=458817 GN=fmt PE=3 SV=1	0.25913				Not detected
P08874	Transition state regulatory protein AbrB OS=Bacillus subtilis (strain 168) OX=224308 GN=abrB PE=1 SV=1	0.152924		P04483	Tetracycline repressor protein class B from transposon Tn10 OS=Escherichia coli OX=562 GN=tetR PE=1 SV=1	0.14521		Q5P7G1	10 kDa chaperonin OS=Aromatoleum aromaticum (strain EbN1) OX=76114 GN=groS PE=3 SV=1	0.345714		P0CF88	Transposase InsI for insertion sequence element IS30A OS=Escherichia coli (strain K12) OX=83333 GN=insI1 PE=3 SV=1	0.133661		P50214	Isocitrate dehydrogenase [NADP] OS=Nostoc sp. (strain PCC 7120 / SAG 25.82 / UTEX 2576) OX=103690 GN=icd PE=3 SV=1	0.440578		P09152	Respiratory nitrate reductase 1 alpha chain OS=Escherichia coli (strain K12) OX=83333 GN=narG PE=1 SV=4	0.44943		B3QR32	Nucleoside diphosphate kinase OS=Chlorobaculum parvum (strain NCIB 8327) OX=517417 GN=ndk PE=3 SV=1	0.118621		Q478T2	Phosphomethylpyrimidine synthase OS=Dechloromonas aromatica (strain RCB) OX=159087 GN=thiC PE=3 SV=1	0.984025		Q9T1Q7	Putative protein p41 OS=Acyrthosiphon pisum secondary endosymbiont phage 1 OX=67571 GN=41 PE=4 SV=1	0.224398
O32119	Putative nitrogen fixation protein YutI OS=Bacillus subtilis (strain 168) OX=224308 GN=yutI PE=3 SV=1	0.152148		Q47163	Type I restriction enzyme EcoprrI M protein OS=Escherichia coli OX=562 GN=hsdM PE=3 SV=1	0.140914		A0T0A0	Cytochrome b6-f complex subunit 5 OS=Phaeodactylum tricornutum (strain CCAP 1055/1) OX=556484 GN=petG PE=3 SV=1	0.335707		Q0BJ08	Iron-sulfur cluster assembly protein CyaY OS=Burkholderia ambifaria (strain ATCC BAA-244 / AMMD) OX=339670 GN=cyaY PE=3 SV=1	0.127606		Q8YYG7	Photosystem II reaction center protein M OS=Nostoc sp. (strain PCC 7120 / SAG 25.82 / UTEX 2576) OX=103690 GN=psbM PE=3 SV=1	0.399553		P52233	Thioredoxin OS=Acidithiobacillus ferrooxidans OX=920 GN=trxA PE=3 SV=1	0.421353		P00449	Superoxide dismutase [Mn] OS=Geobacillus stearothermophilus OX=1422 GN=sodA PE=1 SV=2	0.114434		B0RWC2	ATP synthase subunit beta OS=Xanthomonas campestris pv. campestris (strain B100) OX=509169 GN=atpD PE=3 SV=1	0.886725		A4XZ92	Elongation factor Tu OS=Pseudomonas mendocina (strain ymp) OX=399739 GN=tuf PE=3 SV=1	0.197764
B0VBP5	ATP synthase subunit alpha OS=Acinetobacter baumannii (strain AYE) OX=509173 GN=atpA PE=3 SV=2	0.143537		P06691	Transposon Tn501 resolvase OS=Pseudomonas aeruginosa OX=287 GN=tnpR PE=3 SV=1	0.124044		P09348	Motility protein A OS=Escherichia coli (strain K12) OX=83333 GN=motA PE=1 SV=1	0.304265		Q123F6	Elongation factor Tu OS=Polaromonas sp. (strain JS666 / ATCC BAA-500) OX=296591 GN=tuf1 PE=3 SV=1	0.108658		Q8DJI1	Photosystem II reaction center protein Ycf12 OS=Thermosynechococcus elongatus (strain BP-1) OX=197221 GN=ycf12 PE=1 SV=1	0.383348		O07838	C4-dicarboxylate TRAP transporter large permease protein DctM OS=Rhodobacter capsulatus OX=1061 GN=dctM PE=1 SV=1	0.390075		Q7AJA5	Serine/threonine-protein kinase pkn1 OS=Chlamydia pneumoniae OX=83558 GN=pkn1 PE=3 SV=1	0.11401		Q3BWY6	Elongation factor Tu OS=Xanthomonas campestris pv. vesicatoria (strain 85-10) OX=316273 GN=tuf1 PE=3 SV=1	0.865729		A4XV11	NADH-quinone oxidoreductase subunit K OS=Pseudomonas mendocina (strain ymp) OX=399739 GN=nuoK PE=3 SV=1	0.192415
B0VBP4	ATP synthase gamma chain OS=Acinetobacter baumannii (strain AYE) OX=509173 GN=atpG PE=3 SV=1	0.14264		A6QCJ3	Ribonuclease HII OS=Sulfurovum sp. (strain NBC37-1) OX=387093 GN=rnhB PE=3 SV=1	0.111029		P43344	RNA polymerase sigma factor RpoD (Fragment) OS=Serratia marcescens OX=615 GN=rpoD PE=3 SV=1	0.294183		Q7MD16	Autoinducer 2 sensor kinase/phosphatase LuxQ OS=Vibrio vulnificus (strain YJ016) OX=196600 GN=luxQ PE=3 SV=1	0.101395		Q8YNB0	Photosystem I reaction center subunit XII OS=Nostoc sp. (strain PCC 7120 / SAG 25.82 / UTEX 2576) OX=103690 GN=psaM PE=1 SV=2	0.3571		P10978	Retrovirus-related Pol polyprotein from transposon TNT 1-94 OS=Nicotiana tabacum OX=4097 PE=2 SV=1	0.389305		Q99943	1-acyl-sn-glycerol-3-phosphate acyltransferase alpha OS=Homo sapiens OX=9606 GN=AGPAT1 PE=1 SV=2	0.111921		P0A045	Transposase for insertion sequence-like element IS431mec OS=Staphylococcus aureus (strain MW2) OX=196620 GN=tnp PE=3 SV=1	0.857705		B0V7G7	30S ribosomal protein S6 OS=Acinetobacter baumannii (strain AYE) OX=509173 GN=rpsF PE=3 SV=1	0.191358
P21335	tRNA-specific adenosine deaminase OS=Bacillus subtilis (strain 168) OX=224308 GN=tadA PE=1 SV=1	0.14037		F0KFM4	Outer membrane protein assembly factor BamE OS=Acinetobacter calcoaceticus (strain PHEA-2) OX=871585 GN=bamE PE=3 SV=1	0.109043		A8EXI1	NADH-quinone oxidoreductase subunit F OS=Rickettsia canadensis (strain McKiel) OX=293613 GN=nuoF PE=3 SV=1	0.265131						P49475	Photosystem II reaction center protein H OS=Trieres chinensis OX=1514140 GN=psbH PE=3 SV=1	0.329411		Q94HW2	Retrovirus-related Pol polyprotein from transposon RE1 OS=Arabidopsis thaliana OX=3702 GN=RE1 PE=2 SV=1	0.365165		Q47679	Omega-amidase YafV OS=Escherichia coli (strain K12) OX=83333 GN=yafV PE=3 SV=1	0.110733		P29741	ATP-dependent DNA helicase DinG OS=Photobacterium profundum (strain SS9) OX=298386 GN=dinG PE=3 SV=2	0.798083		Q8K4F5	Protein ABHD11 OS=Mus musculus OX=10090 GN=Abhd11 PE=1 SV=1	0.170847
B0V6U5	30S ribosomal protein S11 OS=Acinetobacter baumannii (strain AYE) OX=509173 GN=rpsK PE=3 SV=1	0.135843		Q46EH7	Hypoxanthine DNA glycosylase OS=Methanosarcina barkeri (strain Fusaro / DSM 804) OX=269797 GN=Mbar_A0737 PE=1 SV=1	0.107354		P39126	Isocitrate dehydrogenase [NADP] OS=Bacillus subtilis (strain 168) OX=224308 GN=icd PE=1 SV=1	0.250872						Q44556	Putative RNA-binding protein RbpD OS=Nostoc sp. (strain PCC 7120 / SAG 25.82 / UTEX 2576) OX=103690 GN=rbpD PE=3 SV=3	0.287047		A0T0G9	Photosystem II protein D1 OS=Phaeodactylum tricornutum (strain CCAP 1055/1) OX=556484 GN=psbA PE=3 SV=1	0.315864		Q2YIF7	Response regulator receiver protein CpdR OS=Brucella abortus (strain 2308) OX=359391 GN=cpdR PE=1 SV=1	0.106933		P04152	Protein UmuC OS=Escherichia coli (strain K12) OX=83333 GN=umuC PE=1 SV=2	0.702134		Q80XL6	Acyl-CoA dehydrogenase family member 11 OS=Mus musculus OX=10090 GN=Acad11 PE=1 SV=2	0.168438
B1I863	Galactose-1-phosphate uridylyltransferase OS=Streptococcus pneumoniae (strain Hungary19A-6) OX=487214 GN=galT PE=3 SV=1	0.129545		Q9X5X3	Copper-transporting P-type ATPase OS=Sinorhizobium medicae (strain WSM419) OX=366394 GN=actP PE=1 SV=1	0.107224		P0AC18	Dihydroneopterin aldolase OS=Shigella flexneri OX=623 GN=folB PE=3 SV=1	0.242						P73301	Translation initiation factor IF-1 OS=Synechocystis sp. (strain PCC 6803 / Kazusa) OX=1111708 GN=infA PE=3 SV=2	0.281921		P35069	Histone H2B.3 OS=Tigriopus californicus OX=6832 PE=3 SV=2	0.293752		B9JKI5	Catalase-peroxidase OS=Agrobacterium radiobacter (strain K84 / ATCC BAA-868) OX=311403 GN=katG PE=3 SV=1	0.102645		P28607	Arylsulfatase OS=Pseudoalteromonas carrageenovora OX=227 GN=atsA PE=3 SV=1	0.626828		Q2SMM7	Chaperone protein DnaJ OS=Hahella chejuensis (strain KCTC 2396) OX=349521 GN=dnaJ PE=3 SV=1	0.168242
P47938	Thioredoxin-1 OS=Drosophila melanogaster OX=7227 GN=dhd PE=1 SV=1	0.113728		P0A9U7	HTH-type transcriptional regulator PuuR OS=Shigella flexneri OX=623 GN=puuR PE=3 SV=1	0.102894		A1B021	30S ribosomal protein S12 OS=Paracoccus denitrificans (strain Pd 1222) OX=318586 GN=rpsL PE=3 SV=1	0.240048						Q51577	Ferredoxin-1 OS=Leptolyngbya boryana OX=1184 GN=petF1 PE=1 SV=1	0.262956		P0AEP7	Glyoxylate carboligase OS=Escherichia coli (strain K12) OX=83333 GN=gcl PE=1 SV=2	0.291317		Q5KXR9	Protease PrsW OS=Geobacillus kaustophilus (strain HTA426) OX=235909 GN=prsW PE=3 SV=2	0.102426		P18471	Protein TraU OS=Escherichia coli (strain K12) OX=83333 GN=traU PE=3 SV=1	0.618923		Q8Z2H5	Orotate phosphoribosyltransferase OS=Salmonella typhi OX=90370 GN=pyrE PE=3 SV=3	0.166663
O07586	HTH-type transcriptional regulator CueR OS=Bacillus subtilis (strain 168) OX=224308 GN=cueR PE=4 SV=1	0.112935						A0T0G0	Photosystem II protein Y OS=Phaeodactylum tricornutum (strain CCAP 1055/1) OX=556484 GN=psbY-A PE=3 SV=1	0.229853						P30340	Transcriptional repressor SmtB OS=Synechococcus elongatus (strain PCC 7942 / FACHB-805) OX=1140 GN=smtB PE=1 SV=1	0.255918		P04146	Copia protein OS=Drosophila melanogaster OX=7227 GN=GIP PE=1 SV=3	0.243647		P11157	Ribonucleoside-diphosphate reductase subunit M2 OS=Mus musculus OX=10090 GN=Rrm2 PE=1 SV=1	0.10157		P15025	Transposase for insertion sequence element IS21 OS=Pseudomonas aeruginosa OX=287 GN=istA PE=3 SV=2	0.587396		A4TRA5	Iron-sulfur cluster assembly protein CyaY OS=Yersinia pestis (strain Pestoides F) OX=386656 GN=cyaY PE=3 SV=1	0.163261
Q80WQ9	Zinc finger BED domain-containing protein 4 OS=Mus musculus OX=10090 GN=Zbed4 PE=2 SV=1	0.112887						A0T0B4	Photosystem I reaction center subunit XII OS=Phaeodactylum tricornutum (strain CCAP 1055/1) OX=556484 GN=psaM PE=3 SV=1	0.228618						Q8YPK1	30S ribosomal protein S13 OS=Nostoc sp. (strain PCC 7120 / SAG 25.82 / UTEX 2576) OX=103690 GN=rpsM PE=3 SV=1	0.239673		P17633	Uptake hydrogenase small subunit OS=Rubrivivax gelatinosus OX=28068 GN=hupA PE=3 SV=2	0.237173		O22190	Indole-3-acetic acid-amido synthetase GH3.3 OS=Arabidopsis thaliana OX=3702 GN=GH3.3 PE=1 SV=1	0.101465		Q64NJ3	50S ribosomal protein L11 OS=Bacteroides fragilis (strain YCH46) OX=295405 GN=rplK PE=3 SV=1	0.586274		B0VBP3	ATP synthase subunit beta OS=Acinetobacter baumannii (strain AYE) OX=509173 GN=atpD PE=3 SV=1	0.161993
P42405	3-hexulose-6-phosphate synthase OS=Bacillus subtilis (strain 168) OX=224308 GN=hxlA PE=1 SV=2	0.111899						Q04222	Transposase for insertion sequence element IS1071 in transposon Tn5271 OS=Comamonas testosteroni OX=285 PE=3 SV=1	0.220719						P48050	Inward rectifier potassium channel 4 OS=Homo sapiens OX=9606 GN=KCNJ4 PE=1 SV=1	0.23241		P46836	30S ribosomal protein S1 OS=Mycobacterium leprae (strain TN) OX=272631 GN=rpsA PE=1 SV=2	0.234623						P18004	Protein TraC OS=Escherichia coli (strain K12) OX=83333 GN=traC PE=1 SV=1	0.581274		B0V5Q9	50S ribosomal protein L20 OS=Acinetobacter baumannii (strain AYE) OX=509173 GN=rplT PE=3 SV=1	0.157139
P46834	Gluconokinase OS=Bacillus licheniformis OX=1402 GN=gntK PE=3 SV=1	0.110628						Q9AIX7	Benzoyl-CoA oxygenase component B OS=Aromatoleum evansii OX=59406 GN=boxB PE=1 SV=1	0.218952						D0VWR5	Photosystem II reaction center protein Z OS=Thermosynechococcus vulcanus OX=32053 GN=psbZ PE=1 SV=1	0.231883		Q9JZ44	30S ribosomal protein S1 OS=Neisseria meningitidis serogroup B (strain MC58) OX=122586 GN=rpsA PE=1 SV=1	0.228282						P35535	Flagellar biosynthetic protein FliQ OS=Bacillus subtilis (strain 168) OX=224308 GN=fliQ PE=3 SV=1	0.57861		P06225	DNA polymerase OS=Bacillus phage SP02 OX=10723 GN=L PE=3 SV=1	0.153324
P94366	ATP-binding/permease protein CydC OS=Bacillus subtilis (strain 168) OX=224308 GN=cydC PE=3 SV=1	0.108466						Q15YA9	30S ribosomal protein S12 OS=Pseudoalteromonas atlantica (strain T6c / ATCC BAA-1087) OX=342610 GN=rpsL PE=3 SV=1	0.216552						Q7DGD4	Photosystem II reaction center protein J OS=Thermosynechococcus vulcanus OX=32053 GN=psbJ PE=1 SV=1	0.231304		P17985	Insertion element ISR1 uncharacterized 10 kDa protein A3 OS=Rhizobium sp. OX=391 PE=3 SV=1	0.221378						Q1ISC3	30S ribosomal protein S10 OS=Koribacter versatilis (strain Ellin345) OX=204669 GN=rpsJ PE=3 SV=2	0.573302		P45463	HTH-type transcriptional activator TtdR OS=Escherichia coli (strain K12) OX=83333 GN=ttdR PE=3 SV=2	0.152933
P33502	NADH-ubiquinone oxidoreductase chain 1 OS=Anopheles quadrimaculatus OX=7166 GN=ND1 PE=3 SV=1	0.104355						Q1RHA0	NADH-quinone oxidoreductase subunit F OS=Rickettsia bellii (strain RML369-C) OX=336407 GN=nuoF PE=3 SV=1	0.20962						Q8YPT9	Ycf91-like protein OS=Nostoc sp. (strain PCC 7120 / SAG 25.82 / UTEX 2576) OX=103690 GN=all4101 PE=3 SV=1	0.22826		Q5P0T2	50S ribosomal protein L31 OS=Aromatoleum aromaticum (strain EbN1) OX=76114 GN=rpmE PE=3 SV=1	0.219959						P94176	Cation efflux system protein CzcB OS=Alcaligenes sp. (strain CT14) OX=68998 GN=czcB PE=3 SV=1	0.572952		B0VBP4	ATP synthase gamma chain OS=Acinetobacter baumannii (strain AYE) OX=509173 GN=atpG PE=3 SV=1	0.151327
								P16942	Transposase for insertion sequence element IS629 OS=Shigella sonnei OX=624 PE=4 SV=1	0.208312						P50854	Riboflavin synthase OS=Actinobacillus pleuropneumoniae OX=715 GN=ribE PE=3 SV=1	0.223276		O87733	50S ribosomal protein L11 OS=Streptomyces lavendulae OX=1914 GN=rplK PE=3 SV=1	0.218442						F1ND48	F-box DNA helicase 1 OS=Gallus gallus OX=9031 GN=FBH1 PE=2 SV=2	0.567641		B0VLX4	Fatty acid oxidation complex subunit alpha OS=Acinetobacter baumannii (strain SDF) OX=509170 GN=fadB PE=3 SV=1	0.150655
								Q1JUP4	Alpha-ketoglutaric semialdehyde dehydrogenase 1 OS=Azospirillum brasilense OX=192 GN=araE PE=1 SV=1	0.206708						A0T0A0	Cytochrome b6-f complex subunit 5 OS=Phaeodactylum tricornutum (strain CCAP 1055/1) OX=556484 GN=petG PE=3 SV=1	0.217848		A1KAU3	Succinate--CoA ligase [ADP-forming] subunit beta OS=Azoarcus sp. (strain BH72) OX=418699 GN=sucC PE=3 SV=1	0.218442						P69413	Mercuric resistance operon regulatory protein OS=Pseudomonas sp. OX=306 GN=merR PE=3 SV=1	0.56196		Q5WVN2	ATP-dependent lipid A-core flippase OS=Legionella pneumophila (strain Lens) OX=297245 GN=msbA PE=3 SV=1	0.144471
								P0ABX1	Flagellar basal body rod protein FlgB OS=Shigella flexneri OX=623 GN=flgB PE=3 SV=2	0.206171						Q48476	O-antigen export system ATP-binding protein RfbB OS=Klebsiella pneumoniae OX=573 GN=rfbB PE=3 SV=1	0.215765		P35068	Histone H2B.1/H2B.2 OS=Tigriopus californicus OX=6832 PE=3 SV=2	0.217121						A5GDA1	Acetylglutamate kinase OS=Geobacter uraniireducens (strain Rf4) OX=351605 GN=argB PE=3 SV=1	0.560807		Q5RCH8	Peroxisomal trans-2-enoyl-CoA reductase OS=Pongo abelii OX=9601 GN=PECR PE=2 SV=1	0.144358
								A7HBL7	Elongation factor Tu OS=Anaeromyxobacter sp. (strain Fw109-5) OX=404589 GN=tuf1 PE=3 SV=1	0.203813						Q48479	O-antigen export system ATP-binding protein RfbB OS=Klebsiella pneumoniae OX=573 GN=rfbB PE=3 SV=1	0.215765		A0T0A4	Cytochrome b559 subunit beta OS=Phaeodactylum tricornutum (strain CCAP 1055/1) OX=556484 GN=psbF PE=3 SV=1	0.21596						P54914	Conjugal transfer protein TrbF OS=Rhizobium radiobacter OX=358 GN=trbF PE=3 SV=1	0.548157		P28249	Protein AsmA OS=Escherichia coli (strain K12) OX=83333 GN=asmA PE=3 SV=2	0.142559
								P49860	Prohead protease OS=Enterobacteria phage HK97 OX=37554 GN=4 PE=1 SV=1	0.197781						O87697	Cobalt-precorrin-5A hydrolase OS=Bacillus megaterium OX=1404 GN=cbiG PE=1 SV=1	0.213865		P09348	Motility protein A OS=Escherichia coli (strain K12) OX=83333 GN=motA PE=1 SV=1	0.214014						P59217	Putative terminase large subunit OS=Shigella phage SfV OX=55884 GN=2 PE=3 SV=1	0.537779		P21689	Anthranilate synthase component 1 OS=Pseudomonas savastanoi OX=29438 GN=trpE PE=3 SV=1	0.14251
								B8GV59	30S ribosomal protein S10 OS=Thioalkalivibrio sulfidiphilus (strain HL-EbGR7) OX=396588 GN=rpsJ PE=3 SV=1	0.190808						P12243	Thioredoxin 1 OS=Synechococcus elongatus (strain PCC 7942 / FACHB-805) OX=1140 GN=trxA PE=3 SV=2	0.21132		P84057	Histone H2A OS=Tigriopus californicus OX=6832 GN=His2A PE=3 SV=2	0.208705						Q9S850	Sulfite oxidase OS=Arabidopsis thaliana OX=3702 GN=SOX PE=1 SV=1	0.534755		P80306	Ferredoxin-6 OS=Rhodobacter capsulatus OX=1061 GN=fdxE PE=1 SV=2	0.140985
								Q47454	Copper resistance protein C OS=Escherichia coli OX=562 GN=pcoC PE=1 SV=1	0.188252						O34527	HTH-type transcriptional regulator CymR OS=Bacillus subtilis (strain 168) OX=224308 GN=cymR PE=1 SV=2	0.206789		C5CSH5	3-isopropylmalate dehydratase large subunit OS=Variovorax paradoxus (strain S110) OX=543728 GN=leuC PE=3 SV=1	0.208632						P39213	Transposase InsN for insertion sequence element IS911 OS=Shigella dysenteriae OX=622 GN=insN PE=3 SV=1	0.526009		B8GQE5	Tryptophan synthase alpha chain OS=Thioalkalivibrio sulfidiphilus (strain HL-EbGR7) OX=396588 GN=trpA PE=3 SV=1	0.140199
								P85503	Structural protein 3 OS=Pseudomonas phage PAJU2 OX=504346 PE=1 SV=2	0.184082						A0T0C9	Cytochrome f OS=Phaeodactylum tricornutum (strain CCAP 1055/1) OX=556484 GN=petA PE=3 SV=1	0.202898		P07014	Succinate dehydrogenase iron-sulfur subunit OS=Escherichia coli (strain K12) OX=83333 GN=sdhB PE=1 SV=1	0.207151						A5G146	Glycerol kinase OS=Acidiphilium cryptum (strain JF-5) OX=349163 GN=glpK PE=3 SV=1	0.495952		P28607	Arylsulfatase OS=Pseudoalteromonas carrageenovora OX=227 GN=atsA PE=3 SV=1	0.138621
								Q9F9B0	Fructose import ATP-binding protein FrcA OS=Rhizobium meliloti OX=382 GN=frcA PE=1 SV=1	0.182894						O31127	Photosystem I reaction center subunit III OS=Mastigocladus laminosus OX=83541 GN=psaF PE=1 SV=1	0.200685		P24673	Ribulose bisphosphate carboxylase large chain OS=Cylindrotheca sp. (strain N1) OX=2855 GN=rbcL PE=3 SV=1	0.20643						Q7MTK9	30S ribosomal protein S12 OS=Porphyromonas gingivalis (strain ATCC BAA-308 / W83) OX=242619 GN=rpsL PE=3 SV=1	0.492047		A4XWQ0	Dihydroorotate dehydrogenase (quinone) OS=Pseudomonas mendocina (strain ymp) OX=399739 GN=pyrD PE=3 SV=1	0.137449
								A7HIX8	ATP synthase gamma chain OS=Anaeromyxobacter sp. (strain Fw109-5) OX=404589 GN=atpG PE=3 SV=1	0.179541						P12040	Phosphoribosylglycinamide formyltransferase OS=Bacillus subtilis (strain 168) OX=224308 GN=purN PE=3 SV=2	0.200243		A7HBL7	Elongation factor Tu OS=Anaeromyxobacter sp. (strain Fw109-5) OX=404589 GN=tuf1 PE=3 SV=1	0.206362						Q83BS0	Transcription termination/antitermination protein NusA OS=Coxiella burnetii (strain RSA 493 / Nine Mile phase I) OX=227377 GN=nusA PE=1 SV=1	0.49087		P07108	Acyl-CoA-binding protein OS=Homo sapiens OX=9606 GN=DBI PE=1 SV=2	0.133106
								P10903	Nitrate/nitrite transporter NarK OS=Escherichia coli (strain K12) OX=83333 GN=narK PE=1 SV=2	0.179421						B7KEM9	Recombination protein RecR OS=Gloeothece citriformis (strain PCC 7424) OX=65393 GN=recR PE=3 SV=1	0.196911		P0A135	Transposase for insertion sequences IS1326/IS1353 OS=Shigella flexneri OX=623 GN=istA PE=3 SV=1	0.205481						P23939	BamHI control element OS=Bacillus amyloliquefaciens OX=1390 PE=4 SV=1	0.479638		O70351	3-hydroxyacyl-CoA dehydrogenase type-2 OS=Rattus norvegicus OX=10116 GN=Hsd17b10 PE=1 SV=3	0.131247
								Q83BQ5	NADH-quinone oxidoreductase subunit A OS=Coxiella burnetii (strain RSA 493 / Nine Mile phase I) OX=227377 GN=nuoA PE=3 SV=2	0.174274						P08066	Succinate dehydrogenase iron-sulfur subunit OS=Bacillus subtilis (strain 168) OX=224308 GN=sdhB PE=3 SV=3	0.193939		A1RJI3	Threonine--tRNA ligase OS=Shewanella sp. (strain W3-18-1) OX=351745 GN=thrS PE=3 SV=1	0.203713						A0T0G9	Photosystem II protein D1 OS=Phaeodactylum tricornutum (strain CCAP 1055/1) OX=556484 GN=psbA PE=3 SV=1	0.476031		A6UZI2	DNA-directed RNA polymerase subunit beta' OS=Pseudomonas aeruginosa (strain PA7) OX=381754 GN=rpoC PE=3 SV=1	0.13077
								P18636	Uptake hydrogenase large subunit OS=Rhizobium leguminosarum bv. viciae OX=387 GN=hupB PE=3 SV=1	0.17407						P05098	C-phycoerythrin alpha chain OS=Microchaete diplosiphon OX=1197 GN=cpeA PE=1 SV=1	0.191831		B4UB99	30S ribosomal protein S10 OS=Anaeromyxobacter sp. (strain K) OX=447217 GN=rpsJ PE=3 SV=1	0.201845						P0CF88	Transposase InsI for insertion sequence element IS30A OS=Escherichia coli (strain K12) OX=83333 GN=insI1 PE=3 SV=1	0.475881		Q3BUB7	Peptide chain release factor 2 OS=Xanthomonas campestris pv. vesicatoria (strain 85-10) OX=316273 GN=prfB PE=3 SV=1	0.12985
								P0AAI4	ATP-dependent zinc metalloprotease FtsH OS=Shigella flexneri OX=623 GN=ftsH PE=3 SV=1	0.173563						Q47894	Nitrogen regulatory protein P-II OS=Microchaete diplosiphon OX=1197 GN=glnB PE=3 SV=1	0.189611		P77455	Bifunctional protein PaaZ OS=Escherichia coli (strain K12) OX=83333 GN=paaZ PE=1 SV=1	0.201396						B3Q6P8	ECF RNA polymerase sigma factor EcfG OS=Rhodopseudomonas palustris (strain TIE-1) OX=395960 GN=ecfG PE=1 SV=1	0.464955		Q6AGY7	Acetate kinase OS=Leifsonia xyli subsp. xyli (strain CTCB07) OX=281090 GN=ackA PE=3 SV=1	0.129073
								Q6GIX3	Multicopper oxidase mco OS=Staphylococcus aureus (strain MRSA252) OX=282458 GN=mco PE=3 SV=2	0.172653						P74102	Orange carotenoid-binding protein OS=Synechocystis sp. (strain PCC 6803 / Kazusa) OX=1111708 GN=slr1963 PE=1 SV=1	0.186727		A1KBB1	Urease accessory protein UreG OS=Azoarcus sp. (strain BH72) OX=418699 GN=ureG PE=3 SV=1	0.201318						P62592	Integrase/recombinase OS=Salmonella typhi OX=90370 GN=int PE=3 SV=1	0.462204		Q15MU2	ATP synthase subunit alpha 2 OS=Pseudoalteromonas atlantica (strain T6c / ATCC BAA-1087) OX=342610 GN=atpA2 PE=3 SV=1	0.128872
								P49861	Major capsid protein OS=Enterobacteria phage HK97 OX=37554 GN=5 PE=1 SV=1	0.172143						Q8YM41	Orotate phosphoribosyltransferase OS=Nostoc sp. (strain PCC 7120 / SAG 25.82 / UTEX 2576) OX=103690 GN=pyrE PE=3 SV=1	0.186545		Q47BF7	ATP-dependent Clp protease adapter protein ClpS OS=Dechloromonas aromatica (strain RCB) OX=159087 GN=clpS PE=3 SV=1	0.197963						C6E503	30S ribosomal protein S6 OS=Geobacter sp. (strain M21) OX=443144 GN=rpsF PE=3 SV=1	0.461955		P29741	ATP-dependent DNA helicase DinG OS=Photobacterium profundum (strain SS9) OX=298386 GN=dinG PE=3 SV=2	0.127419
								A0JY68	ATP synthase subunit b OS=Arthrobacter sp. (strain FB24) OX=290399 GN=atpF PE=3 SV=1	0.169245						P74250	Hydroperoxy fatty acid reductase gpx1 OS=Synechocystis sp. (strain PCC 6803 / Kazusa) OX=1111708 GN=gpx1 PE=1 SV=1	0.186366		P03835	Transposase InsG for insertion sequence element IS4 OS=Escherichia coli (strain K12) OX=83333 GN=insG PE=3 SV=1	0.196041						P50215	Isocitrate dehydrogenase [NADP] OS=Sphingobium yanoikuyae OX=13690 GN=icd PE=3 SV=1	0.446357		D3V7P4	Multidrug resistance protein MdtC OS=Xenorhabdus bovienii (strain SS-2004) OX=406818 GN=mdtC PE=3 SV=1	0.12512
								P59217	Putative terminase large subunit OS=Shigella phage SfV OX=55884 GN=2 PE=3 SV=1	0.163018						P04947	Homoserine kinase OS=Microchaete diplosiphon OX=1197 GN=thrB PE=3 SV=1	0.186327		A1KB04	30S ribosomal protein S13 OS=Azoarcus sp. (strain BH72) OX=418699 GN=rpsM PE=3 SV=1	0.194718						P0AG13	Protein UmuD OS=Shigella flexneri OX=623 GN=umuD PE=3 SV=1	0.445378		A4XQQ4	30S ribosomal protein S9 OS=Pseudomonas mendocina (strain ymp) OX=399739 GN=rpsI PE=3 SV=1	0.124914
								B8GV39	50S ribosomal protein L15 OS=Thioalkalivibrio sulfidiphilus (strain HL-EbGR7) OX=396588 GN=rplO PE=3 SV=1	0.162813						O32197	Transcriptional regulatory protein LiaR OS=Bacillus subtilis (strain 168) OX=224308 GN=liaR PE=2 SV=1	0.186189		A1B015	DNA-directed RNA polymerase subunit beta OS=Paracoccus denitrificans (strain Pd 1222) OX=318586 GN=rpoB PE=3 SV=1	0.192613						A7H716	30S ribosomal protein S2 OS=Anaeromyxobacter sp. (strain Fw109-5) OX=404589 GN=rpsB PE=3 SV=1	0.442146		B3Q6P8	ECF RNA polymerase sigma factor EcfG OS=Rhodopseudomonas palustris (strain TIE-1) OX=395960 GN=ecfG PE=1 SV=1	0.122446
								P56901	Leucine-responsive regulatory protein OS=Rhizobium meliloti (strain 1021) OX=266834 GN=lrp PE=3 SV=1	0.161264						P42619	Inner membrane protein YqjF OS=Escherichia coli (strain K12) OX=83333 GN=yqjF PE=1 SV=2	0.185861		Q47JA5	Elongation factor Tu OS=Dechloromonas aromatica (strain RCB) OX=159087 GN=tuf1 PE=3 SV=1	0.191137						Q51664	Protein NorQ OS=Paracoccus denitrificans (strain Pd 1222) OX=318586 GN=norQ PE=3 SV=2	0.423866		P16640	Putidaredoxin reductase CamA OS=Pseudomonas putida OX=303 GN=camA PE=1 SV=1	0.122327
								P30764	30S ribosomal protein S7 OS=Mycobacterium leprae (strain TN) OX=272631 GN=rpsG PE=3 SV=2	0.15971						P0A9H7	Cyclopropane-fatty-acyl-phospholipid synthase OS=Escherichia coli (strain K12) OX=83333 GN=cfa PE=1 SV=2	0.185507		A7HFV9	ATP-dependent Clp protease proteolytic subunit OS=Anaeromyxobacter sp. (strain Fw109-5) OX=404589 GN=clpP PE=3 SV=1	0.187236						Q47JD4	Octanoyltransferase OS=Dechloromonas aromatica (strain RCB) OX=159087 GN=lipB PE=3 SV=1	0.417713		Q9PL92	Ribonucleoside-diphosphate reductase subunit beta OS=Chlamydia muridarum (strain MoPn / Nigg) OX=243161 GN=nrdB PE=3 SV=1	0.122303
								Q47AM1	Imidazole glycerol phosphate synthase subunit HisH OS=Dechloromonas aromatica (strain RCB) OX=159087 GN=hisH PE=3 SV=1	0.159461						A0T0V3	Photosystem II protein Y OS=Thalassiosira pseudonana OX=35128 GN=psbY-A PE=3 SV=1	0.184253		A6T3J1	30S ribosomal protein S14 OS=Janthinobacterium sp. (strain Marseille) OX=375286 GN=rpsN PE=3 SV=2	0.186318						Q02540	Transcriptional activator protein CopR OS=Pseudomonas syringae pv. tomato OX=323 GN=copR PE=1 SV=1	0.414756		B1JQ48	HTH-type transcriptional repressor FabR OS=Yersinia pseudotuberculosis serotype O:3 (strain YPIII) OX=502800 GN=fabR PE=3 SV=1	0.121495
								O98450	Ferredoxin OS=Thalassiosira weissflogii OX=1577725 GN=petF PE=3 SV=3	0.155917						B7K9I2	Pyridoxine/pyridoxamine 5'-phosphate oxidase OS=Gloeothece citriformis (strain PCC 7424) OX=65393 GN=pdxH PE=3 SV=1	0.18233		Q5P2M5	30S ribosomal protein S6 OS=Aromatoleum aromaticum (strain EbN1) OX=76114 GN=rpsF PE=3 SV=1	0.18559						Q47I87	Na(+)/H(+) antiporter NhaA OS=Dechloromonas aromatica (strain RCB) OX=159087 GN=nhaA PE=3 SV=1	0.408431		B0BQV5	Membrane-bound lytic murein transglycosylase F OS=Actinobacillus pleuropneumoniae serotype 3 (strain JL03) OX=434271 GN=mltF PE=3 SV=2	0.119997
								B2UFL5	Bifunctional purine biosynthesis protein PurH OS=Ralstonia pickettii (strain 12J) OX=402626 GN=purH PE=3 SV=1	0.155499						P74218	Hydrogenase maturation factor HypB OS=Synechocystis sp. (strain PCC 6803 / Kazusa) OX=1111708 GN=hypB PE=3 SV=1	0.182039		P42063	Oligopeptide transport system permease protein AppC OS=Bacillus subtilis (strain 168) OX=224308 GN=appC PE=3 SV=1	0.185108						Q47JB0	DNA-directed RNA polymerase subunit beta OS=Dechloromonas aromatica (strain RCB) OX=159087 GN=rpoB PE=3 SV=1	0.406835		P34831	30S ribosomal protein S2 OS=Arthrospira platensis OX=118562 GN=rpsB PE=3 SV=1	0.119312
								B8GV55	50S ribosomal protein L2 OS=Thioalkalivibrio sulfidiphilus (strain HL-EbGR7) OX=396588 GN=rplB PE=3 SV=1	0.154629						P73141	Tyrosine--tRNA ligase OS=Synechocystis sp. (strain PCC 6803 / Kazusa) OX=1111708 GN=tyrS PE=3 SV=1	0.180664		Q477Z1	ATP synthase subunit beta OS=Dechloromonas aromatica (strain RCB) OX=159087 GN=atpD PE=3 SV=1	0.182936						Q47HG6	NADH-quinone oxidoreductase subunit K OS=Dechloromonas aromatica (strain RCB) OX=159087 GN=nuoK PE=3 SV=1	0.400576		C3K6E1	50S ribosomal protein L13 OS=Pseudomonas fluorescens (strain SBW25) OX=216595 GN=rplM PE=3 SV=1	0.115082
								B8GL18	10 kDa chaperonin OS=Thioalkalivibrio sulfidiphilus (strain HL-EbGR7) OX=396588 GN=groS PE=3 SV=1	0.154373						Q8YLP6	RuBisCO accumulation factor 1 OS=Nostoc sp. (strain PCC 7120 / SAG 25.82 / UTEX 2576) OX=103690 GN=raf1 PE=1 SV=1	0.180556		A0T097	Photosystem II D2 protein OS=Phaeodactylum tricornutum (strain CCAP 1055/1) OX=556484 GN=psbD PE=3 SV=1	0.182735						P39126	Isocitrate dehydrogenase [NADP] OS=Bacillus subtilis (strain 168) OX=224308 GN=icd PE=1 SV=1	0.391786		P57971	Molybdenum cofactor guanylyltransferase OS=Pasteurella multocida (strain Pm70) OX=272843 GN=mobA PE=3 SV=1	0.11483
								Q127X5	NADH-quinone oxidoreductase subunit D OS=Polaromonas sp. (strain JS666 / ATCC BAA-500) OX=296591 GN=nuoD PE=3 SV=1	0.153892						P0C188	NAD(P) transhydrogenase subunit beta OS=Rhodospirillum rubrum OX=1085 GN=pntB PE=1 SV=1	0.180509		P17531	RNA polymerase sigma factor RpoD OS=Myxococcus xanthus OX=34 GN=rpoD PE=3 SV=1	0.180383						Q00185	Conjugal transfer protein TraG OS=Escherichia coli OX=562 GN=traG PE=1 SV=1	0.391452		Q9T1P7	Putative protein p51 OS=Acyrthosiphon pisum secondary endosymbiont phage 1 OX=67571 GN=51 PE=4 SV=1	0.113174
								A0T097	Photosystem II D2 protein OS=Phaeodactylum tricornutum (strain CCAP 1055/1) OX=556484 GN=psbD PE=3 SV=1	0.153018						P50031	Allophycocyanin beta chain OS=Thermosynechococcus elongatus (strain BP-1) OX=197221 GN=apcB PE=1 SV=1	0.180354		P48292	Protein RecA 2 OS=Myxococcus xanthus OX=34 GN=recA2 PE=3 SV=1	0.179152						P0AFV2	Putative magnesium transporter YhiD OS=Escherichia coli (strain K12) OX=83333 GN=yhiD PE=3 SV=1	0.387043		A9ND48	Alanine racemase OS=Coxiella burnetii (strain RSA 331 / Henzerling II) OX=360115 GN=alr PE=3 SV=1	0.113027
								P69413	Mercuric resistance operon regulatory protein OS=Pseudomonas sp. OX=306 GN=merR PE=3 SV=1	0.15296						P74061	Ribulose-phosphate 3-epimerase OS=Synechocystis sp. (strain PCC 6803 / Kazusa) OX=1111708 GN=rpe PE=1 SV=3	0.179962		A1K1S1	ATP synthase gamma chain OS=Azoarcus sp. (strain BH72) OX=418699 GN=atpG PE=3 SV=1	0.176753						P16943	Insertion element IS630 uncharacterized 39 kDa protein OS=Shigella sonnei OX=624 PE=4 SV=1	0.383374		A1WYV2	Transcriptional regulator MraZ OS=Halorhodospira halophila (strain DSM 244 / SL1) OX=349124 GN=mraZ PE=3 SV=1	0.112779
								Q47JL8	ATP-dependent protease ATPase subunit HslU OS=Dechloromonas aromatica (strain RCB) OX=159087 GN=hslU PE=3 SV=1	0.150905						P13577	30S ribosomal protein S7 OS=Arthrospira platensis OX=118562 GN=rpsG PE=3 SV=1	0.179894		A7H6J8	Putative septation protein SpoVG OS=Anaeromyxobacter sp. (strain Fw109-5) OX=404589 GN=spoVG PE=3 SV=1	0.175967						B2UE66	ATP-dependent zinc metalloprotease FtsH OS=Ralstonia pickettii (strain 12J) OX=402626 GN=ftsH PE=3 SV=1	0.383293		Q1IF40	30S ribosomal protein S15 OS=Pseudomonas entomophila (strain L48) OX=384676 GN=rpsO PE=3 SV=1	0.110474
								O87387	Sarcosine oxidase subunit delta OS=Rhizobium meliloti (strain 1021) OX=266834 GN=soxD PE=3 SV=1	0.15079						Q8YLK6	Putative phycocyanobilin lyase CpcS 2 OS=Nostoc sp. (strain PCC 7120 / SAG 25.82 / UTEX 2576) OX=103690 GN=cpeS2 PE=2 SV=1	0.179679		Q5P4P1	50S ribosomal protein L34 OS=Aromatoleum aromaticum (strain EbN1) OX=76114 GN=rpmH PE=3 SV=1	0.175967						A5GE36	tRNA-specific 2-thiouridylase MnmA OS=Geobacter uraniireducens (strain Rf4) OX=351605 GN=mnmA PE=3 SV=1	0.376097		P33919	Putative DNA repair helicase RadD OS=Escherichia coli (strain K12) OX=83333 GN=radD PE=1 SV=2	0.110467
								P15032	Exodeoxyribonuclease 8 OS=Escherichia coli (strain K12) OX=83333 GN=recE PE=1 SV=3	0.15048						P39045	D-alanyl-D-alanine carboxypeptidase OS=Actinomadura sp. (strain R39) OX=72570 GN=dac PE=1 SV=1	0.17882		O85057	Limonene hydroxylase OS=Geobacillus stearothermophilus OX=1422 PE=1 SV=1	0.174208						O31504	Putative DNA methyltransferase YeeA OS=Bacillus subtilis (strain 168) OX=224308 GN=yeeA PE=4 SV=1	0.373367		Q48DB7	Transcriptional repressor NrdR OS=Pseudomonas savastanoi pv. phaseolicola (strain 1448A / Race 6) OX=264730 GN=nrdR PE=3 SV=1	0.109188
								P76071	Transposase InsH for insertion sequence element IS5Y OS=Escherichia coli (strain K12) OX=83333 GN=insH5 PE=3 SV=1	0.148743						P0A958	KHG/KDPG aldolase OS=Shigella flexneri OX=623 GN=eda PE=3 SV=1	0.178785		B4U6R6	30S ribosomal protein S15 OS=Hydrogenobaculum sp. (strain Y04AAS1) OX=380749 GN=rpsO PE=3 SV=1	0.174034						P15026	Insertion sequence IS21 putative ATP-binding protein OS=Pseudomonas aeruginosa OX=287 GN=istB PE=3 SV=2	0.368864		B5XYJ1	5-methyltetrahydropteroyltriglutamate--homocysteine methyltransferase OS=Klebsiella pneumoniae (strain 342) OX=507522 GN=metE PE=3 SV=1	0.108932
[truncated: 339 more rows]
