# Supplementary material for: Impact of Anthropogenic Activities on Microbial Community Structure in Riverbed Sediments of East Kazakhstan
Source: Microorganisms. 2024 Jan 24;12(2):246. doi: 10.3390/microorganisms12020246 (PMC10893015; doi:10.3390/microorganisms12020246)
Supplement: Supplementary file 1 [file microorganisms-12-00246-s001.zip › Table S2.xlsx]

## Sheet: BY DRUG CLASS
drug_class	gene	K1	K2	K3	K4	K5	K6	K7	K8	K9	K10			drug_class	gene	K1		drug_class	gene	K2		drug_class	gene	K3		drug_class	gene	K4		drug_class	gene	K5		drug_class	gene	K6		drug_class	gene	K7		drug_class	gene	K8		drug_class	gene	K9
disinfecting agents and antiseptics	qacJ	1	1	1	1	1	1	1	1	1	1			aminoglycoside antibiotic	Klebsiella pneumoniae KpnF*	1		macrolide antibiotic	mphE	2		disinfecting agents and antiseptics	qacG	1		disinfecting agents and antiseptics	qacG	1		disinfecting agents and antiseptics	qacJ	1		disinfecting agents and antiseptics	qacJ	1		disinfecting agents and antiseptics	qacJ	1		disinfecting agents and antiseptics	qacEdelta1	2		disinfecting agents and antiseptics	qacJ	1
glycopeptide antibiotic	vanW gene in vanB cluster	1	1	1	1	1	1	1	1	1	1			aminoglycoside antibiotic	Mycobacterium tuberculosis rpsL mutations conferring resistance to Streptomycin	1		macrolide antibiotic	msrE*	2		disinfecting agents and antiseptics	qacJ	1		disinfecting agents and antiseptics	qacJ	1		glycopeptide antibiotic	vanW gene in vanB cluster	1		glycopeptide antibiotic	vanW gene in vanB cluster	1		glycopeptide antibiotic	vanW gene in vanB cluster	1		disinfecting agents and antiseptics	qacJ	1		glycopeptide antibiotic	vanW gene in vanB cluster	1
glycopeptide antibiotic	vanW gene in vanG cluster	1	1	1	1	1	1	1	1	1	1			carbapenem	OXA-296*	1		streptogramin antibiotic	msrE*	2		glycopeptide antibiotic	vanW gene in vanB cluster	1		glycopeptide antibiotic	vanW gene in vanB cluster	1		glycopeptide antibiotic	vanW gene in vanG cluster	1		glycopeptide antibiotic	vanW gene in vanG cluster	1		glycopeptide antibiotic	vanW gene in vanG cluster	1		glycopeptide antibiotic	vanW gene in vanB cluster	1		glycopeptide antibiotic	vanW gene in vanG cluster	1
glycopeptide antibiotic	vanW gene in vanI cluster	1	1	1	1	1	1	1	1	1	1			carbapenem	OXA-363*	1		tetracycline antibiotic	tet(39)	2		glycopeptide antibiotic	vanW gene in vanG cluster	1		glycopeptide antibiotic	vanW gene in vanG cluster	1		glycopeptide antibiotic	vanW gene in vanI cluster	1		glycopeptide antibiotic	vanW gene in vanI cluster	1		glycopeptide antibiotic	vanW gene in vanI cluster	1		glycopeptide antibiotic	vanW gene in vanG cluster	1		glycopeptide antibiotic	vanW gene in vanI cluster	1
glycopeptide antibiotic	vanY gene in vanA cluster	1	1	1	1	1	1	1	1	1	1			carbapenem	OXA-644*	1		carbapenem	OXA-296*	1		glycopeptide antibiotic	vanW gene in vanI cluster	1		glycopeptide antibiotic	vanW gene in vanI cluster	1		glycopeptide antibiotic	vanY gene in vanA cluster	1		glycopeptide antibiotic	vanY gene in vanA cluster	1		glycopeptide antibiotic	vanY gene in vanA cluster	1		glycopeptide antibiotic	vanW gene in vanI cluster	1		glycopeptide antibiotic	vanY gene in vanA cluster	1
glycopeptide antibiotic	vanY gene in vanG cluster	1	1	1	1	1	1	1	1	1	1			cephalosporin	Escherichia coli marR mutant conferring antibiotic resistance*	1		cephalosporin	OXA-296*	1		glycopeptide antibiotic	vanY gene in vanA cluster	1		glycopeptide antibiotic	vanY gene in vanA cluster	1		glycopeptide antibiotic	vanY gene in vanG cluster	1		glycopeptide antibiotic	vanY gene in vanG cluster	1		glycopeptide antibiotic	vanY gene in vanG cluster	1		glycopeptide antibiotic	vanY gene in vanA cluster	1		glycopeptide antibiotic	vanY gene in vanG cluster	1
glycopeptide antibiotic	vanY gene in vanM cluster	1	1	1	1	1	1	1	1	1	1			cephalosporin	Klebsiella pneumoniae KpnF*	1		disinfecting agents and antiseptics	qacG	1		glycopeptide antibiotic	vanY gene in vanB cluster	1		glycopeptide antibiotic	vanY gene in vanB cluster	1		glycopeptide antibiotic	vanY gene in vanM cluster	1		glycopeptide antibiotic	vanY gene in vanM cluster	1		glycopeptide antibiotic	vanY gene in vanM cluster	1		glycopeptide antibiotic	vanY gene in vanG cluster	1		glycopeptide antibiotic	vanY gene in vanM cluster	1
glycopeptide antibiotic	vanT gene in vanG cluster	1	0	0	1	1	1	1	1	1	1			cephalosporin	OXA-296*	1		disinfecting agents and antiseptics	qacJ	1		glycopeptide antibiotic	vanY gene in vanG cluster	1		glycopeptide antibiotic	vanY gene in vanG cluster	1		fluoroquinolone antibiotic	adeF*	1		glycopeptide antibiotic	vanT gene in vanG cluster	1		glycopeptide antibiotic	vanT gene in vanG cluster	1		glycopeptide antibiotic	vanY gene in vanM cluster	1		glycopeptide antibiotic	vanT gene in vanG cluster	1
glycopeptide antibiotic	vanY gene in vanB cluster	1	1	1	1	0	1	1	1	1	1			cephalosporin	OXA-363*	1		fluoroquinolone antibiotic	adeF*	1		glycopeptide antibiotic	vanY gene in vanM cluster	1		glycopeptide antibiotic	vanY gene in vanM cluster	1		tetracycline antibiotic	adeF*	1		glycopeptide antibiotic	vanY gene in vanF cluster	1		glycopeptide antibiotic	vanY gene in vanF cluster	1		glycopeptide antibiotic	vanT gene in vanG cluster	1		glycopeptide antibiotic	vanY gene in vanB cluster	1
disinfecting agents and antiseptics	qacG	1	1	1	1	0	1	1	0	1	1			cephalosporin	OXA-644*	1		glycopeptide antibiotic	vanH gene in vanB cluster	1		aminoglycoside antibiotic	Mycobacterium tuberculosis rpsL mutations conferring resistance to Streptomycin	1		fluoroquinolone antibiotic	adeF*	1		glycopeptide antibiotic	vanT gene in vanG cluster	1		disinfecting agents and antiseptics	qacG	1		disinfecting agents and antiseptics	qacG	1		glycopeptide antibiotic	vanY gene in vanF cluster	1		disinfecting agents and antiseptics	qacG	1
fluoroquinolone antibiotic	adeF*	1	1	0	1	1	0	1	0	1	1			cephalosporin	Pseudomonas aeruginosa soxR*	1		glycopeptide antibiotic	vanW gene in vanB cluster	1						tetracycline antibiotic	adeF*	1		glycopeptide antibiotic	vanY gene in vanF cluster	1		glycopeptide antibiotic	vanY gene in vanB cluster	1		glycopeptide antibiotic	vanY gene in vanB cluster	1		glycopeptide antibiotic	vanY gene in vanB cluster	1		fluoroquinolone antibiotic	adeF*	1
tetracycline antibiotic	adeF*	1	1	0	1	1	0	1	0	1	1			cephalosporin	YajC*	1		glycopeptide antibiotic	vanW gene in vanG cluster	1						diaminopyrimidine antibiotic	rsmA*	1		glycopeptide antibiotic	vanH gene in vanO cluster	1		tetracycline antibiotic	Streptomyces rimosus otr(A)	1		tetracycline antibiotic	Streptomyces rimosus otr(A)	1		sulfonamide antibiotic	sul1	1		tetracycline antibiotic	adeF*	1
diaminopyrimidine antibiotic	rsmA*	1	0	0	1	0	0	1	0	1	1			diaminopyrimidine antibiotic	rsmA*	1		glycopeptide antibiotic	vanW gene in vanI cluster	1						fluoroquinolone antibiotic	rsmA*	1										fluoroquinolone antibiotic	adeF*	1						diaminopyrimidine antibiotic	rsmA*	1
fluoroquinolone antibiotic	rsmA*	1	0	0	1	0	0	1	0	1	1			disinfecting agents and antiseptics	Escherichia coli marR mutant conferring antibiotic resistance*	1		glycopeptide antibiotic	vanY gene in vanA cluster	1						glycopeptide antibiotic	vanG	1										tetracycline antibiotic	adeF*	1						fluoroquinolone antibiotic	rsmA*	1
phenicol antibiotic	rsmA*	1	0	0	1	0	0	1	0	1	1			disinfecting agents and antiseptics	Klebsiella pneumoniae KpnF*	1		glycopeptide antibiotic	vanY gene in vanB cluster	1						glycopeptide antibiotic	vanT gene in vanG cluster	1										diaminopyrimidine antibiotic	rsmA*	1						phenicol antibiotic	rsmA*	1
aminoglycoside antibiotic	Mycobacterium tuberculosis rpsL mutations conferring resistance to Streptomycin	1	0	1	0	0	0	1	0	1	1			disinfecting agents and antiseptics	Pseudomonas aeruginosa soxR*	1		glycopeptide antibiotic	vanY gene in vanG cluster	1						glycopeptide antibiotic	vanY gene in vanF cluster	1										fluoroquinolone antibiotic	rsmA*	1						diaminopyrimidine antibiotic	DfrB9	1
glycopeptide antibiotic	vanY gene in vanF cluster	1	0	0	1	1	1	1	1	0	1			disinfecting agents and antiseptics	YajC*	1		glycopeptide antibiotic	vanY gene in vanM cluster	1						phenicol antibiotic	rsmA*	1										phenicol antibiotic	rsmA*	1						aminoglycoside antibiotic	Mycobacterium tuberculosis rpsL mutations conferring resistance to Streptomycin	1
tetracycline antibiotic	Streptomyces rimosus otr(A)	1	0	0	1	0	1	1	0	0	0			disinfecting agents and antiseptics	qacG	1		penam	OXA-296*	1						tetracycline antibiotic	Streptomyces rimosus otr(A)	1										diaminopyrimidine antibiotic	DfrB9	1
glycopeptide antibiotic	vanG	1	0	0	1	0	0	0	0	0	0			disinfecting agents and antiseptics	qacJ	1		tetracycline antibiotic	adeF*	1						aminoglycoside antibiotic	AAC(6')-IIa	1										aminoglycoside antibiotic	Mycobacterium tuberculosis rpsL mutations conferring resistance to Streptomycin	1
carbapenem	OXA-296*	1	1	0	0	0	0	0	0	0	0			elfamycin antibiotic	Escherichia coli EF-Tu mutants conferring resistance to Pulvomycin	1										carbapenem	cphA3	1										aminoglycoside antibiotic	AAC(6')-32	1
cephalosporin	OXA-296*	1	1	0	0	0	0	0	0	0	0			fluoroquinolone antibiotic	Acinetobacter baumannii AbaQ	1										diaminopyrimidine antibiotic	DfrB9	1
glycopeptide antibiotic	vanH gene in vanB cluster	1	1	0	0	0	0	0	0	0	0			fluoroquinolone antibiotic	CRP*	1										rifamycin antibiotic	HelR	1
penam	OXA-296*	1	1	0	0	0	0	0	0	0	0			fluoroquinolone antibiotic	Escherichia coli marR mutant conferring antibiotic resistance*	1
aminoglycoside antibiotic	Klebsiella pneumoniae KpnF*	1	0	0	0	0	0	0	0	0	0			fluoroquinolone antibiotic	Pseudomonas aeruginosa soxR*	1
carbapenem	OXA-363*	1	0	0	0	0	0	0	0	0	0			fluoroquinolone antibiotic	YajC*	1
carbapenem	OXA-644*	1	0	0	0	0	0	0	0	0	0			fluoroquinolone antibiotic	adeF*	1
cephalosporin	Escherichia coli marR mutant conferring antibiotic resistance*	1	0	0	0	0	0	0	0	0	0			fluoroquinolone antibiotic	rsmA*	1
cephalosporin	Klebsiella pneumoniae KpnF*	1	0	0	0	0	0	0	0	0	0			glycopeptide antibiotic	YajC*	1
cephalosporin	OXA-363*	1	0	0	0	0	0	0	0	0	0			glycopeptide antibiotic	vanG	1
cephalosporin	OXA-644*	1	0	0	0	0	0	0	0	0	0			glycopeptide antibiotic	vanH gene in vanB cluster	1
cephalosporin	Pseudomonas aeruginosa soxR*	1	0	0	0	0	0	0	0	0	0			glycopeptide antibiotic	vanT gene in vanE cluster	1
cephalosporin	YajC*	1	0	0	0	0	0	0	0	0	0			glycopeptide antibiotic	vanT gene in vanG cluster	1
disinfecting agents and antiseptics	Escherichia coli marR mutant conferring antibiotic resistance*	1	0	0	0	0	0	0	0	0	0			glycopeptide antibiotic	vanW gene in vanB cluster	1
disinfecting agents and antiseptics	Klebsiella pneumoniae KpnF*	1	0	0	0	0	0	0	0	0	0			glycopeptide antibiotic	vanW gene in vanG cluster	1
disinfecting agents and antiseptics	Pseudomonas aeruginosa soxR*	1	0	0	0	0	0	0	0	0	0			glycopeptide antibiotic	vanW gene in vanI cluster	1
disinfecting agents and antiseptics	YajC*	1	0	0	0	0	0	0	0	0	0			glycopeptide antibiotic	vanY gene in vanA cluster	1
elfamycin antibiotic	Escherichia coli EF-Tu mutants conferring resistance to Pulvomycin	1	0	0	0	0	0	0	0	0	0			glycopeptide antibiotic	vanY gene in vanB cluster	1
fluoroquinolone antibiotic	Acinetobacter baumannii AbaQ	1	0	0	0	0	0	0	0	0	0			glycopeptide antibiotic	vanY gene in vanF cluster	1
fluoroquinolone antibiotic	CRP*	1	0	0	0	0	0	0	0	0	0			glycopeptide antibiotic	vanY gene in vanG cluster	1
fluoroquinolone antibiotic	Escherichia coli marR mutant conferring antibiotic resistance*	1	0	0	0	0	0	0	0	0	0			glycopeptide antibiotic	vanY gene in vanM cluster	1
fluoroquinolone antibiotic	Pseudomonas aeruginosa soxR*	1	0	0	0	0	0	0	0	0	0			glycylcycline	Escherichia coli marR mutant conferring antibiotic resistance*	1
fluoroquinolone antibiotic	YajC*	1	0	0	0	0	0	0	0	0	0			glycylcycline	Pseudomonas aeruginosa soxR*	1
glycopeptide antibiotic	YajC*	1	0	0	0	0	0	0	0	0	0			glycylcycline	YajC*	1
glycopeptide antibiotic	vanT gene in vanE cluster	1	0	0	0	0	0	0	0	0	0			macrolide antibiotic	CRP*	1
glycylcycline	Escherichia coli marR mutant conferring antibiotic resistance*	1	0	0	0	0	0	0	0	0	0			macrolide antibiotic	Klebsiella pneumoniae KpnF*	1
glycylcycline	Pseudomonas aeruginosa soxR*	1	0	0	0	0	0	0	0	0	0			oxazolidinone antibiotic	YajC*	1
glycylcycline	YajC*	1	0	0	0	0	0	0	0	0	0			penam	CRP*	1
macrolide antibiotic	CRP*	1	0	0	0	0	0	0	0	0	0			penam	Escherichia coli marR mutant conferring antibiotic resistance*	1
macrolide antibiotic	Klebsiella pneumoniae KpnF*	1	0	0	0	0	0	0	0	0	0			penam	OXA-296*	1
oxazolidinone antibiotic	YajC*	1	0	0	0	0	0	0	0	0	0			penam	OXA-363*	1
penam	CRP*	1	0	0	0	0	0	0	0	0	0			penam	OXA-644*	1
penam	Escherichia coli marR mutant conferring antibiotic resistance*	1	0	0	0	0	0	0	0	0	0			penam	Pseudomonas aeruginosa soxR*	1
penam	OXA-363*	1	0	0	0	0	0	0	0	0	0			penam	YajC*	1
penam	OXA-644*	1	0	0	0	0	0	0	0	0	0			peptide antibiotic	Klebsiella pneumoniae KpnF*	1
penam	Pseudomonas aeruginosa soxR*	1	0	0	0	0	0	0	0	0	0			phenicol antibiotic	Escherichia coli marR mutant conferring antibiotic resistance*	1
penam	YajC*	1	0	0	0	0	0	0	0	0	0			phenicol antibiotic	Pseudomonas aeruginosa soxR*	1
peptide antibiotic	Klebsiella pneumoniae KpnF*	1	0	0	0	0	0	0	0	0	0			phenicol antibiotic	YajC*	1
phenicol antibiotic	Escherichia coli marR mutant conferring antibiotic resistance*	1	0	0	0	0	0	0	0	0	0			phenicol antibiotic	rsmA*	1
phenicol antibiotic	Pseudomonas aeruginosa soxR*	1	0	0	0	0	0	0	0	0	0			phosphonic acid antibiotic	FosA	1
phenicol antibiotic	YajC*	1	0	0	0	0	0	0	0	0	0			rifamycin antibiotic	Escherichia coli marR mutant conferring antibiotic resistance*	1
phosphonic acid antibiotic	FosA	1	0	0	0	0	0	0	0	0	0			rifamycin antibiotic	Klebsiella pneumoniae KpnF*	1
rifamycin antibiotic	Escherichia coli marR mutant conferring antibiotic resistance*	1	0	0	0	0	0	0	0	0	0			rifamycin antibiotic	Pseudomonas aeruginosa soxR*	1
rifamycin antibiotic	Klebsiella pneumoniae KpnF*	1	0	0	0	0	0	0	0	0	0			rifamycin antibiotic	YajC*	1
rifamycin antibiotic	Pseudomonas aeruginosa soxR*	1	0	0	0	0	0	0	0	0	0			tetracycline antibiotic	Escherichia coli marR mutant conferring antibiotic resistance*	1
rifamycin antibiotic	YajC*	1	0	0	0	0	0	0	0	0	0			tetracycline antibiotic	Klebsiella pneumoniae KpnF*	1
tetracycline antibiotic	Escherichia coli marR mutant conferring antibiotic resistance*	1	0	0	0	0	0	0	0	0	0			tetracycline antibiotic	Pseudomonas aeruginosa soxR*	1
tetracycline antibiotic	Klebsiella pneumoniae KpnF*	1	0	0	0	0	0	0	0	0	0			tetracycline antibiotic	Streptomyces rimosus otr(A)	1
tetracycline antibiotic	Pseudomonas aeruginosa soxR*	1	0	0	0	0	0	0	0	0	0			tetracycline antibiotic	YajC*	1
tetracycline antibiotic	YajC*	1	0	0	0	0	0	0	0	0	0			tetracycline antibiotic	adeF*	1
tetracycline antibiotic	tet(D)	1	0	0	0	0	0	0	0	0	0			tetracycline antibiotic	tet(D)	1
aminoglycoside antibiotic	AAC(6')-32	0	0	0	0	0	0	1	0	0	1
aminoglycoside antibiotic	AAC(6')-IIa	0	0	0	1	0	0	0	0	0	1
rifamycin antibiotic	HelR	0	0	0	1	0	0	0	0	0	1
disinfecting agents and antiseptics	qacE	0	0	0	0	0	0	0	0	0	1
nitroimidazole antibiotic	nimG	0	0	0	0	0	0	0	0	0	1
diaminopyrimidine antibiotic	DfrB9	0	0	0	1	0	0	1	0	1	0
disinfecting agents and antiseptics	qacEdelta1	0	0	0	0	0	0	0	2	0	0
sulfonamide antibiotic	sul1	0	0	0	0	0	0	0	1	0	0
glycopeptide antibiotic	vanH gene in vanO cluster	0	0	0	0	1	0	0	0	0	0
carbapenem	cphA3	0	0	0	1	0	0	0	0	0	0
macrolide antibiotic	mphE	0	2	0	0	0	0	0	0	0	0
macrolide antibiotic	msrE*	0	2	0	0	0	0	0	0	0	0
streptogramin antibiotic	msrE*	0	2	0	0	0	0	0	0	0	0
tetracycline antibiotic	tet(39)	0	2	0	0	0	0	0	0	0	0
[truncated: 3 more columns]

## Sheet: BY GENE FAMILY
gene_family	gene	K1	K2	K3	K4	K5	K6	K7	K8	K9	K10			gene_family	gene	K1		gene_family	gene	K2		gene_family	gene	K3		gene_family	gene	K4		gene_family	gene	K5		gene_family	gene	K6		gene_family	gene	K7		gene_family	gene	K8		gene_family	gene	K9
glycopeptide resistance gene cluster	vanW gene in vanB cluster*	1	1	1	1	1	1	1	1	1	1			ATP-binding cassette (ABC) antibiotic efflux pump	Pseudomonas aeruginosa soxR*	1		macrolide phosphotransferase (MPH)	mphE	2		glycopeptide resistance gene cluster	vanW gene in vanB cluster*	1		glycopeptide resistance gene cluster	vanW gene in vanB cluster*	1		glycopeptide resistance gene cluster	vanW gene in vanB cluster*	1		glycopeptide resistance gene cluster	vanW gene in vanB cluster*	1		glycopeptide resistance gene cluster	vanW gene in vanB cluster*	1		major facilitator superfamily (MFS) antibiotic efflux pump	qacEdelta1	2		glycopeptide resistance gene cluster	vanW gene in vanB cluster*	1
glycopeptide resistance gene cluster	vanW gene in vanG cluster*	1	1	1	1	1	1	1	1	1	1			OXA beta-lactamase	OXA-296	1		major facilitator superfamily (MFS) antibiotic efflux pump	tet(39)	2		glycopeptide resistance gene cluster	vanW gene in vanG cluster*	1		glycopeptide resistance gene cluster	vanW gene in vanG cluster*	1		glycopeptide resistance gene cluster	vanW gene in vanG cluster*	1		glycopeptide resistance gene cluster	vanW gene in vanG cluster*	1		glycopeptide resistance gene cluster	vanW gene in vanG cluster*	1		glycopeptide resistance gene cluster	vanW gene in vanB cluster*	1		glycopeptide resistance gene cluster	vanW gene in vanG cluster*	1
glycopeptide resistance gene cluster	vanW gene in vanI cluster*	1	1	1	1	1	1	1	1	1	1			OXA beta-lactamase	OXA-363	1		msr-type ABC-F protein	msrE	2		glycopeptide resistance gene cluster	vanW gene in vanI cluster*	1		glycopeptide resistance gene cluster	vanW gene in vanI cluster*	1		glycopeptide resistance gene cluster	vanW gene in vanI cluster*	1		glycopeptide resistance gene cluster	vanW gene in vanI cluster*	1		glycopeptide resistance gene cluster	vanW gene in vanI cluster*	1		glycopeptide resistance gene cluster	vanW gene in vanG cluster*	1		glycopeptide resistance gene cluster	vanW gene in vanI cluster*	1
glycopeptide resistance gene cluster	vanY gene in vanA cluster*	1	1	1	1	1	1	1	1	1	1			OXA beta-lactamase	OXA-644	1		OXA beta-lactamase	OXA-296	1		glycopeptide resistance gene cluster	vanY gene in vanA cluster*	1		glycopeptide resistance gene cluster	vanY gene in vanA cluster*	1		glycopeptide resistance gene cluster	vanY gene in vanA cluster*	1		glycopeptide resistance gene cluster	vanY gene in vanA cluster*	1		glycopeptide resistance gene cluster	vanY gene in vanA cluster*	1		glycopeptide resistance gene cluster	vanW gene in vanI cluster*	1		glycopeptide resistance gene cluster	vanY gene in vanA cluster*	1
glycopeptide resistance gene cluster	vanY gene in vanG cluster*	1	1	1	1	1	1	1	1	1	1			Van ligase	vanG*	1		glycopeptide resistance gene cluster	vanH gene in vanB cluster*	1		glycopeptide resistance gene cluster	vanY gene in vanB cluster*	1		glycopeptide resistance gene cluster	vanY gene in vanB cluster*	1		glycopeptide resistance gene cluster	vanY gene in vanG cluster*	1		glycopeptide resistance gene cluster	vanY gene in vanG cluster*	1		glycopeptide resistance gene cluster	vanY gene in vanG cluster*	1		glycopeptide resistance gene cluster	vanY gene in vanA cluster*	1		glycopeptide resistance gene cluster	vanY gene in vanG cluster*	1
glycopeptide resistance gene cluster	vanY gene in vanM cluster*	1	1	1	1	1	1	1	1	1	1			antibiotic-resistant rpsL	Mycobacterium tuberculosis rpsL mutations conferring resistance to Streptomycin	1		glycopeptide resistance gene cluster	vanW gene in vanB cluster*	1		glycopeptide resistance gene cluster	vanY gene in vanG cluster*	1		glycopeptide resistance gene cluster	vanY gene in vanG cluster*	1		glycopeptide resistance gene cluster	vanY gene in vanM cluster*	1		glycopeptide resistance gene cluster	vanY gene in vanM cluster*	1		glycopeptide resistance gene cluster	vanY gene in vanM cluster*	1		glycopeptide resistance gene cluster	vanY gene in vanG cluster*	1		glycopeptide resistance gene cluster	vanY gene in vanM cluster*	1
small multidrug resistance (SMR) antibiotic efflux pump	qacJ	1	1	1	1	1	1	1	1	1	1			elfamycin resistant EF-Tu	Escherichia coli EF-Tu mutants conferring resistance to Pulvomycin	1		glycopeptide resistance gene cluster	vanW gene in vanG cluster*	1		glycopeptide resistance gene cluster	vanY gene in vanM cluster*	1		glycopeptide resistance gene cluster	vanY gene in vanM cluster*	1		small multidrug resistance (SMR) antibiotic efflux pump	qacJ	1		small multidrug resistance (SMR) antibiotic efflux pump	qacJ	1		small multidrug resistance (SMR) antibiotic efflux pump	qacJ	1		glycopeptide resistance gene cluster	vanY gene in vanM cluster*	1		small multidrug resistance (SMR) antibiotic efflux pump	qacJ	1
vanW	vanW gene in vanB cluster*	1	1	1	1	1	1	1	1	1	1			fosfomycin thiol transferase	FosA	1		glycopeptide resistance gene cluster	vanW gene in vanI cluster*	1		small multidrug resistance (SMR) antibiotic efflux pump	qacG	1		small multidrug resistance (SMR) antibiotic efflux pump	qacG	1		vanW	vanW gene in vanB cluster*	1		vanW	vanW gene in vanB cluster*	1		vanW	vanW gene in vanB cluster*	1		small multidrug resistance (SMR) antibiotic efflux pump	qacJ	1		vanW	vanW gene in vanB cluster*	1
vanW	vanW gene in vanG cluster*	1	1	1	1	1	1	1	1	1	1			glycopeptide resistance gene cluster	vanG*	1		glycopeptide resistance gene cluster	vanY gene in vanA cluster*	1		small multidrug resistance (SMR) antibiotic efflux pump	qacJ	1		small multidrug resistance (SMR) antibiotic efflux pump	qacJ	1		vanW	vanW gene in vanG cluster*	1		vanW	vanW gene in vanG cluster*	1		vanW	vanW gene in vanG cluster*	1		vanW	vanW gene in vanB cluster*	1		vanW	vanW gene in vanG cluster*	1
vanW	vanW gene in vanI cluster*	1	1	1	1	1	1	1	1	1	1			glycopeptide resistance gene cluster	vanH gene in vanB cluster*	1		glycopeptide resistance gene cluster	vanY gene in vanB cluster*	1		vanW	vanW gene in vanB cluster*	1		vanW	vanW gene in vanB cluster*	1		vanW	vanW gene in vanI cluster*	1		vanW	vanW gene in vanI cluster*	1		vanW	vanW gene in vanI cluster*	1		vanW	vanW gene in vanG cluster*	1		vanW	vanW gene in vanI cluster*	1
vanY	vanY gene in vanA cluster*	1	1	1	1	1	1	1	1	1	1			glycopeptide resistance gene cluster	vanT gene in vanE cluster*	1		glycopeptide resistance gene cluster	vanY gene in vanG cluster*	1		vanW	vanW gene in vanG cluster*	1		vanW	vanW gene in vanG cluster*	1		vanY	vanY gene in vanA cluster*	1		vanY	vanY gene in vanA cluster*	1		vanY	vanY gene in vanA cluster*	1		vanW	vanW gene in vanI cluster*	1		vanY	vanY gene in vanA cluster*	1
vanY	vanY gene in vanG cluster*	1	1	1	1	1	1	1	1	1	1			glycopeptide resistance gene cluster	vanT gene in vanG cluster*	1		glycopeptide resistance gene cluster	vanY gene in vanM cluster*	1		vanW	vanW gene in vanI cluster*	1		vanW	vanW gene in vanI cluster*	1		vanY	vanY gene in vanG cluster*	1		vanY	vanY gene in vanG cluster*	1		vanY	vanY gene in vanG cluster*	1		vanY	vanY gene in vanA cluster*	1		vanY	vanY gene in vanG cluster*	1
vanY	vanY gene in vanM cluster*	1	1	1	1	1	1	1	1	1	1			glycopeptide resistance gene cluster	vanW gene in vanB cluster*	1		resistance-nodulation-cell division (RND) antibiotic efflux pump	adeF	1		vanY	vanY gene in vanA cluster*	1		vanY	vanY gene in vanA cluster*	1		vanY	vanY gene in vanM cluster*	1		vanY	vanY gene in vanM cluster*	1		vanY	vanY gene in vanM cluster*	1		vanY	vanY gene in vanG cluster*	1		vanY	vanY gene in vanM cluster*	1
glycopeptide resistance gene cluster	vanT gene in vanG cluster*	1	0	0	1	1	1	1	1	1	1			glycopeptide resistance gene cluster	vanW gene in vanG cluster*	1		small multidrug resistance (SMR) antibiotic efflux pump	qacG	1		vanY	vanY gene in vanB cluster*	1		vanY	vanY gene in vanB cluster*	1		resistance-nodulation-cell division (RND) antibiotic efflux pump	adeF	1		glycopeptide resistance gene cluster	vanT gene in vanG cluster*	1		glycopeptide resistance gene cluster	vanT gene in vanG cluster*	1		vanY	vanY gene in vanM cluster*	1		glycopeptide resistance gene cluster	vanT gene in vanG cluster*	1
vanT	vanT gene in vanG cluster*	1	0	0	1	1	1	1	1	1	1			glycopeptide resistance gene cluster	vanW gene in vanI cluster*	1		small multidrug resistance (SMR) antibiotic efflux pump	qacJ	1		vanY	vanY gene in vanG cluster*	1		vanY	vanY gene in vanG cluster*	1		glycopeptide resistance gene cluster	vanT gene in vanG cluster*	1		glycopeptide resistance gene cluster	vanY gene in vanF cluster*	1		glycopeptide resistance gene cluster	vanY gene in vanF cluster*	1		glycopeptide resistance gene cluster	vanT gene in vanG cluster*	1		vanT	vanT gene in vanG cluster*	1
glycopeptide resistance gene cluster	vanY gene in vanB cluster*	1	1	1	1	0	1	1	1	1	1			glycopeptide resistance gene cluster	vanY gene in vanA cluster*	1		vanH	vanH gene in vanB cluster*	1		vanY	vanY gene in vanM cluster*	1		vanY	vanY gene in vanM cluster*	1		glycopeptide resistance gene cluster	vanY gene in vanF cluster*	1		vanT	vanT gene in vanG cluster*	1		vanT	vanT gene in vanG cluster*	1		glycopeptide resistance gene cluster	vanY gene in vanF cluster*	1		glycopeptide resistance gene cluster	vanY gene in vanB cluster*	1
vanY	vanY gene in vanB cluster*	1	1	1	1	0	1	1	1	1	1			glycopeptide resistance gene cluster	vanY gene in vanB cluster*	1		vanW	vanW gene in vanB cluster*	1		antibiotic-resistant rpsL	Mycobacterium tuberculosis rpsL mutations conferring resistance to Streptomycin	1		resistance-nodulation-cell division (RND) antibiotic efflux pump	adeF	1		vanT	vanT gene in vanG cluster*	1		vanY	vanY gene in vanF cluster*	1		vanY	vanY gene in vanF cluster*	1		vanT	vanT gene in vanG cluster*	1		vanY	vanY gene in vanB cluster*	1
small multidrug resistance (SMR) antibiotic efflux pump	qacG	1	1	1	1	0	1	1	0	1	1			glycopeptide resistance gene cluster	vanY gene in vanF cluster*	1		vanW	vanW gene in vanG cluster*	1						Van ligase	vanG*	1		vanY	vanY gene in vanF cluster*	1		glycopeptide resistance gene cluster	vanY gene in vanB cluster*	1		glycopeptide resistance gene cluster	vanY gene in vanB cluster*	1		vanY	vanY gene in vanF cluster*	1		small multidrug resistance (SMR) antibiotic efflux pump	qacG	1
resistance-nodulation-cell division (RND) antibiotic efflux pump	adeF	1	1	0	1	1	0	1	0	1	1			glycopeptide resistance gene cluster	vanY gene in vanG cluster*	1		vanW	vanW gene in vanI cluster*	1						glycopeptide resistance gene cluster	vanG*	1		glycopeptide resistance gene cluster	vanH gene in vanO cluster*	1		small multidrug resistance (SMR) antibiotic efflux pump	qacG	1		small multidrug resistance (SMR) antibiotic efflux pump	qacG	1		glycopeptide resistance gene cluster	vanY gene in vanB cluster*	1		resistance-nodulation-cell division (RND) antibiotic efflux pump	adeF	1
resistance-nodulation-cell division (RND) antibiotic efflux pump	rsmA	1	0	0	1	0	0	1	0	1	1			glycopeptide resistance gene cluster	vanY gene in vanM cluster*	1		vanY	vanY gene in vanA cluster*	1						glycopeptide resistance gene cluster	vanT gene in vanG cluster*	1		vanH	vanH gene in vanO cluster*	1		vanY	vanY gene in vanB cluster*	1		vanY	vanY gene in vanB cluster*	1		vanY	vanY gene in vanB cluster*	1		resistance-nodulation-cell division (RND) antibiotic efflux pump	rsmA	1
antibiotic-resistant rpsL	Mycobacterium tuberculosis rpsL mutations conferring resistance to Streptomycin	1	0	1	0	0	0	1	0	1	1			major facilitator superfamily (MFS) antibiotic efflux pump	Acinetobacter baumannii AbaQ	1		vanY	vanY gene in vanB cluster*	1						glycopeptide resistance gene cluster	vanY gene in vanF cluster*	1						tetracycline-resistant ribosomal protection protein	Streptomyces rimosus otr(A)	1		tetracycline-resistant ribosomal protection protein	Streptomyces rimosus otr(A)	1		sulfonamide resistant sul	sul1	1		trimethoprim resistant dihydrofolate reductase dfr	DfrB9	1
glycopeptide resistance gene cluster	vanY gene in vanF cluster*	1	0	0	1	1	1	1	1	0	1			major facilitator superfamily (MFS) antibiotic efflux pump	Klebsiella pneumoniae KpnF	1		vanY	vanY gene in vanG cluster*	1						resistance-nodulation-cell division (RND) antibiotic efflux pump	rsmA	1										resistance-nodulation-cell division (RND) antibiotic efflux pump	adeF	1						antibiotic-resistant rpsL	Mycobacterium tuberculosis rpsL mutations conferring resistance to Streptomycin	1
vanY	vanY gene in vanF cluster*	1	0	0	1	1	1	1	1	0	1			major facilitator superfamily (MFS) antibiotic efflux pump	Pseudomonas aeruginosa soxR*	1		vanY	vanY gene in vanM cluster*	1						tetracycline-resistant ribosomal protection protein	Streptomyces rimosus otr(A)	1										resistance-nodulation-cell division (RND) antibiotic efflux pump	rsmA	1
AAC(6')	AAC(6')-32	0	0	0	0	0	0	1	0	0	1			major facilitator superfamily (MFS) antibiotic efflux pump	tet(D)	1										vanT	vanT gene in vanG cluster*	1										trimethoprim resistant dihydrofolate reductase dfr	DfrB9	1
AAC(6')	AAC(6')-IIa	0	0	0	1	0	0	0	0	0	1			resistance-nodulation-cell division (RND) antibiotic efflux pump	CRP	1										vanY	vanY gene in vanF cluster*	1										antibiotic-resistant rpsL	Mycobacterium tuberculosis rpsL mutations conferring resistance to Streptomycin	1
helicase-like RNA polymerase protection protein	HelR	0	0	0	1	0	0	0	0	0	1			resistance-nodulation-cell division (RND) antibiotic efflux pump	Escherichia coli marR mutant conferring antibiotic resistance	1										AAC(6')	AAC(6')-IIa	1										AAC(6')	AAC(6')-32	1
major facilitator superfamily (MFS) antibiotic efflux pump	qacE	0	0	0	0	0	0	0	0	0	1			resistance-nodulation-cell division (RND) antibiotic efflux pump	Pseudomonas aeruginosa soxR*	1										CphA beta-lactamase	cphA3	1
nitroimidazole reductase	nimG	0	0	0	0	0	0	0	0	0	1			resistance-nodulation-cell division (RND) antibiotic efflux pump	YajC	1										helicase-like RNA polymerase protection protein	HelR	1
trimethoprim resistant dihydrofolate reductase dfr	DfrB9	0	0	0	1	0	0	1	0	1	0			resistance-nodulation-cell division (RND) antibiotic efflux pump	adeF	1										trimethoprim resistant dihydrofolate reductase dfr	DfrB9	1
major facilitator superfamily (MFS) antibiotic efflux pump	qacEdelta1	0	0	0	0	0	0	0	2	0	0			resistance-nodulation-cell division (RND) antibiotic efflux pump	rsmA	1
sulfonamide resistant sul	sul1	0	0	0	0	0	0	0	1	0	0			small multidrug resistance (SMR) antibiotic efflux pump	qacG	1
tetracycline-resistant ribosomal protection protein	Streptomyces rimosus otr(A)	1	0	0	1	0	1	1	0	0	0			small multidrug resistance (SMR) antibiotic efflux pump	qacJ	1
glycopeptide resistance gene cluster	vanH gene in vanO cluster*	0	0	0	0	1	0	0	0	0	0			tetracycline-resistant ribosomal protection protein	Streptomyces rimosus otr(A)	1
vanH	vanH gene in vanO cluster*	0	0	0	0	1	0	0	0	0	0			vanH	vanH gene in vanB cluster*	1
Van ligase	vanG*	1	0	0	1	0	0	0	0	0	0			vanT	vanT gene in vanE cluster*	1
glycopeptide resistance gene cluster	vanG*	1	0	0	1	0	0	0	0	0	0			vanT	vanT gene in vanG cluster*	1
CphA beta-lactamase	cphA3	0	0	0	1	0	0	0	0	0	0			vanW	vanW gene in vanB cluster*	1
macrolide phosphotransferase (MPH)	mphE	0	2	0	0	0	0	0	0	0	0			vanW	vanW gene in vanG cluster*	1
major facilitator superfamily (MFS) antibiotic efflux pump	tet(39)	0	2	0	0	0	0	0	0	0	0			vanW	vanW gene in vanI cluster*	1
msr-type ABC-F protein	msrE	0	2	0	0	0	0	0	0	0	0			vanY	vanY gene in vanA cluster*	1
OXA beta-lactamase	OXA-296	1	1	0	0	0	0	0	0	0	0			vanY	vanY gene in vanB cluster*	1
glycopeptide resistance gene cluster	vanH gene in vanB cluster*	1	1	0	0	0	0	0	0	0	0			vanY	vanY gene in vanF cluster*	1
vanH	vanH gene in vanB cluster*	1	1	0	0	0	0	0	0	0	0			vanY	vanY gene in vanG cluster*	1
ATP-binding cassette (ABC) antibiotic efflux pump	Pseudomonas aeruginosa soxR*	1	0	0	0	0	0	0	0	0	0			vanY	vanY gene in vanM cluster*	1
OXA beta-lactamase	OXA-363	1	0	0	0	0	0	0	0	0	0
OXA beta-lactamase	OXA-644	1	0	0	0	0	0	0	0	0	0
elfamycin resistant EF-Tu	Escherichia coli EF-Tu mutants conferring resistance to Pulvomycin	1	0	0	0	0	0	0	0	0	0
fosfomycin thiol transferase	FosA	1	0	0	0	0	0	0	0	0	0
glycopeptide resistance gene cluster	vanT gene in vanE cluster*	1	0	0	0	0	0	0	0	0	0
major facilitator superfamily (MFS) antibiotic efflux pump	Acinetobacter baumannii AbaQ	1	0	0	0	0	0	0	0	0	0
major facilitator superfamily (MFS) antibiotic efflux pump	Klebsiella pneumoniae KpnF	1	0	0	0	0	0	0	0	0	0
major facilitator superfamily (MFS) antibiotic efflux pump	Pseudomonas aeruginosa soxR*	1	0	0	0	0	0	0	0	0	0
major facilitator superfamily (MFS) antibiotic efflux pump	tet(D)	1	0	0	0	0	0	0	0	0	0
resistance-nodulation-cell division (RND) antibiotic efflux pump	CRP	1	0	0	0	0	0	0	0	0	0
resistance-nodulation-cell division (RND) antibiotic efflux pump	Escherichia coli marR mutant conferring antibiotic resistance	1	0	0	0	0	0	0	0	0	0
resistance-nodulation-cell division (RND) antibiotic efflux pump	Pseudomonas aeruginosa soxR*	1	0	0	0	0	0	0	0	0	0
resistance-nodulation-cell division (RND) antibiotic efflux pump	YajC	1	0	0	0	0	0	0	0	0	0
vanT	vanT gene in vanE cluster*	1	0	0	0	0	0	0	0	0	0
[truncated: 3 more columns]

## Sheet: BY RESISTANCE MECHANISM
resistance_mechanism	gene	K1	K2	K3	K4	K5	K6	K7	K8	K9	K10		resistance_mechanism	gene	K1		resistance_mechanism	gene	K2		resistance_mechanism	gene	K3		resistance_mechanism	gene	K4		resistance_mechanism	gene	K5		resistance_mechanism	gene	K6		resistance_mechanism	gene	K7		resistance_mechanism	gene	K8		resistance_mechanism	gene	K9		resistance_mechanism
antibiotic efflux	qacJ	1	1	1	1	1	1	1	1	1	1		antibiotic efflux	Acinetobacter baumannii AbaQ	1		antibiotic efflux	tet(39)	2		antibiotic efflux	qacG	1		antibiotic efflux	qacG	1		antibiotic efflux	qacJ	1		antibiotic efflux	qacJ	1		antibiotic efflux	qacJ	1		antibiotic efflux	qacEdelta1	2		antibiotic efflux	qacJ	1		antibiotic efflux
antibiotic target alteration	vanW gene in vanB cluster	1	1	1	1	1	1	1	1	1	1		antibiotic efflux	CRP	1		antibiotic inactivation	mphE	2		antibiotic efflux	qacJ	1		antibiotic efflux	qacJ	1		antibiotic target alteration	vanW gene in vanB cluster	1		antibiotic target alteration	vanW gene in vanB cluster	1		antibiotic target alteration	vanW gene in vanB cluster	1		antibiotic efflux	qacJ	1		antibiotic target alteration	vanW gene in vanB cluster	1		antibiotic target alteration
antibiotic target alteration	vanW gene in vanG cluster	1	1	1	1	1	1	1	1	1	1		antibiotic efflux	Escherichia coli marR mutant conferring antibiotic resistance*	1		antibiotic target protection	msrE	2		antibiotic target alteration	vanW gene in vanB cluster	1		antibiotic target alteration	vanW gene in vanB cluster	1		antibiotic target alteration	vanW gene in vanG cluster	1		antibiotic target alteration	vanW gene in vanG cluster	1		antibiotic target alteration	vanW gene in vanG cluster	1		antibiotic target alteration	vanW gene in vanB cluster	1		antibiotic target alteration	vanW gene in vanG cluster	1		antibiotic target alteration
antibiotic target alteration	vanW gene in vanI cluster	1	1	1	1	1	1	1	1	1	1		antibiotic efflux	Klebsiella pneumoniae KpnF	1		antibiotic efflux	adeF	1		antibiotic target alteration	vanW gene in vanG cluster	1		antibiotic target alteration	vanW gene in vanG cluster	1		antibiotic target alteration	vanW gene in vanI cluster	1		antibiotic target alteration	vanW gene in vanI cluster	1		antibiotic target alteration	vanW gene in vanI cluster	1		antibiotic target alteration	vanW gene in vanG cluster	1		antibiotic target alteration	vanW gene in vanI cluster	1		antibiotic target alteration
antibiotic target alteration	vanY gene in vanA cluster	1	1	1	1	1	1	1	1	1	1		antibiotic efflux	Pseudomonas aeruginosa soxR*	1		antibiotic efflux	qacG	1		antibiotic target alteration	vanW gene in vanI cluster	1		antibiotic target alteration	vanW gene in vanI cluster	1		antibiotic target alteration	vanY gene in vanA cluster	1		antibiotic target alteration	vanY gene in vanA cluster	1		antibiotic target alteration	vanY gene in vanA cluster	1		antibiotic target alteration	vanW gene in vanI cluster	1		antibiotic target alteration	vanY gene in vanA cluster	1		antibiotic target alteration
antibiotic target alteration	vanY gene in vanG cluster	1	1	1	1	1	1	1	1	1	1		antibiotic efflux	YajC	1		antibiotic efflux	qacJ	1		antibiotic target alteration	vanY gene in vanA cluster	1		antibiotic target alteration	vanY gene in vanA cluster	1		antibiotic target alteration	vanY gene in vanG cluster	1		antibiotic target alteration	vanY gene in vanG cluster	1		antibiotic target alteration	vanY gene in vanG cluster	1		antibiotic target alteration	vanY gene in vanA cluster	1		antibiotic target alteration	vanY gene in vanG cluster	1		antibiotic target alteration
antibiotic target alteration	vanY gene in vanM cluster	1	1	1	1	1	1	1	1	1	1		antibiotic efflux	adeF	1		antibiotic inactivation	OXA-296	1		antibiotic target alteration	vanY gene in vanB cluster	1		antibiotic target alteration	vanY gene in vanB cluster	1		antibiotic target alteration	vanY gene in vanM cluster	1		antibiotic target alteration	vanY gene in vanM cluster	1		antibiotic target alteration	vanY gene in vanM cluster	1		antibiotic target alteration	vanY gene in vanG cluster	1		antibiotic target alteration	vanY gene in vanM cluster	1		antibiotic target alteration
antibiotic target alteration	vanT gene in vanG cluster	1	0	0	1	1	1	1	1	1	1		antibiotic efflux	qacG	1		antibiotic target alteration	vanH gene in vanB cluster	1		antibiotic target alteration	vanY gene in vanG cluster	1		antibiotic target alteration	vanY gene in vanG cluster	1		antibiotic efflux	adeF	1		antibiotic target alteration	vanT gene in vanG cluster	1		antibiotic target alteration	vanT gene in vanG cluster	1		antibiotic target alteration	vanY gene in vanM cluster	1		antibiotic target alteration	vanT gene in vanG cluster	1		antibiotic target alteration
antibiotic target alteration	vanY gene in vanB cluster	1	1	1	1	0	1	1	1	1	1		antibiotic efflux	qacJ	1		antibiotic target alteration	vanW gene in vanB cluster	1		antibiotic target alteration	vanY gene in vanM cluster	1		antibiotic target alteration	vanY gene in vanM cluster	1		antibiotic target alteration	vanT gene in vanG cluster	1		antibiotic target alteration	vanY gene in vanF cluster	1		antibiotic target alteration	vanY gene in vanF cluster	1		antibiotic target alteration	vanT gene in vanG cluster	1		antibiotic target alteration	vanY gene in vanB cluster	1		antibiotic target alteration
antibiotic efflux	qacG	1	1	1	1	0	1	1	0	1	1		antibiotic efflux	rsmA	1		antibiotic target alteration	vanW gene in vanG cluster	1		antibiotic target alteration	Mycobacterium tuberculosis rpsL mutations conferring resistance to Streptomycin	1		antibiotic efflux	adeF	1		antibiotic target alteration	vanY gene in vanF cluster	1		antibiotic efflux	qacG	1		antibiotic efflux	qacG	1		antibiotic target alteration	vanY gene in vanF cluster	1		antibiotic efflux	qacG	1		antibiotic efflux
antibiotic efflux	adeF	1	1	0	1	1	0	1	0	1	1		antibiotic efflux	tet(D)	1		antibiotic target alteration	vanW gene in vanI cluster	1						antibiotic efflux	rsmA	1		antibiotic target alteration	vanH gene in vanO cluster	1		antibiotic target alteration	vanY gene in vanB cluster	1		antibiotic target alteration	vanY gene in vanB cluster	1		antibiotic target alteration	vanY gene in vanB cluster	1		antibiotic efflux	adeF	1		antibiotic efflux
antibiotic efflux	rsmA	1	0	0	1	0	0	1	0	1	1		antibiotic inactivation	FosA	1		antibiotic target alteration	vanY gene in vanA cluster	1						antibiotic target alteration	vanG	1						antibiotic target protection	Streptomyces rimosus otr(A)	1		antibiotic target protection	Streptomyces rimosus otr(A)	1		antibiotic target replacement	sul1	1		antibiotic efflux	rsmA	1		antibiotic efflux
antibiotic target alteration	Mycobacterium tuberculosis rpsL mutations conferring resistance to Streptomycin	1	0	1	0	0	0	1	0	1	1		antibiotic inactivation	OXA-296	1		antibiotic target alteration	vanY gene in vanB cluster	1						antibiotic target alteration	vanT gene in vanG cluster	1										antibiotic efflux	adeF	1						antibiotic target replacement	DfrB9	1		antibiotic target alteration
antibiotic target alteration	vanY gene in vanF cluster	1	0	0	1	1	1	1	1	0	1		antibiotic inactivation	OXA-363	1		antibiotic target alteration	vanY gene in vanG cluster	1						antibiotic target alteration	vanY gene in vanF cluster	1										antibiotic efflux	rsmA	1						antibiotic target alteration	Mycobacterium tuberculosis rpsL mutations conferring resistance to Streptomycin	1		antibiotic target alteration
antibiotic inactivation	AAC(6')-32	0	0	0	0	0	0	1	0	0	1		antibiotic inactivation	OXA-644	1		antibiotic target alteration	vanY gene in vanM cluster	1						antibiotic target protection	Streptomyces rimosus otr(A)	1										antibiotic target replacement	DfrB9	1										antibiotic inactivation
antibiotic inactivation	AAC(6')-IIa	0	0	0	1	0	0	0	0	0	1		antibiotic target alteration	Escherichia coli EF-Tu mutants conferring resistance to Pulvomycin	1										antibiotic inactivation	AAC(6')-IIa	1										antibiotic target alteration	Mycobacterium tuberculosis rpsL mutations conferring resistance to Streptomycin	1										antibiotic inactivation
antibiotic target protection	HelR	0	0	0	1	0	0	0	0	0	1		antibiotic target alteration	Escherichia coli marR mutant conferring antibiotic resistance*	1										antibiotic inactivation	cphA3	1										antibiotic inactivation	AAC(6')-32	1										antibiotic target protection
antibiotic efflux	qacE	0	0	0	0	0	0	0	0	0	1		antibiotic target alteration	Mycobacterium tuberculosis rpsL mutations conferring resistance to Streptomycin	1										antibiotic target protection	HelR	1																						antibiotic efflux
antibiotic inactivation	nimG	0	0	0	0	0	0	0	0	0	1		antibiotic target alteration	Pseudomonas aeruginosa soxR*	1										antibiotic target replacement	DfrB9	1																						antibiotic inactivation
antibiotic target replacement	DfrB9	0	0	0	1	0	0	1	0	1	0		antibiotic target alteration	vanG	1
antibiotic efflux	qacEdelta1	0	0	0	0	0	0	0	2	0	0		antibiotic target alteration	vanH gene in vanB cluster	1
antibiotic target replacement	sul1	0	0	0	0	0	0	0	1	0	0		antibiotic target alteration	vanT gene in vanE cluster	1
antibiotic target protection	Streptomyces rimosus otr(A)	1	0	0	1	0	1	1	0	0	0		antibiotic target alteration	vanT gene in vanG cluster	1
antibiotic target alteration	vanH gene in vanO cluster	0	0	0	0	1	0	0	0	0	0		antibiotic target alteration	vanW gene in vanB cluster	1
antibiotic target alteration	vanG	1	0	0	1	0	0	0	0	0	0		antibiotic target alteration	vanW gene in vanG cluster	1
antibiotic inactivation	cphA3	0	0	0	1	0	0	0	0	0	0		antibiotic target alteration	vanW gene in vanI cluster	1
antibiotic efflux	tet(39)	0	2	0	0	0	0	0	0	0	0		antibiotic target alteration	vanY gene in vanA cluster	1
antibiotic inactivation	mphE	0	2	0	0	0	0	0	0	0	0		antibiotic target alteration	vanY gene in vanB cluster	1
antibiotic target protection	msrE	0	2	0	0	0	0	0	0	0	0		antibiotic target alteration	vanY gene in vanF cluster	1
antibiotic inactivation	OXA-296	1	1	0	0	0	0	0	0	0	0		antibiotic target alteration	vanY gene in vanG cluster	1
antibiotic target alteration	vanH gene in vanB cluster	1	1	0	0	0	0	0	0	0	0		antibiotic target alteration	vanY gene in vanM cluster	1
antibiotic efflux	Acinetobacter baumannii AbaQ	1	0	0	0	0	0	0	0	0	0		antibiotic target protection	Streptomyces rimosus otr(A)	1
antibiotic efflux	CRP	1	0	0	0	0	0	0	0	0	0
antibiotic efflux	Escherichia coli marR mutant conferring antibiotic resistance*	1	0	0	0	0	0	0	0	0	0
antibiotic efflux	Klebsiella pneumoniae KpnF	1	0	0	0	0	0	0	0	0	0
antibiotic efflux	Pseudomonas aeruginosa soxR*	1	0	0	0	0	0	0	0	0	0
antibiotic efflux	YajC	1	0	0	0	0	0	0	0	0	0
antibiotic efflux	tet(D)	1	0	0	0	0	0	0	0	0	0
antibiotic inactivation	FosA	1	0	0	0	0	0	0	0	0	0
antibiotic inactivation	OXA-363	1	0	0	0	0	0	0	0	0	0
antibiotic inactivation	OXA-644	1	0	0	0	0	0	0	0	0	0
antibiotic target alteration	Escherichia coli EF-Tu mutants conferring resistance to Pulvomycin	1	0	0	0	0	0	0	0	0	0
antibiotic target alteration	Escherichia coli marR mutant conferring antibiotic resistance*	1	0	0	0	0	0	0	0	0	0
antibiotic target alteration	Pseudomonas aeruginosa soxR*	1	0	0	0	0	0	0	0	0	0
antibiotic target alteration	vanT gene in vanE cluster	1	0	0	0	0	0	0	0	0	0
[truncated: 2 more columns]
